# Supplementary material for: 3′UTR shortening alleviates miRNA repression of mRNAs critical for muscle stem cell differentiation
Source: EMBO J. 2025 Dec 22;45(3):722–48. doi: 10.1038/s44318-025-00663-2 (PMC12864877; doi:10.1038/s44318-025-00663-2)
Supplement: Supplementary file 3 — Dataset EV1 [file 44318_2025_663_MOESM3_ESM.xlsx]

## Sheet: Legend
Dataset EV1: APA change in MT versus to SC (QuantSeq)

## Sheet: Quantseq
gene_symbol	d-pA	p-pA	REDu	pvalue.fisher	APA change
0610010F05Rik	-3.52356	-0.485427	-3.03814	0.000519359	shortened
0610030E20Rik	0.995725	1.45943	-0.463706	0.550808	nc
0610037L13Rik	0.510195	0.49783	0.0123648	1	nc
1110002L01Rik	1	0.139403	0.860597	0.137741	nc
1110004F10Rik	0.431996	-3.68732	4.11932	1.03e-50	lengthened
1110032A03Rik	1.12928	0.547488	0.581795	0.17591	nc
1110059G10Rik	-0.14439	-0.308122	0.163732	0.751631	nc
1110065P20Rik	1.05344	0.646933	0.406506	0.125838	nc
1190002N15Rik	1.28862	1.70312	-0.414499	0.000685271	shortened
1190007I07Rik	0.893085	0.294834	0.59825	0.00372489	lengthened
1500009L16Rik	-2.99139	-3.39803	0.406644	0.357957	nc
1500011K16Rik	1	0.436698	0.563302	0.0985714	nc
1600012H06Rik	0.0598715	0.868356	-0.808485	0.00318128	shortened
1600014C10Rik	-0.652077	-1.32193	0.669851	0.194154	nc
1700001L05Rik	2.09954	0.295456	1.80408	0.000304224	lengthened
1700017B05Rik	-0.798824	0.471504	-1.27033	1e-11	shortened
1700020I14Rik	2.5781	1.20469	1.37341	1.55e-10	lengthened
1700025G04Rik	-1.23447	-0.991779	-0.242686	0.461937	nc
1700094D03Rik	-0.438121	0.691878	-1.13	0.00216948	shortened
1810009A15Rik	0.10497	-0.860569	0.965539	0.000736091	lengthened
1810037I17Rik	-0.193772	-0.816288	0.622516	0.0119467	lengthened
1810043G02Rik	-2.51457	0.409644	-2.92422	2.66e-07	shortened
1810058I24Rik	0.731779	1.07922	-0.347442	4.08e-05	shortened
2210016F16Rik	-0.308122	-0.172579	-0.135543	0.569461	nc
2210016L21Rik	-0.0721498	0.654328	-0.726478	0.040733	shortened
2210408F21Rik	0.321928	-0.925999	1.24793	0.0360916	lengthened
2310009B15Rik	-3	-0.920341	-2.07966	0.0106615	shortened
2310022A10Rik	1.60681	0.885136	0.721669	0.000412005	lengthened
2310039H08Rik	0.939782	-0.176878	1.11666	0.00896201	lengthened
2310057M21Rik	1.31288	-0.469485	1.78237	0.00180612	lengthened
2410004B18Rik	-0.706269	0.485427	-1.1917	9.36e-05	shortened
2410015M20Rik	1.43672	0.857787	0.578934	9.76e-26	lengthened
2410131K14Rik	1.15131	-0.621488	1.7728	6.64e-18	lengthened
2610001J05Rik	-0.157086	0.299486	-0.456572	5.71e-07	shortened
2610002M06Rik	-1.922	-0.92139	-1.00061	0.0111705	shortened
2610008E11Rik	1.48466	1.02647	0.458185	0.229569	nc
2610507B11Rik	-0.791462	-0.366572	-0.42489	0.000435252	shortened
2610507I01Rik	0.0972972	1.40439	-1.30709	0.0114603	shortened
2700081O15Rik	-0.693339	-4.24793	3.55459	0.00379905	lengthened
2810001G20Rik	1.65318	2.68182	-1.02865	0.00175333	shortened
2810002D19Rik	-1.41504	3.24793	-4.66297	1.26e-11	shortened
2810021J22Rik	1.32193	-0.50696	1.82889	0.00149547	lengthened
2900026A02Rik	2.09029	2.5025	-0.412211	0.405575	nc
3110040N11Rik	2.52356	-0.00871722	2.53228	0.000438515	lengthened
3830406C13Rik	-0.934412	-0.633872	-0.30054	0.357088	nc
4632427E13Rik	0.847997	3.9542	-3.1062	0.00229805	shortened
4921524J17Rik	0.174969	-1.44361	1.61858	9.6e-07	lengthened
4930453N24Rik	-0.537657	0.0355264	-0.573183	0.0321676	shortened
4931406P16Rik	0.438835	2.23173	-1.7929	1.72e-11	shortened
4931428F04Rik	-0.752562	-0.530515	-0.222048	0.609553	nc
4933431E20Rik	0.192645	2.08746	-1.89482	0.021177	shortened
5031439G07Rik	0.474362	-0.224598	0.69896	1.04e-14	lengthened
5530601H04Rik	-0.68966	0.594744	-1.2844	0.00264929	shortened
5730455P16Rik	0.626185	1.09011	-0.463927	0.115456	nc
6030458C11Rik	-0.68147	2.03103	-2.7125	8.33e-12	shortened
6330418K02Rik	-0.906891	-0.347923	-0.558967	0.472685	nc
6430548M08Rik	2.56194	-1.25376	3.8157	4.79e-16	lengthened
9130011E15Rik	0.276091	0.550197	-0.274107	0.343406	nc
9130019O22Rik	0.137504	0.903324	-0.76582	0.0919283	nc
9130023H24Rik	-0.107384	-0.106915	-0.000468331	1	nc
9230110C19Rik	-1.76553	-0.862496	-0.903038	0.303223	nc
9330159F19Rik	1.45943	1.16993	0.289507	0.815121	nc
9930021J03Rik	-0.0931094	1.04485	-1.13796	0.0013123	shortened
A130010J15Rik	1	2.52356	-1.52356	0.0491425	shortened
A230072C01Rik	1.4185	2.88753	-1.46902	0.0462119	shortened
A430105I19Rik	0.448494	-3.56224	4.01074	9.08e-49	lengthened
A930001C03Rik	0	0.180572	-0.180572	0.842009	nc
A930003A15Rik	0.703607	1.26785	-0.564244	0.00668467	shortened
Aacs	-1.03242	-0.624491	-0.407931	0.466163	nc
Aaed1	-4.58496	1.08246	-5.66742	6.36e-08	shortened
Aamdc	3.57195	3.63797	-0.0660229	0.650519	nc
Aars2	-0.690672	0.0317089	-0.722381	0.0803506	nc
Aarsd1	-0.419225	-1.31703	0.897804	6.47e-05	lengthened
Aasdhppt	0.342232	-0.0563509	0.398583	0.0441283	lengthened
Abca5	-0.540568	0.473931	-1.0145	0.126871	nc
Abcb6	2.12928	2.1517	-0.0224182	0.896444	nc
Abcc1	-1.68182	-2.24499	0.56317	0.10854	nc
Abcc4	-4.84891	-4.55378	-0.295127	0.481331	nc
Abcd3	0.101015	0.481869	-0.380854	0.159065	nc
Abcg2	0.129283	1.76179	-1.6325	1.27e-05	shortened
Abhd11	-1.8413	-0.788988	-1.05231	0.0304751	shortened
Abhd13	0.226068	0.73298	-0.506912	0.00321221	shortened
Abhd14b	-0.0916305	3.70044	-3.79207	0.0013755	shortened
Abhd17b	-0.345249	-0.472211	0.126962	0.479019	nc
Abhd17c	0.082149	-0.595975	0.678125	4.48e-06	lengthened
Abhd2	-1.52154	0.554589	-2.07613	3.24e-06	shortened
Abhd5	0.248194	0.987509	-0.739315	4.99e-05	shortened
Abhd6	1.06413	-0.657112	1.72124	0.000266047	lengthened
Abi1	-0.579171	0.832719	-1.41189	1.3e-58	shortened
Abi2	-1.42381	-0.0740006	-1.34981	9.19e-06	shortened
Abl2	0.551469	1.5025	-0.951031	0.00029909	shortened
Ablim1	2.28976	3.06413	-0.774366	0.00359055	shortened
Ablim3	6.65621	5.90861	0.747606	0.0766138	nc
Abracl	-0.929943	0.0608822	-0.990826	5.07e-07	shortened
Abraxas1	-0.175442	-1.30485	1.12941	0.0128861	lengthened
Acad8	0.510615	-0.316672	0.827288	0.000502627	lengthened
Acad9	-1	0.12	-1.12	0.0256353	shortened
Acadl	1.05379	1.33158	-0.277787	0.00118054	shortened
Acadsb	0.125531	0.646619	-0.521088	0.27755	nc
Acap2	-1.30028	-0.409391	-0.890889	0.00120423	shortened
Acap3	0.327575	-1.77897	2.10655	3.79e-14	lengthened
Acat1	2.73985	2.09224	0.647607	3.67e-05	lengthened
Acbd3	0.0315199	0.448112	-0.416592	0.00121593	shortened
Acbd5	0.357956	-0.148863	0.50682	0.139369	nc
Acer3	0.862496	-1.9622	2.82469	1.98e-17	lengthened
Acly	-0.405104	-2.01465	1.60954	7.69e-14	lengthened
Acot11	2.03185	0.662965	1.36888	0.00242128	lengthened
Acot9	0.263976	0.706028	-0.442052	9.46e-07	shortened
Acox1	1.21285	1.32971	-0.116852	0.484572	nc
Acp1	-1.01089	-0.699007	-0.311882	0.176186	nc
Acp2	0.697437	-0.488747	1.18618	0.00261799	lengthened
Acsf3	1.5025	-0.0519946	1.55449	0.00207471	lengthened
Acsl4	1.30692	2.49108	-1.18416	7.84e-67	shortened
Acsl6	2.0229	2.22781	-0.204906	0.693457	nc
Acta2	3.71593	3.39728	0.318649	6.05e-06	lengthened
Actn1	-0.77776	-0.52158	-0.256179	3.4e-24	nc
Actn2	5.66138	7.03589	-1.37451	0.000565938	shortened
Actr10	0.892115	0.20585	0.686265	1.17e-24	lengthened
Actr1b	0.157771	-0.404517	0.562289	7.58e-08	lengthened
Actr2	-0.536679	-0.400538	-0.136141	0.424934	nc
Actr3	-1.53524	-0.910469	-0.624775	7.78e-14	shortened
Acvr2a	0.803143	-0.830075	1.63322	0.00938225	lengthened
Acyp1	2.61566	1.96683	0.648826	0.225839	nc
Acyp2	2.45362	1.93515	0.518468	0.0256787	lengthened
Adal	-1.45943	0.562595	-2.02203	0.00118119	shortened
Adam10	-0.47824	-2.8625	2.38426	1.56e-16	lengthened
Adam17	-0.981042	-1.0404	0.0593541	0.530455	nc
Adamts1	0.902859	-0.556393	1.45925	2.11e-05	lengthened
Adamts4	-0.748743	-1.58965	0.840904	4.68e-05	lengthened
Adamts5	2.21968	3.80735	-1.58768	0.0733471	nc
Adar	-3.10229	-4.46328	1.36099	9.74e-05	lengthened
Adat1	-0.780219	1.28011	-2.06033	0.00292911	shortened
Adat2	1.20163	-1.19607	2.3977	1.81e-11	lengthened
Adgre5	2.66213	2.21184	0.450292	0.0136017	lengthened
Adgrg6	-0.186096	0.742504	-0.9286	0.000158807	shortened
Adgrl1	-0.650992	-0.464668	-0.186324	0.320548	nc
Adgrl2	-1.29189	-0.621488	-0.670401	0.238653	nc
Adipor1	-0.292553	0.884523	-1.17708	1.74e-10	shortened
Adnp2	-0.504473	0.461904	-0.966377	0.0169029	shortened
Ado	-1.02433	-0.0290697	-0.99526	2.2e-17	shortened
Adora2b	-1.88349	-2.1792	0.295717	0.145102	nc
Adprm	2.0906	0.407175	1.68343	6.93e-08	lengthened
Adra2a	3.79181	1.58496	2.20685	0.00440084	lengthened
Adsl	0.406383	0.540568	-0.134185	0.77403	nc
Adss	-3.47131	-3.31822	-0.153082	0.542547	nc
Aen	1.3033	-0.532495	1.83579	1.07e-11	lengthened
Aes	1.05391	1.26157	-0.207663	0.00104548	nc
Afap1l1	3.86129	3.3887	0.472597	0.110387	nc
Afdn	-1.81511	-2.78932	0.97421	0.00589536	lengthened
Aff1	-0.89198	-0.825454	-0.0665258	0.67295	nc
Aff4	0.470095	-0.0531113	0.523206	6.43e-10	lengthened
Afg3l1	-0.608847	-0.691251	0.0824038	0.330862	nc
Afmid	1.46815	0.765535	0.702614	0.206253	nc
Aftph	-0.0988534	0.799087	-0.897941	0.00166428	shortened
Agap1	1.2973	2.44524	-1.14793	7.62e-08	shortened
Agbl5	-2.63941	-0.915111	-1.7243	6.71e-05	shortened
Agfg1	-1.69808	0.10561	-1.80369	1.17e-22	shortened
Agl	-2.4361	2.95344	-5.38954	1.4e-61	shortened
Ago2	1.97264	2.53167	-0.559022	9.91e-12	shortened
Ago3	0.4879	1.09226	-0.604358	0.00014284	shortened
Agpat3	2.82134	0.808764	2.01257	5.76e-39	lengthened
Agpat5	-0.00190707	0.499274	-0.501181	6.28e-08	shortened
Agps	-1.34458	0.0796172	-1.4242	1.46e-10	shortened
Agtpbp1	0.594181	0.615082	-0.0209015	0.937355	nc
Agtrap	0.342489	-1.05063	1.39312	1.99e-07	lengthened
Ahctf1	0.132307	-0.746907	0.879215	7.57e-07	lengthened
Ahcy	-0.644905	-1.34005	0.69515	0.0109409	lengthened
Ahcyl1	-1.23483	0.815575	-2.0504	5.31e-30	shortened
Ahcyl2	0.4458	1.848	-1.4022	0.0686111	nc
Ahr	-2.17632	-3.13386	0.957533	0.0965651	nc
Ahsa2	-0.0904153	0.400118	-0.490533	1.58e-08	shortened
AI314180	-0.28744	0.272026	-0.559465	0.00210039	shortened
Aif1l	0.87922	2.32193	-1.44271	1.81e-191	shortened
Aip	-1.21501	0.42456	-1.63957	6.16e-07	shortened
Ajuba	0.339285	-1.17585	1.51514	8.43e-06	lengthened
Ak4	-2.44793	-2.52356	0.0756362	1	nc
Akap1	0.824698	0.170841	0.653857	7.65e-05	lengthened
Akap10	-0.580846	0.105795	-0.686641	0.00304389	shortened
Akap11	0.364929	0.309262	0.0556664	0.475354	nc
Akap13	1.62674	1.21818	0.408561	0.125986	nc
Akap2	-0.710066	-0.20331	-0.506756	1.4e-24	shortened
Akap6	4.54057	3.8802	0.660373	0.209712	nc
Akap7	-2.66727	-1.71621	-0.951066	0.0528642	nc
Akap8	-0.211745	-0.383329	0.171583	0.262932	nc
Akap9	1.33039	0.942969	0.387421	0.0387253	lengthened
Akirin1	1.34054	1.11443	0.226116	0.119465	nc
Akirin2	-1.52416	0.936753	-2.46091	7.46e-45	shortened
Akt1s1	0.307138	-0.559427	0.866565	4.61e-05	lengthened
Akt3	0.0376704	-0.662965	0.700635	0.100002	nc
Aldh1l2	-0.86821	-0.963474	0.095264	0.887793	nc
Aldh5a1	-1.42884	-0.749192	-0.679651	0.192149	nc
Aldoc	-1.41504	-0.0161197	-1.39892	0.0686179	nc
Alg10b	0.293623	-1.95693	2.25055	1.25e-09	lengthened
Alg11	-1.25071	0.535719	-1.78643	2.53e-24	shortened
Alg5	-1.15087	-1.02112	-0.129751	0.458349	nc
Alg8	-1.07932	-1.57766	0.498335	0.0184369	lengthened
Alg9	0.222392	-0.763394	0.985786	0.0252153	lengthened
Alkbh1	0.0747678	-0.172985	0.247753	0.167941	nc
Alkbh5	0.20037	0.388547	-0.188177	0.0436001	nc
Alkbh8	0.869654	-0.449307	1.31896	6.81e-09	lengthened
Alpk1	-0.584963	-0.211504	-0.373458	0.393548	nc
Alyref	-0.215729	-0.84242	0.626691	1.79e-06	lengthened
Amd1	-0.709814	0.375291	-1.08511	1.34e-08	shortened
Amfr	0.218794	0.71134	-0.492546	5.07e-05	shortened
Amigo2	-3.79256	-3.70044	-0.0921182	0.830601	nc
Ammecr1l	-1.00836	-0.518467	-0.489896	0.0532155	nc
Amz2	0.381563	0.702095	-0.320532	0.142709	nc
Anapc1	-0.321928	-0.603045	0.281117	0.254671	nc
Anapc11	-0.470909	-0.36112	-0.109789	0.127316	nc
Anapc15	-1.37851	-0.581642	-0.796869	0.0622769	nc
Anapc16	-0.162939	0.690672	-0.853611	0.000706084	shortened
Anapc2	1.1635	0.293836	0.869663	0.000924288	lengthened
Angel2	-0.22741	0.321928	-0.549339	0.0378137	shortened
Angptl2	-0.185843	-0.626542	0.440698	8.89e-05	lengthened
Ank	1.13298	1.49152	-0.358545	0.000254663	shortened
Ank2	-0.222392	-2.9386	2.71621	0.000575662	lengthened
Ank3	-2.08746	-0.167665	-1.9198	5.7e-07	shortened
Ankfy1	2.78835	-0.574056	3.36241	5.12e-166	lengthened
Ankib1	-0.648429	1	-1.64843	1.76e-10	shortened
Ankle2	0.433185	-1.04731	1.48049	0.00173901	lengthened
Ankmy2	0.0264722	-1.90689	1.93336	0.0166642	lengthened
Ankrd13c	0.327745	1.06817	-0.740426	1.43e-05	shortened
Ankrd17	-0.805651	-0.00159326	-0.804057	3.13e-17	shortened
Ankrd26	-1.13124	-0.469485	-0.661759	0.36376	nc
Ankrd28	-2.50623	-1.95139	-0.554836	0.00685307	shortened
Ankrd39	1.51847	2.30475	-0.78628	0.000366313	shortened
Ankrd40	0.797801	1.45576	-0.657963	9.63e-07	shortened
Ankrd50	1.46967	1.78226	-0.312593	2.36e-05	shortened
Ankrd52	-0.552541	0.468725	-1.02127	5.88e-09	shortened
Anks1	0.923379	-0.238348	1.16173	0.000610604	lengthened
Anc5	7.61471	5.57094	2.04377	0.00578609	lengthened
Anp32a	-1.19754	-0.718308	-0.479229	0.000937267	shortened
Anp32b	-3.41243	-1.74834	-1.66409	3.25e-50	shortened
Anp32e	-0.195379	-0.292265	0.096886	0.0559764	nc
Antxr1	-2.09441	-1.36029	-0.734113	6.45e-06	shortened
Anxa3	1.51887	1.43121	0.0876669	0.686729	nc
Anxa6	0.617205	0.759358	-0.142153	0.000244886	nc
Anxa7	0.40518	0.443607	-0.0384266	0.849209	nc
Aox1	-0.736966	#NAME?	Inf	0.000581973	lengthened
Ap1ar	0.0184667	-0.345497	0.363963	0.0248476	lengthened
Ap1b1	0.0776665	-0.152268	0.229935	0.0257381	nc
Ap1g1	-0.710651	0.942449	-1.6531	2.14e-33	shortened
Ap1g2	2.32193	0.477322	1.84461	0.0451005	lengthened
Ap1s2	2.40867	-4.01436	6.42303	3.35e-240	lengthened
Ap2a2	0.938121	0.536812	0.401309	0.000133313	lengthened
Ap2b1	-0.163058	0.610053	-0.773112	0.00696821	shortened
Ap2m1	0.0658411	-0.0348417	0.100683	0.180854	nc
Ap3b1	-0.651175	-0.882643	0.231468	0.235776	nc
Ap3m1	-0.164076	0.526069	-0.690145	0.00500601	shortened
Ap3m2	-0.152003	-1.78427	1.63227	0.0048702	lengthened
Ap3s1	2.43296	-3.55371	5.98667	1.41e-122	lengthened
Ap3s2	2.32193	0.0724358	2.24949	3.3e-06	lengthened
Ap4e1	0.34645	1.63743	-1.29098	0.00121087	shortened
Ap4m1	-0.211919	-0.321928	0.110009	0.728095	nc
Ap5b1	-2.09516	0.0939761	-2.18913	6.21e-06	shortened
Ap5z1	-0.584963	-0.962525	0.377563	0.3803	nc
Apaf1	-1.38169	-0.227806	-1.15388	2.44e-06	shortened
Apbb2	-0.428962	0.444302	-0.873264	0.000601763	shortened
Apc	1.6816	0.62528	1.05632	2.62e-21	lengthened
Apex2	-5.32193	-0.384231	-4.9377	1.44e-08	shortened
Aph1a	-0.185498	-0.179229	-0.0062684	0.969833	nc
Aph1b	0.137504	0.567041	-0.429537	0.411848	nc
Api5	-0.869015	0.189096	-1.05811	2.15e-17	shortened
Aplf	-0.678072	-0.263034	-0.415037	0.333456	nc
Apool	0.932886	1.33078	-0.397893	0.107665	nc
Appbp2	-0.600393	0.347019	-0.947412	5.69e-05	shortened
Appl1	-0.294915	0.634545	-0.92946	1.33e-08	shortened
Aptx	0.141807	-0.112768	0.254575	0.175036	nc
Arcn1	-0.609541	1.37851	-1.98805	6.01e-22	shortened
Arel1	-0.401269	0.568284	-0.969552	0.00014975	shortened
Arf2	-0.0209469	1.15754	-1.17849	0.000628623	shortened
Arf3	-1.83007	-0.480284	-1.34979	3.12e-05	shortened
Arf4	-1.37144	-0.856265	-0.515171	0.0388468	shortened
Arf6	-1.80548	-0.809024	-0.996457	6.13e-19	shortened
Arfgap1	1.90689	-0.104562	2.01145	9.11e-23	lengthened
Arfgap3	0.879577	0.982898	-0.103321	0.441766	nc
Arfgef1	0.653399	1.5933	-0.939903	1.31e-16	shortened
Arfgef2	0.163499	1.27915	-1.11566	4.44e-07	shortened
Arfip1	-0.649093	0.403458	-1.05255	4.96e-12	shortened
Arfip2	0.0989665	-1.3351	1.43407	8.82e-14	lengthened
Arfrp1	0.208163	-0.213717	0.42188	0.000341518	lengthened
Arhgap1	-0.321928	1.52356	-1.84549	5.69e-05	shortened
Arhgap12	-4.89077	0.952511	-5.84328	1.88e-70	shortened
Arhgap17	-0.196892	0.106915	-0.303807	0.272191	nc
Arhgap23	1.09324	0	1.09324	0.000193006	lengthened
Arhgap24	1.94062	3.24994	-1.30932	0.000126131	shortened
Arhgap28	2.60063	1.79837	0.802265	5.39e-05	lengthened
Arhgap29	0.788496	-0.36995	1.15845	3.6e-06	lengthened
Arhgap39	2.56294	0.0801703	2.48277	5.71e-10	lengthened
Arhgap42	-0.729216	0.250808	-0.980024	6.31e-05	shortened
Arhgap5	0.669851	0.255971	0.41388	0.0999261	nc
Arhgdib	-0.233347	-0.974909	0.741562	0.00245146	lengthened
Arhgef10	0.665581	1.33258	-0.666994	0.129502	nc
Arhgef10l	2.30312	2.48019	-0.177066	0.419994	nc
Arhgef17	-0.409876	0.691091	-1.10097	1.04e-34	shortened
Arhgef19	0.0480943	-0.633979	0.682074	0.0167032	lengthened
Arhgef2	0.61567	0.138657	0.477013	8.44e-13	lengthened
Arid1b	0.736966	1.87846	-1.1415	2.79e-09	shortened
Arid2	0.138706	0.0390696	0.0996367	0.69167	nc
Arid4b	-0.00639777	1	-1.0064	0.0150485	shortened
Arid5a	-0.520007	-1.91918	1.39918	1.8e-11	lengthened
Arid5b	-0.143227	-0.859822	0.716596	0.00481524	lengthened
Arih1	0.109055	0.502927	-0.393872	0.00419302	shortened
Arih2	0.521389	1.41823	-0.896836	5.06e-35	shortened
Arl1	-0.230997	-0.499571	0.268574	0.0604254	nc
Arl14ep	-1.86885	-1.21818	-0.650673	0.0174123	shortened
Arl16	0.799335	0.108934	0.6904	0.0258154	lengthened
Arl2bp	0.626833	0.992583	-0.36575	0.00604332	shortened
Arl4a	2.22239	1.2123	1.01009	0.00102742	lengthened
Arl4c	-4.49758	-4.6199	0.122318	0.895815	nc
Arl5b	0.51712	0.415037	0.102082	0.773087	nc
Arl6	-0.847997	0.31104	-1.15904	0.0498835	shortened
Arl6ip6	-0.782727	-0.0995357	-0.683191	0.0131715	shortened
Arl8b	0.46048	0.952256	-0.491775	3.2e-05	shortened
Armc1	-0.00935603	1.03471	-1.04407	4.32e-21	shortened
Armcx3	1.45066	2.32193	-0.871267	0.258587	nc
Armcx6	1.47101	0	1.47101	5.31e-05	lengthened
Arnt2	-2.22715	-0.201634	-2.02552	2.06e-05	shortened
Arntl	-0.25292	-0.321928	0.0690078	1	nc
Arpc1b	-1.58496	-2.774	1.18903	0.00277988	lengthened
Arpc4	-0.629198	-0.363124	-0.266075	2.14e-11	shortened
Arpc5	-2.32528	-1.48187	-0.84341	0.0130956	shortened
Arpc5l	0.468094	0.133286	0.334808	3.78e-05	lengthened
Arpin	-4.75192	-2	-2.75192	0.00732259	shortened
Arpp19	1.31157	-0.808701	2.12027	1.52e-141	lengthened
Arrb1	-0.579424	-3.08746	2.50804	0.000174751	lengthened
Arv1	-2.9542	0.0104166	-2.96461	7.62e-06	shortened
Asah1	0.767023	1.08794	-0.320914	0.233271	nc
Asah2	-2.01495	-2.8413	0.826352	0.274871	nc
Asap1	-3.19878	-2.81038	-0.388397	0.325361	nc
Asap2	-1.71435	-1.63227	-0.0820791	0.889312	nc
Asap3	-2.848	-1.91816	-0.929835	0.0842185	nc
Asb1	1.31461	0.540955	0.773656	6.16e-08	lengthened
Asb13	0.142958	0.436099	-0.293141	0.708229	nc
Ascc2	0.213187	-0.574354	0.787542	8e-07	lengthened
Ash2l	0.0314668	-0.505518	0.536985	1.61e-13	lengthened
Asrgl1	0	-0.652077	0.652077	0.129999	nc
Aste1	-0.916477	0	-0.916477	0.0426027	shortened
Asxl1	0.578654	0.658678	-0.0800234	0.530359	nc
Asxl2	-0.0767394	0.617346	-0.694085	2.83e-06	shortened
Atad1	-0.235114	0.130061	-0.365175	0.00509775	shortened
Ate1	1.0116	1.44294	-0.431339	0.191416	nc
Atf1	-0.134301	0.238512	-0.372813	0.0306863	shortened
Atf2	-0.246161	1.72583	-1.97199	6.31e-06	shortened
Atf6	1.92627	1.14919	0.77708	4.28e-11	lengthened
Atg10	-1.12553	-1.06066	-0.0648681	1	nc
Atg12	1.31166	1.17169	0.139978	0.463912	nc
Atg13	0.390734	1.28951	-0.898773	0.00824474	shortened
Atg2b	1.39975	0.636809	0.762939	4.72e-05	lengthened
Atg4a	0.698049	0.67423	0.023819	0.922813	nc
Atg4b	0.169175	0.451258	-0.282083	0.0167351	shortened
Atg4d	1.85415	1.2578	0.596351	0.23119	nc
Atg5	-0.260236	0.615465	-0.8757	5.81e-06	shortened
Atg7	-2.25634	-0.646363	-1.60998	0.00719444	shortened
Atl2	-1.21573	1.20209	-2.41781	9.05e-16	shortened
Atl3	-3.87915	-2.80735	-1.07179	0.0423225	shortened
Atm	-1.01681	-1.51019	0.493386	0.124242	nc
Atmin	1.11446	0.47833	0.636129	0.000152273	lengthened
Atn1	-1.03462	-0.660514	-0.374105	0.271164	nc
Atp11a	0.216191	-0.84549	1.06168	6.65e-09	lengthened
Atp11b	0.354109	-0.514573	0.868682	0.0311881	lengthened
Atp11c	-2.64829	-2.66297	0.0146766	1	nc
Atp13a3	1.88991	1.86958	0.0203277	0.664799	nc
Atp1a2	6.09954	5.55832	0.541218	0.488081	nc
Atp1b1	0.821339	1.62696	-0.805617	9.95e-05	shortened
Atp1b3	1.35107	0.711042	0.640032	0.00202306	lengthened
Atp2b1	-0.703073	-0.0191936	-0.683879	4.25e-05	shortened
Atp2c1	-0.570216	1.23498	-1.80519	1.21e-30	shortened
Atp5a1	0.960007	0.739716	0.22029	1.13e-19	nc
Atp5f1	1.42832	1.30898	0.119343	0.258077	nc
Atp5s	1.11548	0.381871	0.733607	0.12346	nc
Atp6v0a2	0.49094	0.313158	0.177782	0.0861602	nc
Atp6v1a	-0.899071	0.424649	-1.32372	1.16e-07	shortened
Atp6v1c1	1.66107	0.0127111	1.64835	1.33e-12	lengthened
Atp6v1d	1.62884	1.84298	-0.214139	0.286301	nc
Atp6v1g1	0.661084	1.02381	-0.362729	6.74e-19	shortened
Atp7a	0.696608	1.16227	-0.465664	0.385389	nc
Atrn	0.751112	1.47063	-0.719518	0.000629454	shortened
Atxn1	0.293385	-1.10434	1.39772	0.000374259	lengthened
Atxn10	-0.177538	0.556327	-0.733865	1.71e-07	shortened
Atxn1l	-0.210035	-0.918863	0.708828	0.0130261	lengthened
Atxn7	-1.0346	0.197939	-1.23254	0.000686423	shortened
Atxn7l1	-5.20945	-2.45036	-2.7591	0.0277078	shortened
Atxn7l3b	1.49476	-0.0911479	1.58591	0.00344049	lengthened
AU019823	-0.39486	0.195551	-0.59041	0.107074	nc
AU022252	1.91816	0.648288	1.26987	1.17e-11	lengthened
Aurka	-5.66534	-5.60079	-0.0645484	0.881505	nc
Auts2	1.114	0.931731	0.182266	0.280845	nc
Aven	0.00770261	0.521346	-0.513644	0.0188941	shortened
Avl9	-2.42904	0.523562	-2.95261	7.65e-17	shortened
Avpi1	1.03171	1.33516	-0.303449	0.284797	nc
AW549877	0.506737	-0.667425	1.17416	0.000507281	lengthened
AW551984	-2.50779	-0.809316	-1.69848	6.42e-08	shortened
AW554918	-0.839535	-1.89308	1.05355	0.115608	nc
Axl	-3.12285	-2.85	-0.272848	0.10534	nc
Azin1	0.348695	0.654442	-0.305747	0.000505558	shortened
B2m	-0.433776	-1.05288	0.619103	2.31e-42	lengthened
B3galnt2	-0.107303	0.968291	-1.07559	0.0040001	shortened
B3galt6	1.08746	-0.391021	1.47848	0.00175116	lengthened
B3glct	-1.10579	-0.415037	-0.690757	0.0792821	nc
B4galnt1	-2	-3.53766	1.53766	0.019073	lengthened
B4galt2	-0.744979	-1.37315	0.628175	1.65e-06	lengthened
B4galt6	1.19245	3.38565	-2.19321	1.67e-19	shortened
B4gat1	1.39036	1	0.390362	0.200846	nc
Baalc	0.310929	0.605721	-0.294792	0.568435	nc
Bace1	0.78136	0.346651	0.434709	0.244027	nc
Bach1	0.0943274	-0.23251	0.326837	0.0504288	nc
Bag4	-0.963474	-0.711596	-0.251878	0.317717	nc
Bag5	0.565979	0.601155	-0.0351751	0.778224	nc
Bahcc1	-1.27302	-0.777608	-0.495411	0.43512	nc
Baiap2l1	3.99533	4.73847	-0.743139	0.00548735	shortened
Basp1	-0.953457	-0.847997	-0.105461	0.739925	nc
Baz2a	-0.444237	2.64386	-3.08809	2.16e-15	shortened
Baz2b	0.109122	-0.0313642	0.140486	0.570502	nc
Bbip1	-0.026967	1.46037	-1.48734	5.92e-07	shortened
BC003965	1.06529	0.663519	0.401772	0.0103025	lengthened
BC004004	2.43105	1.06782	1.36323	1.07e-06	lengthened
BC005537	-0.626876	0.449172	-1.07605	1.23e-19	shortened
BC005624	1.63113	-0.0503542	1.68149	2.5e-10	lengthened
BC029722	1.48815	0.820179	0.667966	0.00519028	lengthened
BC052040	-1.34792	-2.11991	0.771986	0.0646974	nc
Bcas2	0.271348	-0.175353	0.446701	1.26e-06	lengthened
Bcat1	-5.33985	-4.63061	-0.709245	0.336042	nc
Bckdk	2.05644	0.482215	1.57422	1.28e-23	lengthened
Bcl10	1.69515	-0.94974	2.64489	1.8e-15	lengthened
Bcl2l11	-4.1375	-1.64386	-2.49365	0.00170712	shortened
Bcl2l13	0.956644	0.447844	0.5088	0.00691102	lengthened
Bcl7a	-0.570316	0.5025	-1.07282	0.127848	nc
Bcl9l	0.932361	-0.676885	1.60925	3.43e-14	lengthened
Bclaf1	-0.587452	-0.400861	-0.186591	0.018113	nc
Bcorl1	0.841302	0.0100072	0.831295	0.0308295	lengthened
Bcr	-2.97233	-2.32193	-0.650397	0.0216206	shortened
Bcs1l	0.852155	1	-0.147845	0.797056	nc
Bdh1	-0.866733	-1.90689	1.04016	0.0402599	lengthened
Becn1	0.276828	-0.0485439	0.325372	0.0121283	lengthened
Bend4	1.06012	-0.954196	2.01432	1.69e-05	lengthened
Bet1	-0.248259	0.532348	-0.780607	1.16e-05	shortened
Bhlhe40	0.166112	-0.67319	0.839301	0.000150019	lengthened
Bhlhe41	2.21935	2.82265	-0.603307	5.41e-09	shortened
Bicd2	1.94103	2.46234	-0.521312	0.0288824	shortened
Birc6	0.271944	0.395565	-0.12362	0.23124	nc
Blcap	-1.13345	-0.533817	-0.599637	7.26e-07	shortened
Blm	-4.70044	-0.849975	-3.85047	0.000322673	shortened
Blmh	-0.812735	-1.27338	0.460642	0.00186951	lengthened
Bloc1s4	0.397631	0.299096	0.0985352	0.482149	nc
Bloc1s6	0.263615	-0.310168	0.573783	0.000161658	lengthened
Blzf1	1.62232	0.85561	0.766713	0.00278497	lengthened
Bmi1	-0.0677446	-0.278301	0.210557	0.214827	nc
Bmp2	-1.42033	-2.90689	1.48656	5.63e-05	lengthened
Bmpr1a	0.105082	0.459432	-0.35435	0.130562	nc
Bmpr2	0.26056	1.55987	-1.29931	4.59e-13	shortened
Bmt2	0.943489	1.53834	-0.594847	3.68e-07	shortened
Bnc2	-0.26566	-0.807355	0.541695	0.365158	nc
Bnip2	0.0679	0.500377	-0.432477	2.25e-11	shortened
Bnip3	-0.375337	0.708769	-1.08411	5.43e-06	shortened
Bnip3l	-1.99565	0.68031	-2.67596	1.63e-47	shortened
Bod1l	-0.50696	0.429508	-0.936468	0.0548362	nc
Bola3	1.0199	0.0218594	0.99804	0.00119062	lengthened
Bop1	0.630503	0.513979	0.116524	0.40176	nc
Bpnt1	0.970201	0.750022	0.22018	0.224727	nc
Bptf	-0.855052	0.170631	-1.02568	4.3e-06	shortened
Braf	-0.76184	1.47805	-2.23989	0.000149998	shortened
Brcc3	0.337035	-0.804604	1.14164	0.000185272	lengthened
Brd1	-0.52553	-0.0998489	-0.425681	0.013659	shortened
Brd3	1.45372	1.00558	0.448137	0.0466604	lengthened
Brf1	1.30541	0.706524	0.598889	0.000555567	lengthened
Brf2	0.533534	0.722092	-0.188558	0.395067	nc
Bri3bp	-3.08746	-0.961775	-2.12569	1.49e-10	shortened
Brix1	-0.807355	-0.70044	-0.106915	0.656394	nc
Brk1	1.23522	0.726092	0.509125	5.54e-15	lengthened
Brpf1	-0.108863	-0.206451	0.0975874	0.733329	nc
Brwd3	0.893085	0.465011	0.428074	0.161317	nc
Bsdc1	0.722912	0.108706	0.614206	0.00336201	lengthened
Btaf1	-1.02844	-0.655352	-0.373092	0.0382471	shortened
Btbd1	2.12087	1.94635	0.174519	0.161209	nc
Btbd11	-1.24153	-0.395929	-0.845598	0.00682102	shortened
Btbd19	-2.71621	-2.03562	-0.680583	0.0121977	shortened
Btbd9	0.195396	0.250729	-0.0553331	0.678076	nc
Btf3l4	-1.48543	-0.234465	-1.25096	0.0235036	shortened
Btg1	-4.34717	-1.03411	-3.31306	4.06e-33	shortened
Btg2	-1.53369	-0.858112	-0.675576	1.97e-09	shortened
Btrc	0.710493	2.39855	-1.68806	1.58e-06	shortened
Bub3	-0.851099	-0.336947	-0.514152	1.46e-07	shortened
Bves	1.66676	2.41992	-0.753161	0.000253085	shortened
Bysl	-0.279154	1.30166	-1.58081	1.39e-06	shortened
Bzw1	-0.880265	-0.309427	-0.570838	5.24e-23	shortened
C1d	-0.356144	0.116814	-0.472957	0.273918	nc
C1qtnf3	7.66715	7.43982	0.227333	0.418615	nc
C1ra	-4.47032	-5.64593	1.17561	0.0139755	lengthened
C2cd2	0.930907	-0.208317	1.13922	4.23e-06	lengthened
C2cd5	1.39593	1.83007	-0.434146	0.332411	nc
C430049B03Rik	3.56915	2.8798	0.689349	0.000582054	lengthened
Cab39	0.581607	0.847211	-0.265604	0.0545254	nc
Cacfd1	0.199938	0.0230836	0.176854	0.28558	nc
Cacul1	-0.249389	-0.416986	0.167597	0.0923335	nc
Cacybp	-0.0918719	-0.944352	0.85248	3.29e-10	lengthened
Cadm1	0.33931	-0.049753	0.389063	0.228929	nc
Cadm4	0.274507	-0.584963	0.85947	0.0948314	nc
Calm1	0.497334	-1.01419	1.51152	3.39e-194	lengthened
Calm3	-0.393664	0.851165	-1.24483	3.18e-33	shortened
Calr	-0.721544	-1.78094	1.0594	4.14e-51	lengthened
Camk2a	4.97269	5.9477	-0.975009	0.191823	nc
Camk2d	-1.47393	1.85244	-3.32637	3.65e-07	shortened
Camsap1	1.35755	-0.97673	2.33428	6.29e-13	lengthened
Camsap2	-1.40766	0.031338	-1.439	5.11e-09	shortened
Cand1	-0.136266	0.0470951	-0.183361	0.211907	nc
Cand2	2.88435	2.09817	0.786183	2.2e-05	lengthened
Cap2	3.61076	3.09581	0.514956	0.0118611	lengthened
Capza2	-0.0983478	0.594166	-0.692514	2.52e-18	shortened
Capzb	-0.198888	0.564318	-0.763206	9.04e-20	shortened
Car13	-2.8519	-1.84513	-1.00677	0.000187325	shortened
Carhsp1	-0.334347	-0.710493	0.376146	1.66e-06	lengthened
Carmil1	-0.75946	-0.912537	0.153077	0.875078	nc
Cars	-0.616671	-0.589995	-0.0266768	0.943603	nc
Casc4	0.533824	0.465664	0.0681601	0.907651	nc
Cask	-1.87021	-1.12601	-0.744207	8.14e-05	shortened
Caskin2	1.60915	0.569696	1.03946	1.83e-05	lengthened
Casp6	-4.64386	-2.68203	-1.96183	0.00899433	shortened
Casp9	0.990955	1.77961	-0.788655	0.0195251	shortened
Cast	-0.127917	0.799701	-0.927619	2.39e-11	shortened
Cavin2	-0.841496	0.630766	-1.47226	3.59e-05	shortened
Cavin4	4.19207	4.47985	-0.287778	0.0405412	shortened
Cbfb	0.444738	1.0272	-0.58246	9.41e-08	shortened
Cblb	-0.00292933	0.323686	-0.326616	0.00650016	shortened
Cbll1	0.478423	0.602665	-0.124241	0.628535	nc
Cbwd1	1.05391	0.333243	0.720662	3.53e-05	lengthened
Cbx4	-0.0995357	-1.46234	1.36281	0.0269157	lengthened
Cbx8	0.750771	0.707218	0.0435531	0.928979	nc
Cc2d1b	-1.28688	-0.590609	-0.696272	0.0860916	nc
Ccar1	-0.213639	0.368796	-0.582435	1.28e-05	shortened
Ccdc112	-0.29956	-2.04439	1.74483	0.0339337	lengthened
Ccdc117	1.87234	1.52445	0.347884	0.013334	lengthened
Ccdc122	-1.35199	-3.24793	1.89594	0.104427	nc
Ccdc126	-0.847997	-0.736966	-0.111031	1	nc
Ccdc137	-0.0661669	-1.05445	0.988281	0.0500247	nc
Ccdc14	0.0748001	0.0759489	-0.00114877	1	nc
Ccdc34	-2.71989	-1.77323	-0.946663	0.028145	shortened
Ccdc47	0.954552	0.644294	0.310258	0.000517641	lengthened
Ccdc50	-1.09949	0	-1.09949	4.35e-16	shortened
Ccdc59	0.653027	-0.345497	0.998523	2.64e-05	lengthened
Ccdc71l	-1.34792	-1.46602	0.118098	0.560628	nc
Ccdc80	4.32193	3.20387	1.11806	0.397476	nc
Ccdc86	0.927068	1.48543	-0.558358	0.0874163	nc
Ccdc90b	0.699134	0.317482	0.381651	0.173913	nc
Ccdc93	0.431716	0.0284284	0.403288	0.0224838	lengthened
Ccdc94	-0.75269	-1.20859	0.455897	0.20755	nc
Ccm2	2.96347	-0.352448	3.31592	5.42e-26	lengthened
Ccnd2	-3.02781	-3.90063	0.872819	1.67e-07	lengthened
Ccng1	0.280744	-0.588298	0.869042	1.04e-14	lengthened
Ccng2	0.049388	-0.154829	0.204217	0.102637	nc
Ccnl1	-0.912537	-0.801873	-0.110664	0.712562	nc
Ccnl2	0.582361	1.28337	-0.701008	2.19e-07	shortened
Ccnt2	-0.113009	0.902787	-1.0158	1.75e-07	shortened
Ccny	0.307899	2.29828	-1.99038	2.62e-49	shortened
Ccnyl1	-0.519778	-0.258312	-0.261466	0.36526	nc
Ccser2	0.289507	-0.38529	0.674797	0.0280302	lengthened
Cct5	0.260159	-0.282006	0.542165	1.3e-17	lengthened
Cct6a	-0.390197	-1.02129	0.631094	1.55e-31	lengthened
Cd109	2.16644	3.03465	-0.86821	0.000465599	shortened
Cd164	2.25168	3.14771	-0.896032	4.63e-08	shortened
Cd24a	-1.66263	-1.80543	0.142794	0.272616	nc
Cd276	0.643856	-0.212472	0.856328	0.0763029	nc
Cd2ap	-1.63743	-0.861869	-0.775561	0.00696808	shortened
Cd2bp2	-0.0631938	-0.556519	0.493325	3.84e-06	lengthened
Cd302	0.19977	0.405992	-0.206223	0.619268	nc
Cd3eap	-0.436099	1.34104	-1.77714	0.00180751	shortened
Cd40	-5.05528	-4.34326	-0.712026	0.106257	nc
Cd44	-3.18587	-4.21214	1.02627	0.0634189	nc
Cd59a	1.42626	2.32193	-0.895663	0.189084	nc
Cdc16	-0.0950622	-0.291956	0.196894	0.184889	nc
Cdc25a	-1.36349	-2.60204	1.23854	0.00239346	lengthened
Cdc26	0.710493	-1.0163	1.7268	0.00559575	lengthened
Cdc27	0.443261	-0.207682	0.650943	1.23e-17	lengthened
Cdc34	0.886249	0.419706	0.466543	1.11e-15	lengthened
Cdc40	0.146042	1.62293	-1.47689	6.55e-06	shortened
Cdc42bpa	0.427808	0.85495	-0.427142	0.0127546	shortened
Cdc42ep3	0.506675	0.241188	0.265487	0.00272412	lengthened
Cdc42se1	-0.507342	0.188014	-0.695355	8.09e-12	shortened
Cdc73	2.44294	0.162368	2.28058	6.59e-28	lengthened
Cdh11	-1.87571	-1.86332	-0.0123889	1	nc
Cdh13	2.67049	3.64995	-0.979462	1.05e-06	shortened
Cdh2	0.981236	1.1059	-0.12466	0.0760633	nc
Cdip1	1.64279	2.34577	-0.702981	8.99e-08	shortened
Cdipt	0.523224	0.800691	-0.277467	0.260363	nc
Cdk12	0.71282	-0.683143	1.39596	4.9e-17	lengthened
Cdk16	0.291252	2.0729	-1.78165	3.99e-46	shortened
Cdk17	-0.522591	-1.05063	0.528035	0.0310912	lengthened
Cdk19	-1.05889	-1.88753	0.828632	0.0476514	lengthened
Cdk5	-0.122128	0.114785	-0.236914	0.0800959	nc
Cdk5rap2	-0.304855	-1.56635	1.26149	5.57e-05	lengthened
Cdk6	-4.56355	-2.74416	-1.81939	8.31e-08	shortened
Cdk7	0.792195	-0.10188	0.894075	0.00229495	lengthened
Cdkn2aip	-0.823122	-0.271729	-0.551393	0.301413	nc
Cdkn2aipnl	-0.869844	-1.39593	0.526085	0.0805187	nc
Cdkn2b	-1.26882	-0.884523	-0.384294	0.167214	nc
Cdo1	1.26303	-0.137504	1.40054	0.151578	nc
Cdon	0.430805	-0.0416191	0.472424	0.000484634	lengthened
Cds2	2.55954	-1.1008	3.66034	2.1e-68	lengthened
Cdyl2	0.920773	1.60686	-0.686082	0.000146386	shortened
Cebpa	-2.84435	-1.41504	-1.42931	0.0325419	shortened
Cebpg	-0.72514	-0.377505	-0.347635	0.249569	nc
Cebpz	-1.5502	-0.612484	-0.937714	0.0424733	shortened
Cebpzos	1.11548	0.277534	0.837943	0.128913	nc
Cecr2	1.79355	2.11548	-0.321928	0.821873	nc
Cenpf	-3.76553	-5.94837	2.18283	0.0107807	lengthened
Cenpu	1.53605	-0.612977	2.14903	7.16e-05	lengthened
Cep104	2.70044	1	1.70044	0.0017151	lengthened
Cep135	-1.08153	-1.14684	0.0653115	1	nc
Cep162	-1	0.226276	-1.22628	0.000516961	shortened
Cep350	2.02265	1.6386	0.384048	0.148712	nc
Cep57	-0.601082	-0.921997	0.320915	0.401851	nc
Cep63	1.04081	0.320689	0.720117	0.00040936	lengthened
Cep76	1.59664	1.23563	0.361016	0.189122	nc
Cep78	-4.75489	-1.87869	-2.87619	0.0308172	shortened
Cep83	-0.823122	-2.97728	2.15416	0.000221402	lengthened
Cerk	0.479927	-0.647698	1.12763	1.12e-05	lengthened
Cers4	-1.85415	-2.72904	0.87489	0.0776085	nc
Cers6	0.320676	1.31017	-0.989493	2.85e-19	shortened
Cetn2	0.280108	1.05361	-0.773507	7.72e-06	shortened
Cetn3	-0.82852	-0.205319	-0.623201	0.0282949	shortened
Cfap69	-3.13203	-2.87184	-0.260185	0.514032	nc
Cfap97	0.290901	0.678072	-0.387171	0.676142	nc
Cfl2	2.0782	2.67452	-0.596325	2.98e-06	shortened
Cggbp1	-0.854883	-0.475119	-0.379765	0.00698271	shortened
Chac2	1.76553	1.94753	-0.181998	1	nc
Chaf1a	-3.75489	-4.61716	0.862274	0.16183	nc
Champ1	-0.610467	-0.0892673	-0.5212	0.0162781	shortened
Chchd4	0.756096	1.19689	-0.440796	0.0144555	shortened
Chchd5	-0.137504	-0.851137	0.713633	0.0167785	lengthened
Chd4	0.361297	0.256833	0.104464	0.411657	nc
Chd6	-0.350907	-1	0.649093	0.107574	nc
Chd7	1.17688	0.632268	0.54461	0.301309	nc
Chek1	-4.2854	-1.85798	-2.42742	0.00313289	shortened
Cherp	-0.0772291	-0.224722	0.147493	0.198523	nc
Chic2	-0.112635	-0.5608	0.448165	7.32e-11	lengthened
Chka	-1.02466	-1.31443	0.289772	0.0444932	lengthened
Chm	0.614109	1.37851	-0.764403	0.453532	nc
Chmp2b	-0.134185	-0.727091	0.592906	2.44e-08	lengthened
Chmp3	0.603425	0.367504	0.235921	0.00107113	nc
Chn1	3.90332	3.23387	0.669452	0.0519974	nc
Chrm3	0.843087	2.90122	-2.05813	3.48e-10	shortened
Chrna1	3.20972	3.16788	0.0418428	0.362381	nc
Chrnd	3.41844	3.76541	-0.346967	0.0356253	shortened
Chrng	5.1784	5.05046	0.127939	0.29987	nc
Chst11	-1.34239	-2.33931	0.996918	0.00965626	lengthened
Chst2	-6.1472	-5.51482	-0.632381	0.420543	nc
Chtop	0.547121	-0.776622	1.32374	3.86e-63	lengthened
Cipc	1.28293	1.11548	0.167457	0.587181	nc
Cisd1	1.55873	0.939855	0.618876	0.00162304	lengthened
Cisd2	-0.609292	0.627776	-1.23707	8.77e-14	shortened
Cited2	-3.16115	-2.44249	-0.71867	0.000343969	shortened
Ckap4	-2.01962	-1.17433	-0.845293	3.11e-06	shortened
Clasp1	2.5502	0.321928	2.22827	8.56e-05	lengthened
Clcn3	-0.168971	-0.530515	0.361544	0.0699588	nc
Clcn6	2.87447	1.10295	1.77152	0.00326112	lengthened
Clic5	-0.716207	-0.584963	-0.131245	0.836134	nc
Clint1	-0.135432	-0.107247	-0.0281853	0.858234	nc
Clip1	1.32059	1.8711	-0.550517	0.00373904	shortened
Clip3	0.38529	-0.722466	1.10776	0.012583	lengthened
Clk1	0.316555	-1.79837	2.11492	5.66e-11	lengthened
Clk4	0.561116	-0.0159415	0.577057	0.0264802	lengthened
Clmp	-3.61471	-2.58496	-1.02975	0.233598	nc
Cln3	-1.37851	-0.0561431	-1.32237	0.00435231	shortened
Cln8	0.477898	1.35354	-0.875647	3.12e-10	shortened
Clock	1.40599	1.06621	0.339784	0.271538	nc
Clpb	-0.976541	-0.649093	-0.327448	0.365685	nc
Cltb	1.63227	0.465664	1.1666	0.00457743	lengthened
Cmah	2.08746	0.465664	1.6218	0.0243132	lengthened
Cmc2	1.46395	0.587284	0.876663	0.00699262	lengthened
Cmip	0.565309	0.222392	0.342917	0.307778	nc
Cmpk1	-2.22882	1.07199	-3.3008	1.26e-46	shortened
Cmtr1	-0.277368	-0.364678	0.08731	0.487384	nc
Cmtr2	-0.929611	-0.848418	-0.0811931	0.89139	nc
Cnbp	-0.233828	-0.449368	0.21554	0.000866859	nc
Cnih4	-0.546827	-0.84833	0.301503	0.119006	nc
Cnn2	-0.902475	-0.43351	-0.468965	0.0270679	shortened
Cnn3	0.219017	0.833177	-0.614159	1.61e-94	shortened
Cnnm2	-0.180572	2.88264	-3.06322	3.19e-05	shortened
Cnct1	-0.31034	-1.45905	1.14871	0.000106241	lengthened
Cnct10	1.41871	-0.239273	1.65799	5.45e-12	lengthened
Cnct2	0	0.288626	-0.288626	0.197281	nc
Cnct6	-1.28082	-1.96963	0.688803	0.00222555	lengthened
Cnct6l	-0.675871	1.97575	-2.65162	4.72e-29	shortened
Cnct8	0.148126	0.419017	-0.270891	0.0834607	nc
Cnpy2	-0.949727	-0.983363	0.0336363	0.881084	nc
Coa3	0.622913	0.600303	0.0226097	0.851251	nc
Coa5	0.305058	1.10384	-0.798778	1.33e-07	shortened
Coa6	1.11958	0.309684	0.809897	0.00144356	lengthened
Coa7	1.16294	-0.13445	1.29739	1.43e-06	lengthened
Cog1	3.05209	-5.1127	8.16479	1.13e-67	lengthened
Col18a1	-2.66297	-2.34529	-0.317673	0.0609713	nc
Col3a1	-2.17555	0.206451	-2.382	4.64e-09	shortened
Col5a1	1.39583	0.707941	0.687889	7.67e-09	lengthened
Col5a2	-1.05445	-1.4037	0.349254	0.0564704	nc
Col8a1	-5.71103	-3.06609	-2.64494	0.0001402	shortened
Colgalt1	-0.20762	0.913288	-1.12091	8.02e-12	shortened
Commd5	0.63743	0.264828	0.372602	0.103297	nc
Commd6	-0.0824622	0.508147	-0.590609	0.143402	nc
Commd7	0.632268	0.0383281	0.59394	3.54e-05	lengthened
Commd8	0.521397	-0.0456828	0.56708	3.28e-05	lengthened
Comtd1	-0.357552	0.712342	-1.06989	0.00355267	shortened
Copg1	-0.857422	-0.0837065	-0.773715	4.72e-11	shortened
Cops2	-0.191879	0.505683	-0.697562	3.61e-10	shortened
Cops7b	0.341789	0.355762	-0.0139732	1	nc
Cops8	0.323788	0.48015	-0.156362	0.358641	nc
Coq10b	0.353553	1.32809	-0.974538	5.61e-17	shortened
Coq3	-0.478047	1.08092	-1.55897	1.84e-05	shortened
Coq5	2.32193	1.43953	0.882396	0.201022	nc
Coro7	-0.660514	0.788496	-1.44901	6.2e-05	shortened
Cox11	1.0651	-0.744743	1.80984	1.19e-08	lengthened
Cox15	1.92057	0.887525	1.03304	0.105853	nc
Cox19	0.820568	2.19033	-1.36976	3.48e-17	shortened
Cox6a2	5.98908	6.49794	-0.50886	0.116686	nc
Cox6c	0.0766213	0.677897	-0.601276	7.39e-99	shortened
Cox8b	7.45121	7.52756	-0.0763491	0.845283	nc
Cpd	-3.36485	-0.00957393	-3.35528	5.4e-301	shortened
Cpne2	-0.614346	-0.78668	0.172333	0.286599	nc
Cpne3	-0.74836	1.25939	-2.00775	5.74e-12	shortened
Cpsf2	-0.941285	0.115902	-1.05719	3.95e-41	shortened
Cpsf6	-1.55254	0.623296	-2.17584	1.73e-26	shortened
Cpt1a	0.712718	-2.98588	3.6986	1.57e-51	lengthened
Cptp	-2.09954	-0.616085	-1.48345	0.0136976	shortened
Cr1l	0.263034	0.0759489	0.187086	0.584937	nc
Cradd	-0.137504	0.968291	-1.10579	0.0157985	shortened
Crat	3.37084	2.48586	0.884974	0.00477958	lengthened
Crbn	1.63743	0.709844	0.927586	0.00165114	lengthened
Creb3	0.583846	0.999183	-0.415337	5.59e-08	shortened
Creb3l2	-0.673594	-1.22239	0.548799	0.0788871	nc
Crebbp	-0.324479	0.309189	-0.633668	4e-06	shortened
Crebl2	0.0303736	4	-3.96963	0.000507408	shortened
Creg1	-0.0489096	-0.0859302	0.0370206	0.84658	nc
Crem	-2.99616	-1.52509	-1.47107	2.73e-07	shortened
Cript	0.00636953	0.54193	-0.535561	0.00131543	shortened
Crk	-0.406383	0.435585	-0.841968	2.07e-05	shortened
Crkl	0.614035	1.17612	-0.562089	0.000384347	shortened
Crls1	1.47644	1.5927	-0.11626	0.793853	nc
Crot	-1.6172	-1.67807	0.0608691	1	nc
Cs	0.295071	0.36579	-0.070719	0.305291	nc
Csde1	0.410365	0.0139747	0.39639	1.6e-41	lengthened
Cse1l	-0.0448185	-0.451766	0.406947	7.09e-06	lengthened
Csgalnact2	-0.0835866	-0.758992	0.675405	0.224008	nc
Csk	-1.1702	1.47721	-2.64741	4.61e-83	shortened
Csnk1a1	0.286727	1.2008	-0.914068	7.29e-45	shortened
Csnk1d	-0.20692	0.32656	-0.533479	8.89e-11	shortened
Csnk1g3	-1.31431	0.0570811	-1.3714	4.2e-09	shortened
Csrnp1	-2.38941	-6.18982	3.80041	0.000181969	lengthened
Cstf1	-1.65208	0.79531	-2.44739	4.88e-13	shortened
Cstf2	-1.07529	0.359081	-1.43437	5.52e-17	shortened
Ctbp2	-2.14505	-1.03103	-1.11402	5.88e-06	shortened
Ctbs	-0.798366	-0.428843	-0.369523	0.458602	nc
Ctdnep1	0.388832	-0.244852	0.633684	3.72e-16	lengthened
Ctf1	-2.77259	0.681639	-3.45423	2.35e-10	shortened
Ctif	3.06609	0.574236	2.49185	6.72e-06	lengthened
Ctnna1	1.04985	4.27997	-3.23012	1.94e-146	shortened
Ctnnal1	2.6105	1.15003	1.46047	3.51e-05	lengthened
Ctnnbip1	-1.53618	-1.74474	0.208559	0.505216	nc
Ctnnbl1	0.818553	0.868479	-0.049926	0.860802	nc
Ctps	-1.41666	-1.35983	-0.0568311	0.632627	nc
Ctsb	0.187627	0.615798	-0.428171	0.00110013	shortened
Ctsf	1.7282	1.87832	-0.150126	0.739426	nc
Ctsl	-0.191251	0.0642108	-0.255462	2.68e-06	nc
Cttnbp2nl	-2.76489	-3.04487	0.279986	0.124747	nc
Cuedc2	0.111829	0.495208	-0.383379	0.0531287	nc
Cul3	1.02202	-0.81263	1.83465	5.88e-19	lengthened
Cul4a	1.33939	0.801538	0.537854	5.86e-08	lengthened
Cul4b	-0.781197	0.543647	-1.32484	3.18e-47	shortened
Cul5	1.11082	0.802797	0.308025	0.00781614	lengthened
Cwc15	0.41974	0.148634	0.271106	0.00973645	lengthened
Cwc25	0.573735	0.208587	0.365149	0.323092	nc
Cwf19l2	-0.652077	1.23447	-1.88654	0.000338223	shortened
Cyb561d1	0.697971	2.03562	-1.33765	0.0203664	shortened
Cyb561d2	1.07039	-0.366322	1.43671	0.0132543	lengthened
Cyb5b	0.20806	0.722238	-0.514179	2.01e-13	shortened
Cyb5d2	-0.754888	1.32193	-2.07682	3.37e-05	shortened
Cyb5r4	0.0352755	-0.50696	0.542235	0.133214	nc
Cyb5rl	0.546282	0.704315	-0.158033	0.624462	nc
Cycs	-0.222392	0.893085	-1.11548	0.0256126	shortened
Cyfip1	-0.353309	-0.834941	0.481632	0.14063	nc
Cyld	0.335712	-0.853571	1.18928	9.75e-34	lengthened
Cyp1b1	-1.39391	0.843274	-2.23719	8.28e-12	shortened
Cyp2j6	-3.10852	-2.20678	-0.901744	0.133065	nc
Cyp4f16	-3	-3.06301	0.0630098	1	nc
Cyp51	0.817986	0.875364	-0.0573782	0.420729	nc
Cyth3	-1.57712	-2.17754	0.600416	0.0941995	nc
D16Ertd472e	0.082655	0.378512	-0.295857	0.100638	nc
D17Wsu92e	0.545396	-0.0443941	0.589791	1.74e-05	lengthened
D1Ertd622e	-0.756478	-2.06088	1.3044	2.15e-05	lengthened
D230025D16Rik	0.926443	0.169925	0.756518	0.0907112	nc
D2hgdh	-0.263034	-0.296982	0.0339473	1	nc
D5Ertd579e	1.03877	0.0473057	0.991464	0.000508272	lengthened
D630045J12Rik	-2.12199	-0.943416	-1.17857	0.0323389	shortened
Daam1	1.01591	2.24793	-1.23201	0.00128604	shortened
Daglb	0.857042	0.0489096	0.808132	0.0333512	lengthened
Dazap1	-1.02864	-1.12268	0.0940422	0.0501941	nc
Dbn1	-1.67377	-0.732679	-0.941092	5.84e-12	shortened
Dbnl	-1.38555	-0.669176	-0.716375	7.83e-12	shortened
Dbp	2.84967	2.31316	0.536508	0.130063	nc
Dbr1	-0.606989	-0.908626	0.301637	0.133154	nc
Dbt	1.23001	1.92057	-0.69056	0.0283987	shortened
Dcaf10	1.48393	1.18117	0.302763	0.0554421	nc
Dcaf12	0.483933	-0.87376	1.35769	1.75e-25	lengthened
Dcaf5	2.64887	0.707218	1.94165	4.9e-15	lengthened
Dcaf7	0.244779	-1.32687	1.57165	8.93e-32	lengthened
Dcaf8	1.01862	0.803542	0.21508	0.000480554	nc
Dcbld1	-2.39126	-0.90182	-1.48944	3.9e-05	shortened
Dcbld2	-3.29108	-2.11548	-1.1756	0.000202149	shortened
Dclre1b	-0.915936	-0.91427	-0.00166561	1	nc
Dcp1a	0.137869	1.98272	-1.84485	2.24e-08	shortened
Dcp2	-1.13632	-2.38109	1.24477	1.12e-06	lengthened
Dctn2	0.862019	0.618386	0.243634	0.000107782	nc
Dcun1d1	-0.979241	1.02298	-2.00222	1.64e-19	shortened
Dcun1d2	1.52793	0.748461	0.77947	0.056504	nc
Dcun1d3	1.49185	0.106915	1.38494	0.00550646	lengthened
Dcun1d4	0.691878	1.70044	-1.00856	0.0968991	nc
Dcxr	-2.88264	-1.83265	-1.04999	0.00256913	shortened
Dda1	0.470563	-0.827037	1.2976	2.67e-17	lengthened
Ddah1	-0.681964	0.291463	-0.973426	2.93e-11	shortened
Ddhd1	-0.505235	-2.1486	1.64336	8.89e-05	lengthened
Ddhd2	0.121949	1.28011	-1.15816	0.000332527	shortened
Ddi2	1.89231	0.602829	1.28948	4.87e-23	lengthened
Ddit4l	-3.5667	-2.64155	-0.925154	0.0030634	shortened
Ddost	-0.435608	-1.06079	0.625184	1.93e-11	lengthened
Ddr2	-1.49557	-1.26076	-0.234806	0.11801	nc
Ddx10	-2.152	1.94753	-4.09954	3.07e-08	shortened
Ddx11	-1.152	-1.22239	0.0703893	1	nc
Ddx17	0.560367	2.11304	-1.55267	6.01e-65	shortened
Ddx18	1.36257	-1.03833	2.4009	9.05e-12	lengthened
Ddx19a	-0.227806	0.199518	-0.427324	0.0912518	nc
Ddx19b	0.395186	0.567041	-0.171854	0.426527	nc
Ddx21	-0.723762	-0.885888	0.162126	0.0628271	nc
Ddx3y	0.736966	2.70044	-1.96347	0.00939843	shortened
Ddx42	0.117094	-0.182864	0.299958	0.177485	nc
Ddx46	-0.274794	0.420218	-0.695012	6.3e-05	shortened
Ddx49	0.795859	-0.0801703	0.87603	1.52e-15	lengthened
Ddx5	-0.620688	-0.79663	0.175942	0.0163142	nc
Ddx51	1.2276	0.679129	0.548472	0.0131926	lengthened
Ddx52	-0.238855	-4.70782	4.46896	6.97e-61	lengthened
Ddx54	0.0608822	-0.492413	0.553296	0.00582731	lengthened
Ddx55	-0.263034	-0.27684	0.0138058	1	nc
Ddx56	0.756443	-0.327478	1.08392	9.45e-16	lengthened
Ddx58	-4.80735	-3.74624	-1.06111	0.199365	nc
Decr1	0.543142	-0.376184	0.919326	2.89e-06	lengthened
Dedd	0.730813	0.562681	0.168132	0.604926	nc
Dedd2	2.64981	1.26459	1.38522	5.74e-05	lengthened
Degs1	-0.581187	-0.672597	0.0914098	0.254679	nc
Dennd1b	1.12801	2.58496	-1.45695	0.0490434	shortened
Dennd4a	-0.192645	-0.434403	0.241758	0.636316	nc
Dennd6a	0.105144	-0.14439	0.249533	0.424199	nc
Dennd6b	-0.584963	0.635726	-1.22069	0.000212943	shortened
Denr	-1.28587	-0.984802	-0.30107	0.0042025	shortened
Derl1	0.986236	-2.62081	3.60704	7.07e-93	lengthened
Derl2	-0.226108	0.159027	-0.385135	0.00415582	shortened
Desi1	-0.744094	0.0638151	-0.80791	5.16e-07	shortened
Desi2	0.576068	1.12605	-0.549986	0.00175711	shortened
Det1	2.38702	-0.571416	2.95844	1.61e-12	lengthened
Dgat2	0.846815	1.16227	-0.315457	0.437484	nc
Dgcr14	0.284918	-0.4885	0.773417	0.00373679	lengthened
Dgcr8	-0.521953	0.0350469	-0.557	0.00482785	shortened
Dgkd	-1.01886	0.51644	-1.5353	6.26e-08	shortened
Dgke	-0.443607	1.04439	-1.488	0.0119979	shortened
Dglucy	-0.541894	-1.73697	1.19507	0.0132052	lengthened
Dhdds	1.44184	-1.07696	2.5188	7.01e-34	lengthened
Dhx16	-0.580461	-1.82782	1.24736	0.000607716	lengthened
Dhx32	0.983759	0.400538	0.583221	0.184032	nc
Dhx33	-0.719701	-1.42183	0.702126	5.41e-05	lengthened
Dhx34	-0.337035	-1.62385	1.28682	0.00980559	lengthened
Dhx35	-1.24101	0.50564	-1.74665	2.21e-05	shortened
Dhx36	-0.953661	0.33838	-1.29204	6.18e-18	shortened
Dhx40	-1.46819	-0.283109	-1.18508	1.54e-14	shortened
Dhx8	0.313935	0.847997	-0.534062	0.433307	nc
Diablo	0.779124	0.755825	0.0232992	0.86974	nc
Diaph2	-2.78921	-1.89616	-0.893043	0.0420793	shortened
Dicer1	0.907519	0.177699	0.72982	1.91e-05	lengthened
Dimt1	-0.77259	-1.02524	0.252648	0.559388	nc
Dio2	4.6776	3.16993	1.50767	0.0130637	lengthened
Dip2a	-1.87447	-1.87108	-0.0033886	1	nc
Dip2b	0.474277	2.49476	-2.02049	6.3e-06	shortened
Dirc2	2.16534	1.21474	0.950599	0.000877933	lengthened
Dis3	-0.0506261	-1.24342	1.19279	6.4e-05	lengthened
Dis3l	0.447459	0.79986	-0.352401	0.45235	nc
Dkc1	-1.63227	-2.32193	0.68966	0.265444	nc
Dlat	1.71948	0.953079	0.766403	2.7e-10	lengthened
Dld	0.859736	0.693782	0.165954	0.0950445	nc
Dlg1	0.607395	0.841302	-0.233907	0.116428	nc
Dlg3	-1.97952	-1.45943	-0.520085	0.186773	nc
Dlgap4	3.07118	2.27134	0.799839	2.64e-24	lengthened
Dmac1	0.960268	0.922924	0.0373437	0.769715	nc
Dmxl1	2.00742	1.16146	0.845954	0.0107151	lengthened
Dmxl2	0.847997	1.67807	-0.830075	0.416819	nc
Dnaaf2	-1.91368	-2.62244	0.708762	0.0184353	lengthened
Dnaja1	-0.400658	0.130967	-0.531625	1.58e-29	shortened
Dnaja3	0.698589	0.197939	0.50065	0.173513	nc
Dnaja4	1.95553	0.584963	1.37056	3.91e-05	lengthened
Dnajb1	-0.93269	-0.179324	-0.753366	5.96e-08	shortened
Dnajb12	2.30433	-0.251539	2.55587	5.15e-18	lengthened
Dnajb14	1.45799	-1.83954	3.29752	2.03e-29	lengthened
Dnajb4	-0.189825	0.676461	-0.866285	0.00471366	shortened
Dnajb9	-0.533979	0.251539	-0.785517	0.0133396	shortened
Dnajc10	-1.77857	-0.946442	-0.832132	5.64e-10	shortened
Dnajc11	0.486145	0.0730018	0.413143	0.0016417	lengthened
Dnajc13	-0.249359	-0.167457	-0.0819027	0.847044	nc
Dnajc14	0.424252	-0.337772	0.762024	1.22e-06	lengthened
Dnajc16	1.74723	0.825971	0.921263	0.0635191	nc
Dnajc18	1.21328	1.08613	0.127142	0.226984	nc
Dnajc24	0.599462	-0.415037	1.0145	0.000337721	lengthened
Dnajc25	-0.154155	0.172099	-0.326254	0.0401848	shortened
Dnajc3	-0.754608	0.872244	-1.62685	1.88e-46	shortened
Dnajc8	-0.054243	0.0262315	-0.0804746	0.52643	nc
Dnajc9	-1.36674	-0.88937	-0.477374	5.77e-06	shortened
Dnal1	2.96782	2.46949	0.498334	0.418719	nc
Dnlz	0.458993	0.323719	0.135274	0.332182	nc
Dnmt3a	1.83872	0.21818	1.62054	0.000126338	lengthened
Dnph1	-1.03691	-2.10046	1.06355	5.2e-06	lengthened
Dnttip1	0.667425	0.279583	0.387841	0.0722321	nc
Dock5	-1.04286	-0.387023	-0.655832	0.0274356	shortened
Dock6	2.21501	0.833808	1.38121	1.06e-05	lengthened
Dock9	#NAME?	-1.44171	#NAME?	1.62e-11	shortened
Dok4	-0.662965	-4.24793	3.58496	0.0014701	lengthened
Dok7	2.80735	3.61806	-0.810705	0.0368181	shortened
Dot1l	0.508147	-0.545279	1.05343	3.32e-08	lengthened
Dpagt1	-0.343954	-0.291076	-0.0528779	1	nc
Dpep1	4.57478	4.75283	-0.178053	0.61522	nc
Dph1	-2.60881	-0.455452	-2.15336	5.68e-23	shortened
Dph6	-0.946229	0.777608	-1.72384	3.08e-06	shortened
Dpm1	1.73697	0.508563	1.2284	3.92e-12	lengthened
Dpp6	4.00462	5.64386	-1.63924	0.35061	nc
Dpp8	0.70354	0.465146	0.238393	0.00104651	nc
Dpp9	-0.186413	-0.460156	0.273743	0.356614	nc
Dpy19l3	-0.0248212	0.304855	-0.329676	0.0676549	nc
Dpy19l4	0.193363	1.34104	-1.14767	0.0132971	shortened
Dr1	0.0686106	0.547488	-0.478877	0.249148	nc
Dram2	-0.0652915	0.645253	-0.710545	0.00144864	shortened
Drg1	-0.148099	0.264665	-0.412764	0.238964	nc
Drg2	0.36995	-0.485427	0.855376	0.096324	nc
Drp2	-0.0453919	1.2115	-1.2569	9.1e-12	shortened
Dsn1	1.72306	-1.964	3.68706	2.04e-67	lengthened
Dstn	-2.27778	-1.55141	-0.726371	0.0375203	shortened
Dtwd2	-0.239188	1.09954	-1.33872	0.066123	nc
Dtx4	-0.368165	-0.981504	0.613338	6.41e-05	lengthened
Dus1l	0.452512	0.125873	0.326639	0.539351	nc
Dus3l	0.0280144	-1.79256	1.82057	4.86e-07	lengthened
Dusp10	-1.66985	-0.431716	-1.23814	0.0132345	shortened
Dusp11	-0.159389	0.566347	-0.725736	0.000345124	shortened
Dusp18	0.745046	0.0233829	0.721663	3.06e-08	lengthened
Dusp19	-3	-0.479993	-2.52001	0.00168869	shortened
Dusp3	2.44849	1.55371	0.894774	2.3e-15	lengthened
Dusp4	-5.17361	-4.36457	-0.809039	0.13023	nc
Dusp7	-0.725646	-0.472068	-0.253578	0.329489	nc
Dync1li2	0.935968	0.533394	0.402573	4.54e-07	lengthened
Dync2h1	-0.626783	-1.2854	0.65862	0.040808	lengthened
Dynll1	0.353834	0.562314	-0.208479	0.000646009	nc
Dynll2	1.10395	-0.30148	1.40543	6.5e-175	lengthened
Dyrk1a	1.08892	1.66484	-0.575923	1.11e-08	shortened
Dyrk1b	1.67227	1.89547	-0.223195	0.132838	nc
Dyrk2	2.01184	1.95042	0.0614265	0.695668	nc
Dzip1	-0.758992	1.8365	-2.59549	0.00118377	shortened
Dzip1l	-0.884523	-0.376148	-0.508374	0.283635	nc
E130102H24Rik	0.472068	0.748461	-0.276393	0.608687	nc
E130112N10Rik	0.825971	0.661198	0.164773	0.686415	nc
E2f1	-1.34356	-2.29725	0.95369	7.82e-18	lengthened
E2f2	2.63609	0.61891	2.01718	2.1e-07	lengthened
E2f3	-1.00588	0.669851	-1.67573	2.43e-05	shortened
E2f8	0.901736	0.983126	-0.0813902	0.721327	nc
E330009J07Rik	-1.5536	-0.906891	-0.646708	0.441748	nc
Eapp	-0.630878	0.352516	-0.983395	8.49e-09	shortened
Ears2	1.19502	0.534545	0.660471	0.00762768	lengthened
Ebag9	-0.174029	-2.24793	2.0739	0.00715162	lengthened
Ebna1bp2	-0.35973	-0.691403	0.331673	0.0761376	nc
Ebpl	0.646363	-1.31411	1.96047	6.85e-06	lengthened
Ecd	0.851256	0.242361	0.608895	0.00763648	lengthened
Echdc1	-0.786826	-0.388772	-0.398054	0.158167	nc
Echs1	-1.05889	-0.0138058	-1.04509	0.0730236	nc
Eci1	0.0708213	0.130061	-0.0592392	0.758394	nc
Edc3	0.326128	-0.453366	0.779494	0.00164536	lengthened
Edem1	-2.53201	-1.21666	-1.31536	7.79e-08	shortened
Edem3	2.0098	2.3903	-0.380494	0.0194953	shortened
Eea1	0.607683	-0.415037	1.02272	0.0377171	lengthened
Eef1g	0.739268	-0.0828345	0.822103	7.46e-29	lengthened
Eef2k	-0.251539	0.295824	-0.547363	0.269066	nc
Eefsec	-0.95109	-1.04891	0.0978192	0.874103	nc
Efcab2	0.856636	-0.485427	1.34206	0.00344415	lengthened
Efhd2	0.218594	0.687355	-0.468761	0.00258755	shortened
Efna4	-2.62936	-2.82889	0.199531	0.717579	nc
Efr3a	-0.0975553	1.35614	-1.4537	3.51e-12	shortened
Egln1	0.018859	-0.563901	0.58276	0.000120282	lengthened
Egln3	-0.563332	-0.376353	-0.18698	0.0850757	nc
Egr1	-1.21022	-3.39635	2.18614	1.63e-07	lengthened
Egr3	3.07039	3	0.0703893	0.848016	nc
Ehd1	-0.250335	-0.141818	-0.108518	0.0250307	nc
Ehd2	-0.906891	-1.71798	0.811085	0.016511	lengthened
Eid2	1.94596	0.590356	1.3556	4.02e-07	lengthened
Eid2b	-2.5502	0.321928	-2.87213	2.51e-07	shortened
Eif1	-0.699598	0.141329	-0.840927	1.67e-127	shortened
Eif1a	-0.836652	-0.588642	-0.24801	0.00172716	nc
Eif1ad	-0.553652	-1.4407	0.887049	1.39e-21	lengthened
Eif1ax	0.298336	-0.513122	0.811458	5.91e-16	lengthened
Eif2ak1	1.25239	0.18861	1.06378	8.27e-08	lengthened
Eif2s1	-0.797956	0.0200618	-0.818018	2.82e-05	shortened
Eif4a1	-1.43429	-2.05966	0.625371	1.18e-11	lengthened
Eif4a2	0.535649	0.771513	-0.235863	0.000483398	nc
Eif4b	-0.500584	-0.282348	-0.218236	2.86e-05	nc
Eif4e	-1.27065	-0.225401	-1.04525	1.55e-15	shortened
Eif4e3	-4.45943	-2.09398	-2.36546	0.00494783	shortened
Eif4ebp1	-0.776806	-0.486469	-0.290337	0.0695293	nc
Eif4ebp2	0.51506	-0.806462	1.32152	7.03e-25	lengthened
Eif4g1	0.159724	-0.880493	1.04022	2.35e-36	lengthened
Eif4g2	0.944089	0.255112	0.688976	1.85e-53	lengthened
Eif4g3	0.95744	0.120504	0.836936	5.14e-05	lengthened
Eif5	-0.654037	0.066373	-0.72041	2.37e-22	shortened
Elac1	0	0.533432	-0.533432	0.271196	nc
Elf2	-0.688143	-0.19977	-0.488374	0.0212434	shortened
Elk3	-3.53806	-4.05063	0.512565	0.479246	nc
Elk4	-0.339597	0.297544	-0.637141	2.04e-05	shortened
Eloa	0.597706	0.0906867	0.507019	0.000718033	lengthened
Eloc	-0.604485	0.194566	-0.799051	1.15e-26	shortened
Elovl6	-2.6263	-0.796467	-1.82984	0.000100445	shortened
Elp4	0.906891	0.125531	0.78136	0.178511	nc
Elp6	-0.520007	-0.830075	0.310068	0.378265	nc
Emb	-3.37851	-2.94486	-0.433653	0.635705	nc
Emc10	-0.427993	-0.247379	-0.180614	0.00496605	nc
Emc6	0.676755	0.563442	0.113313	0.168308	nc
Emc7	-0.75743	1.53605	-2.29348	6.13e-16	shortened
Eme2	1.04836	0.304441	0.743922	0.0145656	lengthened
Eml4	-0.409391	-0.371094	-0.0382968	0.910641	nc
Emsy	-1.1107	-0.284668	-0.826035	1.44e-06	shortened
Enah	0.913536	2.0813	-1.16776	4.09e-24	shortened
Endod1	0.85457	2.13386	-1.27929	0.00299063	shortened
Eng	-0.547488	-0.0825832	-0.464905	0.139937	nc
Engase	2.85798	1.01668	1.8413	0.0152253	lengthened
Enc2	-1	0.0588937	-1.05889	0.0416807	shortened
Encph1	0.289507	-2.06413	2.35364	1.21e-06	lengthened
Encx2	-0.440573	-1	0.559427	0.415634	nc
Enpp4	-1.46663	-2.46949	1.00285	0.0219061	lengthened
Entpd5	0.251539	-0.559427	0.810966	0.128266	nc
Entpd7	-0.630477	-1.34792	0.717446	0.083227	nc
Eny2	-0.0590686	0.103689	-0.162757	0.00103037	nc
Eogt	-0.765095	-0.346731	-0.418363	0.0347267	shortened
Epb41l1	-1.40718	-0.740782	-0.666393	0.00237979	shortened
Epb41l4a	0.963474	-1.35364	2.31711	4.9e-06	lengthened
Epc2	-1.00856	-0.226672	-0.78189	8.24e-05	shortened
Epdr1	-0.150867	-0.632897	0.48203	0.0209322	lengthened
Ephb2	3.68581	1.79303	1.89279	9.33e-18	lengthened
Epm2aip1	1.50939	2.59054	-1.08115	2.29e-06	shortened
Eps15	-1.15494	0.0857299	-1.24067	4.11e-18	shortened
Erap1	-4.20716	-2.40939	-1.79777	0.000995941	shortened
Erbb2	6.29462	2.76386	3.53076	8.95e-28	lengthened
Erbin	-0.409907	-1.14296	0.733051	0.0434676	lengthened
Erc1	0.0554951	0.212729	-0.157234	0.632365	nc
Ercc4	-0.229482	0.922832	-1.15231	0.000295933	shortened
Ercc6	0.956931	-0.736966	1.6939	0.0136215	lengthened
Ercc8	-2.05889	-0.432959	-1.62593	0.049104	shortened
Ergic1	-1.00976	0.32771	-1.33747	2.24e-20	shortened
Ergic2	0.302882	1.01886	-0.715977	3.35e-08	shortened
Eri1	-3.09115	-1.0666	-2.02455	4.03e-10	shortened
Erich1	-0.584963	-0.292027	-0.292936	0.486062	nc
Erlin2	-0.0763509	0.704343	-0.780694	4.05e-11	shortened
Ermp1	-3.45943	-1.95936	-1.50007	0.0511687	nc
Ern1	0.183307	-1.13955	1.32286	7.92e-07	lengthened
Ero1l	-2.56635	-1.41181	-1.15453	1.24e-05	shortened
Erp44	0.641952	-1.45943	2.10138	1.1e-43	lengthened
Esyt1	-0.199071	1.03639	-1.23547	1.78e-09	shortened
Esyt2	-0.407175	0.788496	-1.19567	0.0153854	shortened
Etaa1	-2	-3.16993	1.16993	0.520862	nc
Etf1	-0.125353	0.602431	-0.727784	8.92e-24	shortened
Etfrf1	1.16175	0.940294	0.221457	0.298633	nc
Etl4	1.88868	1.84327	0.0454085	0.882451	nc
Ets1	-1.16227	-3.14965	1.98737	1.91e-10	lengthened
Etv1	-0.863679	-1.58496	0.721284	0.108298	nc
Evc	-2.078	-1.73697	-0.341037	0.659593	nc
Evi5l	1.8365	1.11464	0.721859	0.322359	nc
Ewsr1	-1.2172	-0.506619	-0.710584	1.03e-19	shortened
Exoc2	-0.152003	-0.807355	0.655352	0.0820031	nc
Exoc3	2	0.234221	1.76578	6.97e-16	lengthened
Exoc5	0.750201	0	0.750201	0.000570783	lengthened
Exoc6	1.74024	1.7028	0.0374417	1	nc
Exoc7	0.720092	-0.0586853	0.778777	4.93e-08	lengthened
Exoc8	-0.403897	0.160465	-0.564362	0.0365157	shortened
Exog	-0.314873	0.400538	-0.715411	0.179872	nc
Exosc1	-1.14048	0.0904807	-1.23096	1.09e-05	shortened
Exosc3	4.68182	-3.16099	7.84282	4.37e-44	lengthened
Exosc4	0.175754	0.58106	-0.405306	0.00663028	shortened
Ext1	-3.44294	-2.99777	-0.445172	0.499614	nc
Extl2	-0.773724	0.432227	-1.20595	1.74e-08	shortened
Eya3	0.443738	0.70044	-0.256702	0.0687735	nc
Eya4	3.72981	2.04731	1.6825	0.000344874	lengthened
Ezr	-3.11864	-2.86014	-0.258502	0.322163	nc
F830016B08Rik	-2.68307	-2.79442	0.111343	0.887149	nc
Fabp5	-2.9542	-3.39819	0.443998	0.389182	nc
Fadd	0.154034	-0.61471	0.768743	0.0725812	nc
Fads2	-1.05204	-0.632268	-0.419772	0.0663064	nc
Fads3	2.69964	1.41905	1.28059	5.68e-64	lengthened
Faf1	0.204358	0.649572	-0.445213	0.165715	nc
Faf2	-0.505779	-1.0842	0.578416	0.00195722	lengthened
Fahd1	1.29255	1.36923	-0.0766803	1	nc
Faim	-0.982859	-0.955606	-0.027253	1	nc
Fam103a1	-0.217231	1.57444	-1.79167	7.06e-63	shortened
Fam104a	0.802443	0.497295	0.305148	7.06e-08	lengthened
Fam107b	-0.713882	-0.514573	-0.199309	0.717684	nc
Fam114a1	1.31442	0.817797	0.496628	0.0547221	nc
Fam122a	0.152003	1.76553	-1.61353	0.012931	shortened
Fam126b	1.20163	-0.432959	1.63459	0.0014591	lengthened
Fam133b	-1.38702	1.73697	-3.12399	9.88e-07	shortened
Fam135a	0.630105	0.160854	0.469251	2.59e-05	lengthened
Fam13b	-0.528176	0.78099	-1.30917	4.22e-09	shortened
Fam149a	-1.95217	-3.22239	1.27022	0.197954	nc
Fam151b	0.452512	0.706269	-0.253757	0.720287	nc
Fam160a1	1.86434	1.5457	0.318642	0.323151	nc
Fam160a2	-0.199938	-0.24775	0.0478121	0.863595	nc
Fam160b1	-0.330149	-0.199309	-0.13084	0.733078	nc
Fam168b	-0.85339	-0.125531	-0.727859	0.000161283	shortened
Fam171a1	0	-0.719099	0.719099	0.297123	nc
Fam174a	1.27273	0.410155	0.862576	2.36e-06	lengthened
Fam198b	-0.321928	1.13171	-1.45363	0.00505896	shortened
Fam199x	-2.41504	-1.49957	-0.915466	0.402741	nc
Fam19a5	-2.20716	-1.66742	-0.539733	0.10111	nc
Fam204a	0.548304	-0.74366	1.29196	7.02e-06	lengthened
Fam206a	0.101086	0.253757	-0.15267	0.770423	nc
Fam207a	-0.177016	-0.678072	0.501056	0.0180971	lengthened
Fam210a	0.659181	-0.428094	1.08727	1.81e-08	lengthened
Fam210b	-1.28293	0.284683	-1.56762	1.04e-11	shortened
Fam212b	1.26303	0.174874	1.08816	0.000314404	lengthened
Fam219a	0.662965	1.46739	-0.804428	6.05e-05	shortened
Fam219b	-0.348337	-0.237692	-0.110646	0.709088	nc
Fam222b	-2.58496	0.198546	-2.78351	3.75e-05	shortened
Fam234b	0.511899	0.770518	-0.258619	0.726971	nc
Fam241a	2.34104	3.25123	-0.910188	0.0832408	nc
Fam3c	-0.923379	-0.617014	-0.306365	0.00889364	shortened
Fam46a	-1.71621	-0.569366	-1.14684	0.00715004	shortened
Fam46c	-0.529467	-1.98089	1.45142	0.000258448	lengthened
Fam49a	-1.28688	0.469485	-1.75637	1.36e-06	shortened
Fam49b	2.34746	-1.65941	4.00688	1.9e-188	lengthened
Fam53b	2.47262	3.40939	-0.936772	0.000832499	shortened
Fam69a	-1	-0.259644	-0.740356	0.0247976	shortened
Fam76b	-0.59368	-0.79869	0.20501	0.201625	nc
Fam83g	-1.80468	-3.47897	1.6743	4.85e-06	lengthened
Fam8a1	1.49632	2.71621	-1.21989	6.93e-11	shortened
Fan1	0.539159	-0.0418202	0.580979	0.190846	nc
Fancl	-0.704993	-2	1.29501	0.00939624	lengthened
Far1	-2.21878	1.22811	-3.44689	7.68e-75	shortened
Fasn	-0.318264	-0.338416	0.020152	0.898216	nc
Faxc	-1.02748	-2.72247	1.69499	0.0261399	lengthened
Fbn1	-2.40276	-1.47275	-0.930006	0.00428782	shortened
Fbrs	0.194647	0.0693211	0.125326	0.603747	nc
Fbrsl1	0.548063	-0.235449	0.783511	0.000186328	lengthened
Fbxl14	-1.28951	-0.956234	-0.333272	0.3538	nc
Fbxl18	-0.151689	0.25214	-0.403829	0.00672861	shortened
Fbxl19	-1.89488	-2.81155	0.916672	0.000167332	lengthened
Fbxl2	4.70044	0.216811	4.48363	1.72e-08	lengthened
Fbxl20	-0.82338	-0.391801	-0.43158	0.0102164	shortened
Fbxl8	0.0813001	0.263034	-0.181734	0.670412	nc
Fbxo21	-0.889731	-1.0973	0.207567	0.493237	nc
Fbxo30	-0.353637	0.383509	-0.737146	7.5e-05	shortened
Fbxo32	1.47609	-0.153783	1.62987	2.21e-53	lengthened
Fbxo38	0.224123	0.290611	-0.0664873	0.634935	nc
Fbxo42	0.126912	-0.696219	0.823131	0.00127351	lengthened
Fbxo45	-0.0546771	0	-0.0546771	0.770709	nc
Fbxo46	-0.21541	-0.0291463	-0.186264	0.598983	nc
Fbxo7	-2.98185	-1.85886	-1.12299	0.0258082	shortened
Fbxo8	1.08453	0.442518	0.642015	0.108539	nc
Fbxw11	-0.0855714	-0.0561119	-0.0294595	0.806592	nc
Fcho2	0.945552	2.61471	-1.66916	4.42e-06	shortened
Fchsd1	-1.48278	-1.41504	-0.0677446	0.868899	nc
Fdx1	0.185343	-0.439461	0.624803	9.31e-08	lengthened
Fdxacb1	-0.540568	-2	1.45943	0.0267247	lengthened
Fech	2.09653	2.56287	-0.466339	0.00851866	shortened
Fem1a	0.337089	3.29145	-2.95436	6.09e-248	shortened
Fem1b	2.41028	0.481652	1.92863	7.4e-08	lengthened
Fem1c	-0.0756997	1.69515	-1.77085	7.59e-15	shortened
Fer	0.504473	-0.5559	1.06037	0.00185907	lengthened
Fermt2	0.600654	0.75753	-0.156876	0.112443	nc
Fgd1	-1.22329	-1.65896	0.435675	0.301377	nc
Fgd6	-1.32193	-1.71272	0.39079	0.639174	nc
Fgf7	-2.54432	-3.33202	0.787696	0.0420744	lengthened
Fgfr1op	1.24793	-1.47805	2.72597	6.86e-06	lengthened
Ficd	0.601451	1.37851	-0.777061	0.248433	nc
Fip1l1	-1.49823	-0.316515	-1.18171	8.32e-26	shortened
Firre	-0.4975	0.839535	-1.33703	0.00823796	shortened
Fitm2	2.43447	1.48543	0.949044	0.000421184	lengthened
Fkbp1a	-0.403816	0.342372	-0.746188	5.21e-31	shortened
Fkbp4	-1.15079	-1.16869	0.0179012	0.811207	nc
Fkbp9	0.0182672	-0.859993	0.87826	1.81e-16	lengthened
Flcn	2.83188	2.83212	-0.000245586	1	nc
Flrt2	-0.948835	0.0931094	-1.04194	5.99e-05	shortened
Fmn1	-0.120294	-0.584963	0.464668	0.298221	nc
Fmnl2	-1.68281	-1.82312	0.140312	0.872488	nc
Fmr1	-2.05509	-2.98089	0.925804	0.00936854	lengthened
Fnbp1l	-1.30312	-0.50696	-0.796164	0.0960248	nc
Fnbp4	-0.771731	-0.464164	-0.307567	0.382352	nc
Fndc3a	-0.527789	-0.649503	0.121714	0.75829	nc
Fnip1	0.827578	1.11548	-0.287899	0.566601	nc
Fnip2	-0.710493	-0.851677	0.141184	0.839236	nc
Fntb	0.0856713	0.807355	-0.721684	0.12478	nc
Fosl2	-0.987509	-1.88199	0.894481	9.48e-26	lengthened
Foxc1	1.06774	0.891066	0.176679	0.636066	nc
Foxf2	0.118181	-0.117963	0.236145	0.372205	nc
Foxk2	-0.633196	0.519778	-1.15297	4.64e-25	shortened
Foxm1	-3.26522	-3.27302	0.00779416	1	nc
Foxo1	1.16753	3.22088	-2.05335	2.63e-16	shortened
Foxp1	-1.96707	-0.743392	-1.22367	1.32e-11	shortened
Foxp4	-1	-1.99247	0.992466	0.00399413	lengthened
Fpgt	0.060754	0.540568	-0.479814	0.233095	nc
Frat1	-0.947533	-1.54432	0.596788	0.48326	nc
Frmd4a	0.932886	1.64386	-0.71097	0.000170936	shortened
Frmd4b	3.54324	4	-0.456765	0.321028	nc
Frmd6	-2.35654	-3.08246	0.725922	8.38e-05	lengthened
Frrs1	-0.330149	-0.555698	0.225549	0.266717	nc
Ftsj1	-1.36257	0.862496	-2.22507	0.000429096	shortened
Ftsj3	-0.122857	-1.078	0.955146	0.0122641	lengthened
Fubp1	-0.267407	-0.515311	0.247905	0.00420872	nc
Fubp3	-0.540193	0.38529	-0.925483	0.00116696	shortened
Fuca2	0.584963	1.63136	-1.04639	0.0787613	nc
Fundc1	0.12908	-2.87447	3.00355	0.000104143	lengthened
Fundc2	1.34986	1.54661	-0.196751	0.0323275	nc
Fut10	-1.82312	-3.24793	1.42481	0.000414919	lengthened
Fut11	-0.871992	-0.171368	-0.700624	0.00309945	shortened
Fxn	-0.465664	-0.174903	-0.29076	0.55289	nc
Fyco1	0.867297	1.52793	-0.660634	0.0270161	shortened
Fyn	2.77761	1.67069	1.10692	0.0955656	nc
Fyttd1	1.46884	1.11215	0.356686	0.00105367	lengthened
Fzd1	-0.89503	-1.06413	0.1691	0.762039	nc
Fzd2	2.94623	3.84743	-0.901204	0.000973967	shortened
Fzd3	0.733485	1.72128	-0.987799	1.78e-06	shortened
Fzd5	0.407343	-0.162271	0.569615	0.11828	nc
Fzd7	-0.280108	0.717897	-0.998005	0.00147663	shortened
Fzd8	1.89308	1.22987	0.663217	0.403784	nc
Fzr1	-0.384794	-0.741688	0.356894	0.143218	nc
G2e3	-1.54699	-2.1375	0.590509	0.144273	nc
G3bp1	-1.42935	0.729157	-2.15851	1.68e-112	shortened
G3bp2	-0.321035	-0.875553	0.554518	0.00196713	lengthened
G6pdx	-3.84549	-5.32859	1.4831	0.0179819	lengthened
Gab2	1.32502	0.886343	0.438676	0.000130267	lengthened
Gabarapl2	0.268141	0.683679	-0.415537	0.00177108	shortened
Gabbr1	1.77164	0.526564	1.24507	6.03e-14	lengthened
Gabpa	0.236234	0.766112	-0.529878	0.0144118	shortened
Gabpb2	-1.42418	-0.494765	-0.929413	0.000683637	shortened
Gadd45b	-0.382843	-0.260236	-0.122608	0.590338	nc
Galc	0.263034	1.51937	-1.25634	0.00509039	shortened
Galnt1	-0.87888	-0.501344	-0.377536	1.33e-08	shortened
Galnt10	1.10668	0.777116	0.329562	0.000610329	lengthened
Galnt2	0.153951	-0.139725	0.293676	0.363243	nc
Galnt4	-0.605584	0.169925	-0.775509	0.0763425	nc
Ganab	-0.697857	-1.55081	0.852958	4.47e-05	lengthened
Gapvd1	0.350687	-0.125531	0.476218	0.0041496	lengthened
Garem1	-1.98037	-1.14439	-0.835981	0.112509	nc
Gas1	0.560578	0.23816	0.322419	0.400014	nc
Gata2	-0.798366	-0.879706	0.0813396	0.891849	nc
Gatad1	0.594407	-0.434403	1.02881	7.93e-13	lengthened
Gatad2a	-0.860534	0.385398	-1.24593	4.39e-39	shortened
Gatad2b	0.587578	2.32193	-1.73435	2.01e-11	shortened
Gatb	0.137504	0.481127	-0.343623	0.329053	nc
Gatc	0.14439	0.206451	-0.062061	1	nc
Gatd1	0.925999	-1.32971	2.2557	0.000398805	lengthened
Gatsl2	1.6671	2.45943	-0.792331	0.0838159	nc
Gba	1.68326	-0.0681944	1.75146	4.36e-15	lengthened
Gcc2	0.204255	-0.16665	0.370905	0.123332	nc
Gcdh	0.621488	0.596458	0.0250302	0.938474	nc
Gcfc2	-0.906891	-2.43296	1.52607	0.0391305	lengthened
Gch1	-3.03653	-2.09598	-0.940545	1.38e-05	shortened
Gclc	-0.811733	-0.14439	-0.667343	0.0879738	nc
Gdap2	-0.475733	-0.290393	-0.185341	0.554699	nc
Gdf11	1.78441	0.619728	1.16468	0.000186488	lengthened
Gdi2	-0.67184	-0.814011	0.142171	0.373329	nc
Gdpgp1	0.263034	0.447459	-0.184425	1	nc
Gem	2.80735	0.839535	1.96782	0.0624317	nc
Gemin2	0.961526	-1.18259	2.14412	2.16e-06	lengthened
Gemin5	-0.827995	-0.909802	0.0818075	0.803916	nc
Gemin7	-0.45302	-0.42586	-0.0271592	0.818127	nc
Gemin8	-1.30812	-2.76553	1.45741	0.0639955	nc
Gfer	0.632268	-0.025575	0.657843	5.28e-06	lengthened
Gfm1	-0.0465426	0.381988	-0.42853	0.129956	nc
Gfod2	-1.6763	-0.664297	-1.01201	1.88e-07	shortened
Gfra1	1.1193	1.20945	-0.0901544	0.90187	nc
Gga2	1.9854	2.65802	-0.672616	2.11e-06	shortened
Gga3	0.684645	-0.137504	0.822148	0.0169764	lengthened
Ggcx	2.04182	1.73697	0.304855	0.375678	nc
Ggnbp2	0.221515	-0.0942799	0.315795	0.00946442	lengthened
Ggta1	-2.14848	-2.19068	0.042207	0.930051	nc
Ghitm	0.194316	0.21884	-0.0245239	0.603726	nc
Gid4	0.51922	0.501305	0.017915	0.949674	nc
Gid8	-0.0956119	1.1293	-1.22491	3.46e-39	shortened
Gigyf1	0.298081	0	0.298081	0.707209	nc
Gins3	0.551015	-0.229482	0.780497	0.110633	nc
Gins4	-0.825837	-0.851137	0.0252996	0.942501	nc
Gipc1	0.111893	-0.13493	0.246822	0.503689	nc
Git1	1	0.467222	0.532778	0.0444145	lengthened
Git2	0.949571	0.381871	0.5677	0.0472579	lengthened
Gjc1	-4.18322	-3.81491	-0.36831	0.691437	nc
Gk	0.073249	1.65208	-1.57883	0.0117412	shortened
Gla	-1.69488	-1.91329	0.218408	0.554976	nc
Gle1	-0.0966692	-0.570887	0.474218	0.0140841	lengthened
Glis2	1	-1.02425	2.02425	6.15e-08	lengthened
Glo1	1.455	1.32424	0.130761	0.329291	nc
Glrx5	0.246264	1.10407	-0.857809	3.14e-08	shortened
Glud1	-0.447724	-0.0514617	-0.396262	7.77e-14	shortened
Glul	-0.345545	0.390915	-0.73646	1.3e-06	shortened
Gm15417	1.33258	0.555162	0.777414	0.0269798	lengthened
Gm15867	1.05491	1.78427	-0.729363	0.00335829	shortened
Gm17066	0.269996	0.860597	-0.590601	0.0106765	shortened
Gm2a	1.7323	1.25083	0.481475	0.13259	nc
Gm9949	0.819428	4.64386	-3.82443	0.00170293	shortened
Gmcl1	-1.63464	1.53051	-3.16515	1.39e-09	shortened
Gmeb1	0.407701	-0.276518	0.684218	0.00464152	lengthened
Gmfb	0.525706	1.65418	-1.12847	1.88e-25	shortened
Gmip	1.14018	2.29123	-1.15105	0.0101573	shortened
Gmppb	-1.30513	-1.09452	-0.210615	0.141066	nc
Gmps	-0.205469	-0.517984	0.312515	0.142678	nc
Gna11	-0.312695	-0.188204	-0.124491	0.357634	nc
Gnai1	-1.926	0.505955	-2.43195	0.000254573	shortened
Gnai2	-0.00861313	-0.15899	0.150376	0.601564	nc
Gnai3	-0.923834	-1.09954	0.175702	0.183097	nc
Gnaq	-1.32532	-0.644905	-0.680414	0.000187614	shortened
Gnb1	-0.28644	-0.851042	0.564602	2.38e-18	lengthened
Gnb4	-5.03722	-4.06515	-0.97207	0.0103577	shortened
Gnb5	0.860491	0.621145	0.239347	0.126754	nc
Gne	0.289507	-0.70955	0.999057	0.0422797	lengthened
Gng11	-0.42416	-0.571157	0.146997	0.498802	nc
Gng12	-1.36243	-0.46959	-0.892842	1.65e-29	shortened
Gng2	-3.7625	-2.35588	-1.40663	1.96e-06	shortened
Gnl1	-0.680887	-0.913907	0.23302	0.0439305	nc
Gnpat	1.75214	1.65018	0.101957	0.43511	nc
Gnpda2	-2.33628	-1.32193	-1.01436	0.0912039	nc
Gnpnat1	-1.62803	-1.15277	-0.475261	0.048407	shortened
Gnptab	-2.61966	-2.58496	-0.0347011	0.906818	nc
Gnptg	0.245683	-0.851477	1.09716	0.000174659	lengthened
Golga1	1.17625	-1.89308	3.06934	4.59e-08	lengthened
Golga3	0.490184	1.24793	-0.757743	6.06e-05	shortened
Golga5	0.526069	0.431371	0.0946974	0.649301	nc
Golga7	-0.146642	0.952382	-1.09902	2.27e-07	shortened
Golim4	0.203533	-1.83954	2.04307	2.17e-06	lengthened
Golph3	0.0821383	-0.121392	0.203531	0.045186	nc
Golph3l	0.381871	-1.28951	1.67138	0.00583589	lengthened
Golt1b	-1.13484	-0.448461	-0.686382	0.000643461	shortened
Gopc	-0.80408	-0.111031	-0.693048	0.00103685	shortened
Gorasp1	1.09433	0.22741	0.866917	0.0207087	lengthened
Gorasp2	0.112867	-1.38933	1.50219	3.39e-18	lengthened
Gosr1	0.263034	-1.12338	1.38642	0.000202289	lengthened
Gosr2	-0.0889203	-0.376933	0.288013	0.0670559	nc
Gpalpp1	0.321928	-1	1.32193	0.0306646	lengthened
Gpatch2l	0.160465	1.45943	-1.29897	0.065555	nc
Gpatch8	0.0845663	0.205399	-0.120833	0.457858	nc
Gpbp1	0.555867	0.694531	-0.138664	0.0603478	nc
Gpbp1l1	0.371316	0.195201	0.176115	0.256706	nc
Gpc4	1.11765	0.51625	0.601402	0.000334112	lengthened
Gpc6	-2.12029	-1.67807	-0.442222	0.387948	nc
Gpcpd1	-0.633872	0.197939	-0.831811	0.0990777	nc
Gpd1l	2.56704	3.12692	-0.559878	0.00502239	shortened
Gpd2	-2.80976	-2.89885	0.0890898	0.909115	nc
Gpm6b	-4.15295	-4.01417	-0.138785	0.769509	nc
Gpr107	1.06357	-0.210634	1.27421	5.03e-36	lengthened
Gpr157	2.48543	1.34958	1.13584	0.00728617	lengthened
Gpr63	4.23823	3.20945	1.02878	0.0369375	lengthened
Gpr89	1.95818	0.255682	1.7025	3.08e-10	lengthened
Gprc5c	6.86756	8.05239	-1.18483	0.00121119	shortened
Gpsm2	1	0.90099	0.09901	0.664527	nc
Gpt2	1.03488	0.835437	0.199444	0.00622636	nc
Gramd3	0.874055	-1.8606	2.73465	4.49e-15	lengthened
Grasp	5.35435	2.70898	2.64536	5e-15	lengthened
Grb2	0.330106	1.27545	-0.945339	8.49e-31	shortened
Grem1	-2.61647	-3.94596	1.32949	8.78e-05	lengthened
Grk2	0.358217	0.111773	0.246444	0.0311243	nc
Grk5	0.988007	0.815575	0.172432	0.692148	nc
Grpel2	0.748984	0.722734	0.0262494	0.899645	nc
Gse1	0.388632	-0.847997	1.23663	3.3e-11	lengthened
Gsk3b	2.74483	0.370491	2.37434	4.2e-35	lengthened
Gskip	0.296564	-1.8625	2.15906	3.57e-06	lengthened
Gspt1	-0.468045	0.761881	-1.22993	7.78e-33	shortened
Gspt2	-0.354665	-1.22948	0.874817	0.00335559	lengthened
Gsto1	-0.564337	-0.846649	0.282312	0.125364	nc
Gstz1	-0.0614005	1.12553	-1.18693	0.0421566	shortened
Gtf2a1	0.0341327	-1.01159	1.04572	1.19e-05	lengthened
Gtf2e1	-0.151389	-1.29956	1.14817	0.0189351	lengthened
Gtf2e2	0.0789305	-0.626638	0.705568	8.74e-14	lengthened
Gtf2h5	0.737721	0.667744	0.0699767	0.340512	nc
Gtf3c3	0.305214	0.67084	-0.365626	0.1007	nc
Gtf3c4	0.426225	1.88699	-1.46077	1.48e-14	shortened
Gtf3c6	0.377474	-0.467032	0.844506	1.41e-05	lengthened
Gtpbp3	-0.941106	-1.25697	0.315866	0.416256	nc
Gtpbp8	0.604071	1.83007	-1.226	0.00574539	shortened
Gucd1	-2.53605	0.334419	-2.87047	3.24e-06	shortened
Guf1	0.536053	-1.1481	1.68415	0.000937633	lengthened
Gxylt1	-0.761933	-1.93707	1.17514	4.81e-06	lengthened
H13	0.30516	-0.39502	0.700179	1.09e-28	lengthened
H2afy	-1.2909	-0.830075	-0.460826	0.500423	nc
H2-D1	-0.954142	-1.20829	0.254144	4.01e-22	nc
H2-Q4	-2.41504	-2.44478	0.0297473	0.923668	nc
H3f3a	0.634992	1.00588	-0.370887	1.92e-08	shortened
H3f3b	-4.41855	-1.11613	-3.30242	0	shortened
H6pd	0.740757	-1.54371	2.28447	1.85e-25	lengthened
Hacd1	1.69428	2.34985	-0.655569	3.05e-11	shortened
Hacl1	0.425306	-1.20645	1.63176	0.00478452	lengthened
Harbi1	-0.912537	-1.926	1.01346	0.174338	nc
Has2	-3.50057	-2.72247	-0.778104	0.351792	nc
Haus2	-0.056216	0.447459	-0.503675	0.294372	nc
Haus6	-2.35147	-2.57665	0.225175	0.413005	nc
Hbs1l	0.770156	0.249978	0.520178	0.00756944	lengthened
Hcfc1r1	0.314873	0.453897	-0.139023	0.665119	nc
Hcfc2	2.79355	-0.0852473	2.8788	3.64e-32	lengthened
Hcn1	-2.90689	1.9386	-4.84549	1.02e-05	shortened
Hdac3	-0.688183	-0.578268	-0.109915	0.57099	nc
Hddc3	-1.39232	0.182864	-1.57518	0.0285242	shortened
Hdlbp	-0.219504	0.164706	-0.38421	1.89e-13	shortened
Heatr6	0.671377	-0.610053	1.28143	4.91e-05	lengthened
Heca	-0.794576	0.674424	-1.469	6.88e-17	shortened
Hectd3	2.10962	1.51706	0.592566	0.135327	nc
Heg1	2.88722	0.375509	2.51171	5.4e-12	lengthened
Hells	-5.81592	#NAME?	Inf	0.280944	nc
Helz	1.14439	0.793125	0.351264	0.323362	nc
Hemk1	0.4975	-0.23816	0.735659	0.165759	nc
Herc2	-0.129901	0.110282	-0.240183	0.152943	nc
Herc4	-0.328857	0.584963	-0.913819	5.58e-05	shortened
Hexim2	3.32193	2.11042	1.2115	0.156642	nc
Hgh1	-0.621488	-2.10692	1.48543	0.0313668	lengthened
Hgsnat	-1.41504	0.0363418	-1.45138	0.0109501	shortened
Hif1a	-1.61353	-0.69281	-0.920722	7.38e-05	shortened
Higd1a	0.882317	0.295721	0.586596	2.14e-08	lengthened
Hinfp	0.0558532	-0.23078	0.286633	0.398047	nc
Hint3	1.53605	0.769387	0.766666	0.207229	nc
Hip1	2.21492	0.270089	1.94483	4.38e-13	lengthened
Hipk1	-0.0578093	-0.612575	0.554765	6.4e-11	lengthened
Hipk2	0.257678	-1.21742	1.4751	4.73e-15	lengthened
Hipk3	1.81064	2.14309	-0.332443	0.00414559	shortened
Hirip3	-0.95109	-1.45549	0.504396	0.298058	nc
Hist1h4h	3.18587	2.55733	0.628535	0.228577	nc
Hist1h4i	0.413196	-2.5502	2.96339	5.15e-09	lengthened
Hist3h2a	1.50933	1.02301	0.486319	0.0015725	lengthened
Hivep1	-4.12865	-0.917538	-3.21111	1.18e-13	shortened
Hivep2	0.626035	0.95109	-0.325055	0.034089	shortened
Hjurp	0.29134	-0.521537	0.812877	0.000138266	lengthened
Hmgcr	0.128952	0.0351735	0.0937782	0.257595	nc
Hmgn5	-0.324272	-2.24793	1.92366	0.00992977	lengthened
Hmgxb4	-1.05585	-1.58496	0.529109	0.325301	nc
Hmox2	-0.812914	-0.302927	-0.509987	0.110655	nc
Hnrnpa0	-0.957223	-1.27902	0.321794	0.00079	lengthened
Hnrnpab	-1.13486	-0.822335	-0.312522	4.31e-05	shortened
Hnrnpc	-0.280673	-5.20945	4.92878	5.58e-69	lengthened
Hnrnpd	-0.99679	-0.492067	-0.504723	5.54e-08	shortened
Hnrnpdl	-0.978626	-0.0978363	-0.88079	3.18e-56	shortened
Hnrnph1	-1.14407	-0.56649	-0.577582	0.0012385	shortened
Hnrnpk	-0.991935	-0.442981	-0.548954	9.88e-92	shortened
Hnrnpll	-2.5119	-0.248679	-2.26322	5.39e-14	shortened
Hnrnpr	1.36257	-0.152616	1.51519	1.61e-06	lengthened
Hnrnpul1	0.0504898	-0.0591958	0.109686	0.348229	nc
Hnrnpul2	0.31165	-1.67568	1.98733	8.84e-36	lengthened
Homer1	-1.27302	1.30812	-2.58114	2.51e-06	shortened
Hook3	0.538168	-1.81714	2.3553	3.65e-11	lengthened
Hoxa9	0.123248	0.281893	-0.158646	0.358534	nc
Hoxc5	0.584963	-1	1.58496	0.0463081	lengthened
Hoxc6	0.127841	0.729642	-0.601801	0.0068682	shortened
Hoxd8	-0.306103	0.137504	-0.443607	0.200347	nc
Hrasls	2.8365	4.03562	-1.19912	0.035971	shortened
Hs2st1	-1.52937	0.755841	-2.28521	6.46e-42	shortened
Hsbp1	1.29214	1.13059	0.161548	0.0114652	nc
Hsd17b7	1.11056	1.30209	-0.191535	0.160826	nc
Hsdl1	3.9542	0.787194	3.167	4.91e-08	lengthened
Hsdl2	1.10411	1	0.104108	0.745274	nc
Hsf1	0.315502	0.407175	-0.0916736	0.836064	nc
Hsf2	0.837185	1.61536	-0.778175	4.32e-08	shortened
Hsp90aa1	-2.53434	-0.846937	-1.6874	2.41e-19	shortened
Hspa12a	-0.302735	-1.62803	1.3253	0.0112393	lengthened
Hspa13	-1.12029	-0.259644	-0.86065	0.0605529	nc
Hspa1a	-1.20511	-0.44514	-0.759975	0.0413514	shortened
Hspa4	0.479531	0.00100187	0.478529	7.13e-25	lengthened
Hspa4l	-0.0476967	0.728415	-0.776112	0.000170786	shortened
Hspa9	-0.112952	0.83297	-0.945922	1.16e-164	shortened
Hspd1	-1.5788	-1.41529	-0.163516	0.000113171	nc
Htr1b	-4.76755	-4.3505	-0.417057	0.259827	nc
Htt	-0.653269	0.424539	-1.07781	5.11e-14	shortened
Hus1	-1.34395	-0.723482	-0.620472	0.0455953	shortened
Huwe1	0.748461	0.107039	0.641423	1.5e-13	lengthened
Hypk	2.10692	1.35341	0.753505	6.61e-10	lengthened
Iba57	0.98791	0.648528	0.339383	0.129841	nc
Ibtk	0.598383	0.247928	0.350456	0.374101	nc
Ice2	-0.756074	-0.169925	-0.586149	0.218359	nc
Ick	-0.692676	-1.76081	1.06814	0.0001209	lengthened
Id2	-2.52459	-2.93161	0.407023	0.0168816	lengthened
Ide	-0.373458	-0.869416	0.495957	0.232498	nc
Idh3a	1.31487	1.67504	-0.360169	0.006801	shortened
Ids	0.261414	0.321928	-0.0605138	0.901245	nc
Ier3ip1	-0.598365	0.921767	-1.52013	1.64e-72	shortened
Iffo1	4.20219	2.50389	1.6983	1.45e-12	lengthened
Ifi35	-2.04947	-2.3827	0.333233	0.191299	nc
Ifnar1	-1.02308	-1.83188	0.808794	0.00731616	lengthened
Ift172	1.69188	-0.0448542	1.73673	0.000148618	lengthened
Ift22	0.0179219	0.774205	-0.756283	0.00328963	shortened
Ift52	-0.925999	-0.023459	-0.90254	4.43e-05	shortened
Ift81	-0.0274807	0.87044	-0.897921	0.00524817	shortened
Igf1r	-0.168731	0.575744	-0.744475	2.01e-09	shortened
Igf2bp1	0.956931	-3.08746	4.04439	3.91e-06	lengthened
Igfbp5	-0.289801	-0.620019	0.330218	0.0124693	lengthened
Ighmbp2	-1.58496	-0.36059	-1.22437	0.0275476	shortened
Igsf3	-1.45705	-0.70044	-0.756605	0.139268	nc
Igsf9b	-0.931178	0.869939	-1.80112	1.6e-14	shortened
Iigp1	-7.08082	-5.33771	-1.74311	0.00232359	shortened
Ikbkap	-2.39855	0.295456	-2.69401	8.36e-11	shortened
Ikbkg	-0.95541	0.528694	-1.4841	2.57e-10	shortened
Ikzf5	0.156636	0.817136	-0.660499	0.0259594	shortened
Il10rb	-1.98103	-2.32957	0.348543	0.0501558	nc
Il13ra1	-2.58738	-1.90689	-0.680486	0.0125524	shortened
Il17ra	3.01197	1.23175	1.78022	5.59e-07	lengthened
Il17rd	-2.94292	-2.45066	-0.492257	0.247565	nc
Il18bp	-0.424498	-5.6677	5.24321	2.5e-22	lengthened
Il3ra	-2.28951	-3.99305	1.70354	0.00753796	lengthened
Il6st	-2.36257	1.00592	-3.36849	1.28e-57	shortened
Ilf2	-0.325241	-2.15094	1.8257	7.42e-15	lengthened
Imp4	-0.0754074	-0.996389	0.920981	1.05e-06	lengthened
Impa1	-0.459303	-0.876383	0.41708	0.000771296	lengthened
Impa2	1.0199	0.792842	0.227057	0.525838	nc
Impad1	0.344828	-0.996074	1.3409	1.59e-32	lengthened
Inafm1	0.0540767	-0.415037	0.469114	0.387639	nc
Inf2	-0.863904	-0.527064	-0.336839	0.00228134	shortened
Ing1	-0.762039	-0.552541	-0.209498	0.423634	nc
Ing2	0.0797272	-0.506461	0.586188	0.0156349	lengthened
Ing4	0.412796	0.814654	-0.401858	0.000315632	shortened
Ing5	-1.38606	-2.83289	1.44683	0.00647287	lengthened
Inip	-1.24189	-1.88753	0.645637	0.285363	nc
Inc80c	-0.11746	0.158698	-0.276158	0.083011	nc
Inc80d	0	0.610053	-0.610053	0.251646	nc
Inc80e	-1.243	-0.653949	-0.589054	0.000478639	shortened
Inpp5e	1.71049	-0.20482	1.91531	0.000525693	lengthened
Inpp5k	-3.80735	1.52319	-5.33054	4.13e-14	shortened
Insig1	0.471241	1.03477	-0.563524	0.0640864	nc
Insig2	0.701046	1.78017	-1.07912	9.76e-17	shortened
Insr	0.832484	0.12988	0.702604	0.000369484	lengthened
Ints1	5	0.393342	4.60666	3.65e-13	lengthened
Ints10	-0.547488	-0.171953	-0.375535	0.564765	nc
Ints11	-0.30143	-0.144597	-0.156833	0.357778	nc
Ints12	4	-0.276518	4.27652	0.000140249	lengthened
Ints14	0.691878	-0.15313	0.845007	0.0233418	lengthened
Ints2	0.777608	-1.21501	1.99262	8.91e-05	lengthened
Ipmk	-0.424315	-0.0489096	-0.375406	0.342255	nc
Ipo4	0.294948	-0.0416477	0.336596	0.00129563	lengthened
Ipo5	-1.1241	-0.434537	-0.689566	6.37e-18	shortened
Ipo7	-0.0506495	0.921755	-0.972404	1.06e-64	shortened
Ipo8	0.383915	-0.0164881	0.400403	0.0911872	nc
Ipo9	-0.568892	-0.228501	-0.340391	0.0265082	shortened
Ippk	1.58496	0.730038	0.854925	0.113371	nc
Iqgap1	-2.5478	-2.24616	-0.301639	0.226461	nc
Iqsec1	2.30236	2.09832	0.204047	0.0373305	nc
Iqsec3	-1.26096	-2	0.73904	0.0940206	nc
Irak1bp1	-0.909355	-0.169925	-0.73943	0.005445	shortened
Irak2	-0.977074	-0.706708	-0.270366	0.230769	nc
Irak4	#NAME?	-2.53973	#NAME?	0.00593817	shortened
Ireb2	0.24465	0.729836	-0.485187	0.00010133	shortened
Irf2bp1	0.485427	0.535045	-0.0496178	0.724019	nc
Irf2bp2	-2.67763	-1.44057	-1.23706	0.0762829	nc
Irgq	0.648051	-0.523562	1.17161	2.52e-05	lengthened
Irx2	-0.263034	-0.0917925	-0.171242	0.577756	nc
Isca1	1.32635	1.3744	-0.0480503	0.840389	nc
Isg20l2	-0.115477	-0.879969	0.764492	0.00235075	lengthened
Isoc1	-1.25376	-0.879706	-0.374051	0.231273	nc
Isy1	-1.25716	-0.368151	-0.889007	3.09e-05	shortened
Itch	0.40024	0.234465	0.165775	0.861618	nc
Itfg1	-0.0264722	0.758992	-0.785464	0.0355342	shortened
Itga6	0.614422	0.353296	0.261126	0.00389883	nc
Itgb1	0.64746	-0.494442	1.1419	6.06e-88	lengthened
Itgb5	0.359896	0.760685	-0.400789	0.01162	shortened
Itm2b	-0.462686	0.531963	-0.99465	4.18e-25	shortened
Itpr2	-1.21539	-0.184425	-1.03096	0.0382223	shortened
Ivd	2.1822	1.11548	1.06673	0.0251764	lengthened
Ivns1abp	0.688091	0.214131	0.47396	9.14e-47	lengthened
Iws1	0.154074	0.676187	-0.522113	5.94e-06	shortened
Jag2	0.40024	-0.0303736	0.430614	0.0103345	lengthened
Jak1	-1.43708	-1.48278	0.0457032	0.923697	nc
Jak2	-4.16734	-3.6258	-0.541536	0.00154699	shortened
Jam2	3.06956	2.73791	0.331644	0.151382	nc
Jarid2	0.675998	-0.580331	1.25633	7.79e-08	lengthened
Jmjd1c	-0.220266	1.03103	-1.25129	0.000974852	shortened
Jmjd4	4.03814	1.21254	2.82559	2.44e-12	lengthened
Jmjd8	0.975616	0.568661	0.406955	0.0383679	lengthened
Jmy	0.948632	0.691878	0.256754	0.27238	nc
Jph1	2.7885	5.00899	-2.22049	0.00499748	shortened
Jpt1	0.72203	1.96818	-1.24615	2.33e-88	shortened
Jpt2	-3.36766	-2.97756	-0.390093	0.153386	nc
Jrk	1	-0.16665	1.16665	0.0430593	lengthened
Jun	-1.67473	-2.06111	0.386373	3e-06	lengthened
Kank2	0.147695	2.66985	-2.52216	3.65e-10	shortened
Kansl2	0.290901	0.23923	0.0516708	0.746792	nc
Kat6a	-0.0537713	-0.471306	0.417534	0.186657	nc
Kat6b	-0.217231	0.0650339	-0.282265	0.149184	nc
Katnb1	2.16993	0.648097	1.52183	0.000705621	lengthened
Katnbl1	0.838096	1.29956	-0.461464	0.00101549	shortened
Kbtbd11	0.363812	0.628031	-0.264219	0.559695	nc
Kcmf1	0.547066	1.68353	-1.13646	1.25e-22	shortened
Kcnf1	-0.984733	-1.45943	0.474698	0.106938	nc
Kcnj4	-2.57154	-0.286304	-2.28524	1.02e-06	shortened
Kcnq5	-1.45638	0.377367	-1.83375	7.59e-09	shortened
Kctd1	-1.90949	-0.485427	-1.42406	0.00148858	shortened
Kctd10	-0.813557	-0.799303	-0.0142542	0.940503	nc
Kctd20	0.299891	-0.389042	0.688933	7.97e-09	lengthened
Kctd5	0.207319	1.01594	-0.808623	1.55e-11	shortened
Kctd7	3.21275	4.6865	-1.47375	0.0424799	shortened
Kctd9	2.4941	4.14296	-1.64886	1.36e-06	shortened
Kdelc1	-1.49033	-0.866733	-0.623592	0.126556	nc
Kdelc2	-1.76888	-0.321928	-1.44695	0.0179899	shortened
Kdelr2	-0.53936	-1.41023	0.870875	4.37e-37	lengthened
Kdm2a	-0.00611312	0.599462	-0.605575	0.0854604	nc
Kdm4b	0.644284	1.3023	-0.658016	0.00237974	shortened
Kdm5a	-0.0987782	0.85858	-0.957358	2.99e-07	shortened
Kdm5b	-0.402213	0.925999	-1.32821	0.00144538	shortened
Kdm5c	0.844722	-0.219877	1.0646	5.08e-09	lengthened
Kdm5d	1.1375	0.91427	0.223233	0.82498	nc
Kdm6b	1.31259	-0.461904	1.77449	5.56e-12	lengthened
Kdm7a	1.52607	1.49133	0.0347414	0.890672	nc
Kdsr	-0.830075	-2.14384	1.31376	0.0122069	lengthened
Keap1	-0.26435	-0.902055	0.637705	1.49e-06	lengthened
Khdrbs3	-2.32193	-0.704544	-1.61738	0.0622033	nc
Khnyn	-0.810522	-1.67807	0.86755	0.148681	nc
Kidins220	6.548	-0.975327	7.52332	1.22e-250	lengthened
Kif13b	3.10281	2.61143	0.491376	0.497917	nc
Kif16b	1.51785	0.415037	1.10281	0.0439363	lengthened
Kif1a	1.41871	3.32193	-1.90321	0.0215812	shortened
Kif1c	0.354802	0.733706	-0.378904	1.03e-05	shortened
Kif26b	3.10154	2.70044	0.401098	0.511682	nc
Kif2a	-1.42069	-0.00826762	-1.41242	1.96e-13	shortened
Kif3a	0.18133	1.2501	-1.06877	7.06e-06	shortened
Kif3b	0.621339	2.01089	-1.38955	8.28e-13	shortened
Kif5b	1.49034	1.55299	-0.0626495	0.526674	nc
Kifap3	1.02405	-0.040642	1.06469	0.00295959	lengthened
Kirrel	-3.34239	-2.57808	-0.764316	0.251944	nc
Klf11	-1.365	-2.21842	0.853427	0.0536945	nc
Klf13	-0.43664	-1.64386	1.20722	0.0592991	nc
Klf2	-3.24793	-2.30108	-0.946852	0.0541937	nc
Klf4	-1.06498	-1.77259	0.707609	0.0485855	lengthened
Klf5	2.66492	3.16678	-0.501861	0.0315306	shortened
Klf6	-3.14554	-2.66297	-0.482576	0.0591282	nc
Klf7	-0.94847	-0.341037	-0.607433	0.326895	nc
Klf9	0.314986	-0.337035	0.652021	0.156962	nc
Klhdc10	0.182591	0.964667	-0.782076	0.00654462	shortened
Klhdc8a	0.277534	0.400538	-0.123004	0.860484	nc
Klhl11	-1.23499	0.485427	-1.72041	1.09e-05	shortened
Klhl12	1.074	1.41267	-0.338665	0.165456	nc
Klhl2	-0.913017	-0.222392	-0.690624	0.0792574	nc
Klhl20	0.992306	1.08746	-0.0951572	1	nc
Klhl23	0.923161	1.16993	-0.246764	0.651213	nc
Klhl24	0.717459	0.614429	0.103029	0.407213	nc
Klhl30	5.71799	5.13785	0.580143	0.104804	nc
Klhl40	4.99561	5.33939	-0.343783	0.154969	nc
Klhl41	5.46181	5.14798	0.313835	0.236742	nc
Klhl42	-1.58496	-1.29546	-0.289507	0.562357	nc
Klhl5	-0.115666	-0.619579	0.503913	2.38e-16	lengthened
Klhl7	-1.78958	1.89021	-3.67979	1.68e-75	shortened
Klhl8	0.621488	1.19855	-0.577057	0.316803	nc
Kmt2d	0.714998	1.23349	-0.518492	0.000318081	shortened
Kmt2e	-0.0129779	0.374817	-0.387795	0.00899779	shortened
Kmt5b	0.757143	0.480337	0.276807	0.0917127	nc
Kncp1	-1.2991	0.133678	-1.43278	5.3e-25	shortened
Knstrn	-3.10852	-4.78456	1.67603	0.0083205	lengthened
Kpna1	0.689071	1.60644	-0.917371	0.00174442	shortened
Kpna3	0.13245	-0.522678	0.655129	0.0321819	lengthened
Kpna4	-0.66073	0.333031	-0.993761	3.67e-08	shortened
Kpna6	0.596764	1.39132	-0.794558	0.00013046	shortened
Kpnb1	-0.237435	-1.14973	0.912296	1.02e-51	lengthened
Kras	-1.18799	-0.763909	-0.424081	0.000586514	shortened
Krba1	-0.471306	-0.50696	0.0356543	1	nc
Kremen1	2.45749	2.4498	0.00768437	1	nc
Ksr1	1.80331	1.55582	0.247492	0.0728765	nc
L2hgdh	0.321928	0.773724	-0.451796	0.219323	nc
L3hypdh	0.160465	-0.304855	0.465319	0.458132	nc
Lactb2	0.329308	1.83458	-1.50527	1.77e-05	shortened
Lama2	1.90135	1.97752	-0.0761636	0.803435	nc
Lamc1	0.299331	0.347923	-0.0485928	0.925881	nc
Lancl1	0.0565835	0.890771	-0.834187	0.00704124	shortened
Lap3	-0.600215	-0.963936	0.363721	0.000920567	lengthened
Laptm4b	0.390512	2.12553	-1.73502	5.02e-15	shortened
Larp4	-0.412694	0.828435	-1.24113	3.78e-14	shortened
Larp4b	1.99096	2.11548	-0.124515	0.435512	nc
Lars2	0.991488	-1.37197	2.36346	6.6e-09	lengthened
Lats1	-1.84177	-0.52146	-1.32032	1.72e-12	shortened
Lclat1	-0.394279	-1.14684	0.752562	0.122033	nc
Lcor	0.901596	1.34395	-0.442358	0.499358	nc
Ldlrad4	-0.584963	0.208317	-0.79328	0.212081	nc
Ldlrap1	1.13699	-0.278687	1.41568	4.76e-38	lengthened
Lemd2	0.254005	0.282355	-0.0283496	0.818985	nc
Lemd3	0.647484	1.4245	-0.777014	0.0538323	nc
Leng1	0.29956	1.38163	-1.08207	7.12e-06	shortened
Leprotl1	-0.175306	0.327699	-0.503004	9.06e-08	shortened
Letmd1	-0.252569	-0.753839	0.501271	0.0783546	nc
Lgals8	-1.92101	-2.56787	0.646857	0.00525741	lengthened
Lgr4	1.57533	2.57154	-0.99621	0.00702528	shortened
Lhfpl2	0.267972	0.339385	-0.0714134	0.642581	nc
Lias	0.827819	0.996847	-0.169028	0.589775	nc
Lig3	0.525461	-1.63227	2.15773	9.05e-05	lengthened
Limd1	0.503526	0.0740006	0.429526	0.0151279	lengthened
Limd2	-4.33151	-2.9342	-1.39731	1.49e-08	shortened
Limk1	-1.44961	-0.616671	-0.832939	0.130612	nc
Limk2	1.0369	0.415037	0.621862	5.47e-08	lengthened
Lin54	-1.58496	-0.452512	-1.13245	0.0231616	shortened
Lin7c	-0.34983	0.724179	-1.07401	5.89e-13	shortened
Lin9	-1.49935	-1.11548	-0.383877	0.560044	nc
Lipa	-1.06499	0.29956	-1.36455	0.0148713	shortened
Litaf	-3.53434	-3.54537	0.0110379	0.920098	nc
Lix1l	-0.705482	0.25574	-0.961222	7.32e-23	shortened
Llph	-0.631355	-0.513756	-0.1176	0.711806	nc
Lman2	0.447215	-0.63673	1.08394	1.07e-90	lengthened
Lman2l	0.784271	1.545	-0.760725	0.0937498	nc
Lmbr1	-1.1964	-2.32193	1.12553	0.382368	nc
Lmbrd1	1.20399	0.714843	0.489146	0.0148342	lengthened
Lmf1	-0.0824622	-0.21818	0.135718	0.860696	nc
Lmf2	-0.556393	-1.03247	0.476078	0.155867	nc
Lmo4	-2.01485	-1.50106	-0.513787	0.0143222	shortened
Lmod2	5.84967	5.62903	0.220633	0.860402	nc
Lnx2	-0.251918	-0.603453	0.351534	0.0518369	nc
Lonrf3	0.314873	0.584963	-0.270089	0.5086	nc
Lox	-2.51171	-2.41483	-0.0968814	0.285808	nc
Loxl1	2.5479	2.51969	0.0282065	1	nc
Loxl3	-7.21723	-6.19252	-1.02471	0.209677	nc
Lpar2	-3.13955	-1.46713	-1.67243	0.000481984	shortened
Lpar4	-1.44675	-1	-0.446746	0.114509	nc
Lpgat1	0.295675	-0.246127	0.541802	3.8e-09	lengthened
Lpin3	-0.723541	-0.886096	0.162554	0.288621	nc
Lpl	1.30166	1.80735	-0.505699	0.227936	nc
Lrig2	0.982219	0.668794	0.313425	0.0154064	lengthened
Lrp11	-2.67807	-2.00387	-0.674199	0.397141	nc
Lrp12	1.78932	-0.461054	2.25037	7.89e-24	lengthened
Lrp2	-1.36839	#NAME?	Inf	0.00829289	lengthened
Lrp6	0.882961	-0.756986	1.63995	7.08e-19	lengthened
Lrpap1	1.55863	1.56531	-0.0066786	0.966615	nc
Lrrc14	0.0361421	-3.4021	3.43824	1.94e-15	lengthened
Lrrc28	1.07063	1.03622	0.0344068	0.930455	nc
Lrrc47	0.805804	0.025091	0.780713	1.33e-08	lengthened
Lrrc59	-0.853553	-1.26327	0.409717	1.64e-12	lengthened
Lrrc8b	-2.92415	-2.32193	-0.602225	0.238866	nc
Lrrc8d	-2.22094	-1.4582	-0.762744	3.93e-09	shortened
Lrrfip2	0.787151	0.262413	0.524738	0.00331766	lengthened
Lrrk1	-0.810696	-1.18777	0.377077	0.00352382	lengthened
Lrrk2	-1.98272	-3.58496	1.60224	0.0838458	nc
Lsm11	0.247928	-0.865983	1.11391	0.000923461	lengthened
Lsm12	0.194757	-1.77591	1.97066	1.76e-30	lengthened
Lsp1	1.67138	2.81504	-1.14366	0.00200582	shortened
Lss	0.877143	0.268489	0.608654	0.136928	nc
Ltbp3	0.692638	0.12931	0.563328	4.46e-06	lengthened
Ltn1	0.312278	1.13309	-0.82081	0.000692794	shortened
Luc7l3	-0.49582	0.922073	-1.41789	1.81e-50	shortened
Lurap1	0.887525	-0.131245	1.01877	0.10551	nc
Ly75	-3.7048	-2.22239	-1.48241	3.42e-05	shortened
Lyn	0.0127111	0.887127	-0.874416	8.16e-08	shortened
Lyrm9	1.62803	0.852774	0.775257	0.00869361	lengthened
Lysmd3	0.455679	1.4975	-1.04182	0.0180892	shortened
Lzic	-0.122683	0.0871636	-0.209846	0.0214383	nc
Lztfl1	-1.02697	0.244338	-1.27131	2.35e-06	shortened
M6pr	-0.525091	0.0614005	-0.586492	0.0757698	nc
Macf1	2.15281	1.8107	0.342116	1.69e-06	lengthened
Maf	3.43644	2.10434	1.3321	0.0423657	lengthened
Mafb	1.69938	0.249978	1.4494	0.000107931	lengthened
Mafk	0.843881	1.29546	-0.451575	0.258473	nc
Magohb	-1.40439	-1.89482	0.490428	0.190404	nc
Mak16	-0.86105	-1.42423	0.563185	5.84e-06	lengthened
Maml2	-1.09576	-0.485427	-0.610332	0.227261	nc
Maml3	1.5656	0.75336	0.812237	0.0477675	lengthened
Mamstr	3.98489	2.98668	0.998214	0.13112	nc
Man1a2	-2.02333	-0.263034	-1.7603	2.89e-08	shortened
Man1b1	-0.164904	0.536599	-0.701504	0.000537268	shortened
Man1c1	3.61611	3.58496	0.0311487	1	nc
Man2a1	-1.84288	0.628031	-2.47091	1.43e-13	shortened
Man2b2	4.52356	0.294447	4.22911	6.18e-05	lengthened
Manbal	-0.149645	1.86978	-2.01942	3.9e-30	shortened
Maoa	-0.030192	-0.974005	0.943813	0.00728039	lengthened
Map10	0.392317	-1.28951	1.68182	0.000487882	lengthened
Map1a	3.45943	1.4123	2.04713	8.13e-08	lengthened
Map1b	1.2316	2.14101	-0.909417	2.53e-05	shortened
Map1lc3b	0.577555	0.967474	-0.38992	8.81e-06	shortened
Map2k1	0.0433748	0.0766213	-0.0332465	0.864811	nc
Map2k2	0.584963	0.80901	-0.224047	0.127763	nc
Map3k12	-1.09311	-2	0.906891	0.257038	nc
Map3k2	-0.24552	-1.05658	0.811063	0.0351918	lengthened
Map3k3	-0.644171	-0.68281	0.0386383	0.930756	nc
Map3k7	0.155813	-0.180006	0.335819	6.57e-07	lengthened
Map3k9	1.71621	0.60921	1.107	0.000879599	lengthened
Map4	0.70297	1.05733	-0.354357	1.52e-10	shortened
Map4k4	-0.386034	-0.664544	0.27851	1.75e-11	lengthened
Map4k5	-1.39565	-0.056034	-1.33961	3.63e-09	shortened
Mapk13	-5.24793	-3.2958	-1.95213	0.233779	nc
Mapk1ip1l	0.2824	-0.835401	1.1178	4.61e-26	lengthened
Mapk6	1.28758	-0.549613	1.83719	1.04e-26	lengthened
Mapk8	1.04993	0.211248	0.838677	7.28e-05	lengthened
Mapk9	-0.974005	-0.388333	-0.585672	0.0322556	shortened
Mapkap1	-0.245366	0.270215	-0.51558	0.000986498	shortened
Mapre1	-1.07303	0.316284	-1.38932	4.75e-67	shortened
Mapre2	-3.61667	-3.41954	-0.197132	0.829843	nc
March5	-0.547675	-0.978723	0.431048	5.66e-05	lengthened
March6	0.706384	1.03103	-0.324643	0.0415676	shortened
March8	0.636704	0.884748	-0.248044	0.00629064	nc
March9	-0.833706	-0.704544	-0.129162	0.649729	nc
Marcks	-1.71594	-1.31592	-0.400022	2.99e-11	shortened
Mark2	0.0981804	0.476438	-0.378258	0.256781	nc
Mark3	0.0548619	0.423499	-0.368637	0.0581612	nc
Mark4	0.718325	0.287577	0.430748	0.0319777	lengthened
Mast3	1.67982	0	1.67982	0.000667076	lengthened
Mat2b	-0.48676	-0.182203	-0.304557	0.304997	nc
Matn2	-1.928	-0.825321	-1.10267	5.78e-05	shortened
Matr3	-2.15277	3.27246	-5.42523	3.88e-113	shortened
Mau2	1.84549	-0.407175	2.25267	1.03e-08	lengthened
Mavs	2.40808	0.502069	1.90602	6.33e-06	lengthened
Max	-1.28435	-1.11933	-0.165023	0.0184366	nc
Mbd1	0.725825	-0.206451	0.932276	0.177559	nc
Mbd2	-0.807355	-0.185323	-0.622032	0.0389085	shortened
Mbnl2	0.608313	-0.0813001	0.689613	0.00627971	lengthened
Mboat2	3	3.27716	-0.277158	0.268275	nc
Mbtd1	0.383975	-0.370838	0.754813	0.00836127	lengthened
Mc4r	Inf	2.63443	Inf	0.00294771	lengthened
Mccc1	-0.415037	-0.306171	-0.108867	0.873872	nc
Mcl1	-1.08502	0.428843	-1.51386	6.58e-69	shortened
Mcm2	-1.76426	-2.91754	1.15328	0.000840885	lengthened
Mcmbp	-0.661198	-0.969399	0.308201	0.104135	nc
Mcts1	-0.191073	-0.0788344	-0.112238	0.257682	nc
Mcts2	0.296608	0.225175	0.0714327	0.526969	nc
Mcur1	0.271051	0.478654	-0.207602	0.247296	nc
Mdfic	-2.06477	-1.47393	-0.590839	0.3623	nc
Mdga1	0.604862	-0.379493	0.984355	0.000846249	lengthened
Mdm4	-1.07762	-0.431339	-0.646277	0.00814648	shortened
Mdp1	0.377235	0.513261	-0.136026	0.576462	nc
Me2	-2.06942	-1.13865	-0.930768	0.000244851	shortened
Mecp2	-0.508001	0.068387	-0.576387	0.0242965	shortened
Med11	-0.336776	-0.303781	-0.0329951	0.924536	nc
Med12	1.36565	0.286909	1.07874	0.00124153	lengthened
Med13	0.141586	0.545434	-0.403848	0.225912	nc
Med13l	-0.040642	0.258312	-0.298954	0.414414	nc
Med15	1.60881	-0.23644	1.84525	2.44e-07	lengthened
Med16	0.347111	-1.44294	1.79005	8.48e-10	lengthened
Med19	0.308858	-0.169925	0.478783	0.115798	nc
Med23	0.466568	0.239892	0.226675	0.205199	nc
Med29	0.584963	0.423938	0.161025	0.437678	nc
Med30	0.0363724	0.263034	-0.226662	0.720865	nc
Med4	0.206451	-0.215688	0.422139	0.145057	nc
Med8	-1.2824	0.378052	-1.66045	9.85e-10	shortened
Med9	1.31626	0.50127	0.814989	0.000129508	lengthened
Mef2a	3.17697	3.21746	-0.0404879	0.725817	nc
Mef2c	5.11052	6.49825	-1.38773	1.84e-05	shortened
Mef2d	1.80764	3.04439	-1.23675	1.92e-15	shortened
Megf10	1.24511	2.79874	-1.55363	2.58e-05	shortened
Meis1	-1.32004	-1.44057	0.120532	0.873114	nc
Metap2	-0.15029	0.049497	-0.199787	0.0582414	nc
Metrnl	0.736966	-0.0365259	0.773491	0.0429324	lengthened
Mettl1	-1.35755	-1.22521	-0.132339	0.618338	nc
Mettl13	-0.106915	-0.237943	0.131028	0.802907	nc
Mettl16	1.5025	-1.09878	2.60128	0.00012194	lengthened
Mettl21a	0.618536	1	-0.381464	0.00612389	shortened
Mettl23	0.941372	0.576501	0.364871	0.132517	nc
Mettl27	-0.31034	3.58496	-3.8953	2.67e-05	shortened
Mettl4	-2.58496	0.0766213	-2.66158	2.13e-12	shortened
Mettl9	-0.719996	-1.15673	0.43673	0.0687078	nc
Mex3a	-1.7251	-3.02975	1.30465	1.31e-05	lengthened
Mex3b	-1.13163	-2.25239	1.12076	0.00466607	lengthened
Mex3d	-0.42711	-0.534336	0.107226	0.803589	nc
Mfap1a	2.38933	0.979241	1.41009	4.98e-08	lengthened
Mfap1b	1.078	2.10579	-1.02779	0.00822366	shortened
Mfap3l	0.797457	1.74977	-0.952316	1.31e-09	shortened
Mff	0.885995	0.490599	0.395397	0.000325842	lengthened
Mfhas1	0.583213	-0.383329	0.966541	0.0205743	lengthened
Mfsd1	-2.09022	-0.723482	-1.36673	3.29e-40	shortened
Mfsd11	0.841738	1.69423	-0.852497	0.000296176	shortened
Mfsd14a	0.16601	1	-0.83399	0.0334287	shortened
Mfsd14b	-0.541709	-0.254661	-0.287048	0.0874247	nc
Mfsd6	-1.86994	-1.76553	-0.104405	0.844772	nc
Mfsd7a	2.05889	-0.0274807	2.08637	0.00204806	lengthened
Mfsd8	0.311944	1.22239	-0.910448	0.100211	nc
Mgat2	-1.17657	-1.81479	0.638215	0.000633596	lengthened
Mgat5	-2.71338	-2.88264	0.169264	0.545734	nc
Mgea5	0.528139	0.412178	0.115961	0.24013	nc
Mgst3	3.75489	1.63604	2.11885	0.0386376	lengthened
Mia2	-0.503153	-0.437877	-0.0652755	0.754336	nc
Mib1	-0.10497	1.07751	-1.18248	2.63e-08	shortened
Micall1	-0.361266	-0.803308	0.442042	0.0940291	nc
Micu2	0.382616	0.777608	-0.394992	0.0247053	shortened
Mief1	0.0266249	-0.351074	0.377699	0.0751758	nc
Mier3	0.228701	-0.106915	0.335616	0.465732	nc
Miga1	-0.392317	0	-0.392317	0.490782	nc
Mindy2	1.22741	5.20945	-3.98204	0.000113021	shortened
Mindy3	-0.252274	-0.893085	0.640811	0.0752524	nc
Mios	1.13191	-0.420332	1.55224	4.74e-06	lengthened
Mir101a	1.42626	1.48543	-0.0591621	1	nc
Mir1191	0.0901978	2.39232	-2.30212	0.0071871	shortened
Mir3062	-1.54432	-2.52492	0.980595	0.0594859	nc
Mir3094	0.819428	1.12306	-0.303631	0.60801	nc
Mir3097	-1.68806	-4.55189	2.86384	7.63e-15	lengthened
Mir5119	-0.0813001	0.201634	-0.282934	0.605047	nc
Mir5136	-1.4095	-1.8519	0.442406	0.0291829	lengthened
Mir719	0.847997	-0.155069	1.00307	0.0379338	lengthened
Mkln1	0.191426	1.50275	-1.31132	6.44e-14	shortened
Mkrn2	1.87447	0.621145	1.25332	0.0210569	lengthened
Mlec	-0.218851	-0.0193971	-0.199454	0.0219391	nc
Mlkl	-3.48858	-4.15381	0.665227	0.412328	nc
Mllt3	0.438121	3.03562	-2.5975	1.43e-14	shortened
Mllt6	-0.53842	-0.893085	0.354665	0.421156	nc
Mlx	0.246214	1.05471	-0.808492	4.49e-08	shortened
Mmachc	0.719099	1.32193	-0.602829	0.31066	nc
Mns1	-2.05889	-1.39158	-0.667315	0.210132	nc
Mnt	-4.16993	-0.943966	-3.22596	2.27e-09	shortened
Mob2	1.43439	0.920566	0.513821	0.0138841	lengthened
Mob3a	-0.510195	0.630766	-1.14096	0.00579994	shortened
Mob4	0.887266	1.36083	-0.473567	2.41e-20	shortened
Mocs2	-0.68281	-0.0583146	-0.624495	0.00430884	shortened
Mogs	-0.443855	-1.58496	1.14111	0.000546978	lengthened
Mon1b	-0.740913	-1.3388	0.597889	0.0630566	nc
Mon2	1.76768	-0.368015	2.1357	2.22e-27	lengthened
Morc2a	-1.3806	0.267696	-1.6483	3.43e-10	shortened
Morc4	2.14136	2.6253	-0.483944	0.220813	nc
Mospd2	0.386417	1.96347	-1.57706	0.00268587	shortened
Mphosph9	0.115477	-0.561879	0.677356	0.187694	nc
Mpi	2.87398	2.39232	0.481659	0.00608534	lengthened
Mplkip	-0.649093	0.15978	-0.808873	5.37e-06	shortened
Mpp5	1.42821	3.70044	-2.27223	1.2e-05	shortened
Mpp6	0.0310269	0.497098	-0.466071	0.0560949	nc
Mppe1	-0.246161	0.827163	-1.07332	0.00182815	shortened
Mprip	1.03422	-0.670967	1.70518	6.51e-80	lengthened
Mras	-2.74222	-1.75661	-0.985614	2.33e-07	shortened
Mrc2	-0.823122	-1.17403	0.350907	0.548754	nc
Mre11a	-0.988504	-1.56435	0.575848	0.0463204	lengthened
Mrpl1	0.647119	0.922291	-0.275172	0.342545	nc
Mrpl10	-0.378792	-0.811733	0.432942	4.48e-08	lengthened
Mrpl12	-0.0162887	-0.114592	0.0983037	0.0188315	nc
Mrpl16	0.0804899	0.281962	-0.201472	0.168273	nc
Mrpl17	0.142775	0.319142	-0.176367	0.03994	nc
Mrpl18	0.422591	0.231908	0.190683	0.0865748	nc
Mrpl19	-0.327431	0.339936	-0.667367	0.00119474	shortened
Mrpl24	0.272793	-0.335579	0.608372	2.38e-05	lengthened
Mrpl3	0.0597062	0.498179	-0.438472	0.00416597	shortened
Mrpl35	1.24541	-0.00647676	1.25189	1.31e-16	lengthened
Mrpl36	0.0394176	0.14543	-0.106013	0.431031	nc
Mrpl40	0.107641	-0.229134	0.336775	0.11048	nc
Mrpl41	1.26463	-2.22239	3.48702	2.07e-14	lengthened
Mrpl42	1.63421	0.995314	0.638892	0.00899597	lengthened
Mrpl46	0.347923	0.322497	0.0254262	0.93061	nc
Mrpl47	0.610726	0.372418	0.238308	0.405846	nc
Mrpl48	1.926	0.20501	1.72099	1.06e-06	lengthened
Mrpl49	1.78144	0.654177	1.12727	8.53e-16	lengthened
Mrpl54	0.328949	-0.346529	0.675477	0.00267394	lengthened
Mrpl55	0.975752	-0.255989	1.23174	1.31e-09	lengthened
Mrps14	1	0.624652	0.375348	0.0129344	lengthened
Mrps17	0.399538	0.46421	-0.0646723	0.493368	nc
Mrps2	0.245304	0.232008	0.0132965	0.925066	nc
Mrps23	1.13458	0.728005	0.406575	0.000294505	lengthened
Mrps25	0.187627	0.0698489	0.117778	0.586423	nc
Mrps30	-0.0147108	-5	4.98529	3.12e-16	lengthened
Mrps33	0.2824	-0.111929	0.394329	0.254591	nc
Mrps7	0.91983	0.49369	0.42614	0.0171849	lengthened
Mrrf	0.407175	2.24793	-1.84075	0.00131143	shortened
Mrs2	2.03242	0.620411	1.41201	0.000616522	lengthened
Msantd2	0.0671142	-1.3155	1.38262	0.00999515	lengthened
Msantd3	0.798366	-1.21113	2.0095	4.45e-14	lengthened
Msantd4	0.620053	-0.559427	1.17948	0.000244845	lengthened
Msi2	1.42673	3.32193	-1.8952	8.44e-37	shortened
Msl2	0.428648	-0.0167757	0.445424	0.00305718	lengthened
Msl3	-0.434666	-0.0537713	-0.380895	0.14698	nc
Msmo1	0.24123	0.301744	-0.0605136	0.485559	nc
Msto1	-0.73252	0.611349	-1.34387	5.47e-09	shortened
Mtap	-1.88271	-3.69759	1.81488	7.29e-16	lengthened
Mtdh	0.240517	-0.0178585	0.258375	0.105363	nc
Mtf1	2.24286	0.147342	2.09551	2.01e-14	lengthened
Mtf2	-0.139499	-1.53051	1.39102	4.27e-05	lengthened
Mtfmt	0.559427	-0.193374	0.752801	0.0177339	lengthened
Mtfp1	1.38143	0.263034	1.11839	0.0107077	lengthened
Mtfr1	-0.350349	0.333022	-0.683371	6.02e-06	shortened
Mtfr1l	1.56781	1.40402	0.163794	0.00770111	nc
Mthfd2	-1.56515	-2.23482	0.66967	1.67e-12	lengthened
Mtif2	0.296286	1.28011	-0.983822	0.144686	nc
Mtif3	0.632268	0.442518	0.18975	0.765348	nc
Mtmr1	3.10154	Inf	#NAME?	0.0317026	shortened
Mtmr10	0.501973	-0.275634	0.777608	0.00993413	lengthened
Mtmr12	0.61891	-0.647119	1.26603	0.00345651	lengthened
Mtmr3	0.760068	0.339776	0.420292	0.00336474	lengthened
Mtmr4	-1.50559	-0.561258	-0.944336	8.89e-11	shortened
Mtmr9	-1.21022	0.073669	-1.28389	1.03e-07	shortened
Mto1	-1.4625	0.740213	-2.20272	1.3e-76	shortened
Mtpap	-1.12146	0.160465	-1.28193	1.14e-07	shortened
Mtpn	-1.46042	-0.604937	-0.85548	1.52e-10	shortened
Mtss1	1.04997	0.274175	0.775793	0.0205694	lengthened
Mtss1l	4.88055	2.36401	2.51653	2.56e-43	lengthened
Mtus1	0.962198	1.69661	-0.73441	0.0695515	nc
Mtx3	-0.800691	-1	0.199309	0.622341	nc
Mul1	0.4193	-0.276687	0.695986	6.4e-06	lengthened
Mum1	2.98751	-0.69957	3.68708	1.05e-57	lengthened
Mum1l1	0.939739	1.37851	-0.438772	0.130094	nc
Musk	2.71596	1.62833	1.08763	3.12e-12	lengthened
Mustn1	-1.73697	4.05577	-5.79273	3.93e-20	shortened
Mut	-0.0201779	0.657719	-0.677897	0.00598398	shortened
Mxd1	0.275957	-0.335603	0.61156	0.0517708	nc
Myadm	0.62287	0.016056	0.606814	1.96e-17	lengthened
Mycbp	0.635174	-0.111748	0.746922	0.00012036	lengthened
Myh9	-1.75576	-1.25171	-0.504052	4.57e-09	shortened
Myl12b	-0.815465	0.645467	-1.46093	8.87e-23	shortened
Myl4	5.66683	6.2012	-0.534376	6.08e-15	shortened
Mylk4	4.53402	1.86836	2.66566	4.99e-18	lengthened
Mynn	-3.87447	1.8625	-5.73697	2.52e-19	shortened
Myo1b	-3.26614	-1.70184	-1.5643	6.78e-08	shortened
Myo1e	-1.19794	1.00749	-2.20543	8.38e-07	shortened
Myo5a	-2.2161	-1.53315	-0.682941	0.00139377	shortened
Myo7a	1.58496	1.58496	0	1	nc
Myo9a	1.3586	0.28102	1.07758	4.91e-05	lengthened
Myof	-0.712764	-0.829958	0.117194	0.0925425	nc
Mysm1	-0.0181473	-1.15754	1.13939	0.0366597	lengthened
Mzt1	0.653335	0.688056	-0.0347208	0.860129	nc
N4bp1	-0.888355	-0.807355	-0.0809997	1	nc
N4bp2	1.47999	1.58496	-0.10497	0.866565	nc
N4bp3	4.17768	3.66461	0.513061	0.0101813	lengthened
Naa15	0.992387	-0.0184569	1.01084	7.42e-06	lengthened
Naa16	0.106915	-0.82415	0.931065	0.137609	nc
Naa20	5.72792	0	5.72792	2.6e-14	lengthened
Naa25	0.349689	-0.405586	0.755275	5.21e-05	lengthened
[truncated: 1,900 more rows]
