# Supplementary material for: 3′UTR shortening alleviates miRNA repression of mRNAs critical for muscle stem cell differentiation
Source: EMBO J. 2025 Dec 22;45(3):722–48. doi: 10.1038/s44318-025-00663-2 (PMC12864877; doi:10.1038/s44318-025-00663-2)
Supplement: Supplementary file 4 — Dataset EV2 [file 44318_2025_663_MOESM4_ESM.xlsx]

## Sheet: Legend
Dataset EV2: APA change in MT versus to SC (nuclear RNA-seq)

## Sheet: nuclear
gene_symbol	RED	pvalue	p_adjust	APA change
0610009O20Rik	0.396178472027528	0.273258943988133	0.53532361219162	nc
0610010F05Rik	-0.495020375408358	0.532838165228436	0.775199369704365	nc
0610030E20Rik	-0.309664675221534	0.0830899143889733	0.248545934023397	nc
0610037L13Rik	-0.0324959989889613	1	1	nc
1110004E09Rik	1.1926450779424	0.220691407760455	0.472601617864248	nc
1110004F10Rik	-0.14662029045905	0.353914765112786	0.61982818733167	nc
1110008F13Rik	-0.0637090536065237	0.650176175172976	0.847918035203912	nc
1110008P14Rik	-0.247300335789069	0.0462442114960967	0.164903432697933	nc
1110032A03Rik	0.0604358538619739	1	1	nc
1110065P20Rik	0.815989164179687	0.000111636684440358	0.00100389601288148	Lengthened
1600012H06Rik	-0.317167166206923	0.275254725779368	0.537047926196384	nc
1600014C10Rik	0.0760473206285442	1	1	nc
1700017B05Rik	-0.42356069902962	0.00930951702854746	0.0472078809432172	Shortened
1700025G04Rik	-0.316643198446392	0.593909740273319	0.815327421010197	nc
1700037H04Rik	-0.832543254148437	0.0408458598315346	0.149871927766012	Shortened
1700088E04Rik	-0.279256053996849	0.090854559710366	0.264476116058608	nc
1700094D03Rik	0.499033969082106	0.0585720022819127	0.195106591196387	nc
1810013L24Rik	-0.367057044847072	0.164214258539005	0.389255376012037	nc
1810030O07Rik	0.385538561075951	0.173153706524324	0.401523094030874	nc
1810041L15Rik	1.73206679475337	0.00208846543332122	0.0133299860731344	nc
1810043G02Rik	-0.740715103580132	0.000801125375878202	0.00585518860244585	Shortened
1810055G02Rik	0.587442424049266	0.233768418925987	0.490424681308702	nc
2010107E04Rik	0.123688811850637	0.691597963948048	0.871523116537855	nc
2210016F16Rik	0.264116291929406	0.28461710646136	0.548455601929698	nc
2310009B15Rik	1.6496252175856	0.00209514366028605	0.0133412983870596	Lengthened
2310022A10Rik	-0.328085203713517	0.0728134519844367	0.226827410172397	nc
2310022B05Rik	0.163056701677783	0.233657905822512	0.490424681308702	nc
2310030G06Rik	-0.581422143015908	0.370165724734299	0.636420642453899	nc
2310035C23Rik	-0.0641072903753674	0.730914731911428	0.894868646851885	nc
2310057M21Rik	0.496684347190915	0.16229188652236	0.386131701014155	nc
2310061I04Rik	-1.0510315712806	0.000480577006750751	0.0037035715749703	Shortened
2410004B18Rik	0.0620333965841358	0.87976005729221	0.96781647984568	nc
2410015M20Rik	-0.396067307031598	0.155894435125269	0.37552097422127	nc
2410089E03Rik	0.368169679032271	0.407641510032967	0.672203549657012	nc
2410131K14Rik	-0.174142274739101	0.517665546712441	0.763151745914155	nc
2510002D24Rik	0.6143245603525	0.330616682128128	0.596547491665971	nc
2510009E07Rik	-0.00263336711639039	1	1	nc
2510039O18Rik	0.192708774355496	0.113879594858452	0.306952054674462	nc
2610002M06Rik	-0.150810290532217	0.775766992911531	0.919642764025121	nc
2610301B20Rik	-0.105115966283293	0.55479730947817	0.789523077741566	nc
2610507B11Rik	-0.0823156315641936	0.413247562792952	0.676964757470033	nc
2700081O15Rik	-0.24129969032747	0.00575359149879748	0.0314986233607404	nc
2810004N23Rik	-0.151541713583422	0.542015346523214	0.781409437507	nc
2810403A07Rik	-0.040712207430061	0.926102146952497	0.994110837393189	nc
2810474O19Rik	-0.75716278362264	8.24265109080635e-06	9.58457061621781e-05	nc
2900026A02Rik	0.224449160599982	0.293127663801308	0.556795397701393	nc
3110002H16Rik	0.222507113556472	0.333329233192956	0.59974975781968	nc
3110040N11Rik	0.242351103802731	0.336498925738789	0.603092993003754	nc
3110062M04Rik	0.0567660440274229	1	1	nc
3830406C13Rik	-0.221214230139167	0.596901449759642	0.81648519960492	nc
4833427G06Rik	1.61709512166197	0.0394876702691194	0.146376009760427	Lengthened
4833439L19Rik	0.237865937692015	0.138822638369342	0.349949106040235	nc
4930402H24Rik	0.178126720831638	0.762525857080925	0.913588719757982	nc
4930430F08Rik	-1.42290574261218	0.00522283520265646	0.0288996881213658	Shortened
4930452B06Rik	-0.652076696579693	0.439144595832241	0.700168497793025	nc
4930453N24Rik	-0.358609547283017	0.236178770195387	0.492334555306261	nc
4930503L19Rik	-0.000765390480989225	1	1	nc
4930579G24Rik	-0.40414285817555	0.38534174906441	0.651589988875785	nc
4931406P16Rik	-0.0899628800683001	0.372959691277423	0.639549259252974	nc
4931414P19Rik	0.300081392589114	0.70686737498647	0.880657231673102	nc
4931428F04Rik	-0.362073285386739	0.376350004477037	0.642616075272803	nc
4932438A13Rik	-1.23869423366555	0.139897267793117	0.351327662124417	nc
5031439G07Rik	-0.306118803181058	0.000297944993815285	0.00245320501749165	nc
5730455P16Rik	-0.381148204161354	0.326148821266099	0.591441647002134	nc
5730559C18Rik	-0.137503523749935	0.614846557906242	0.827238352906151	nc
6030419C18Rik	1.10548580219363	0.00111046351343745	0.00785372872725941	nc
6030458C11Rik	-0.0441023196572827	0.82242312198586	0.942872135048087	nc
6430548M08Rik	0.517886344097481	0.143591920454505	0.357228566023554	nc
8030462N17Rik	0.385715500910142	0.241384362377544	0.498982061982632	nc
9030624J02Rik	-2.20778292993791	7.64981114729828e-99	1.62468489101885e-96	Shortened
9130011E15Rik	-0.0825637503706567	0.63837142260601	0.840965283985634	nc
9130023H24Rik	-0.30715448301441	0.481466666828816	0.736403326986206	nc
9230110C19Rik	-0.178337241258512	0.857298019265802	0.959308903905133	nc
9330159F19Rik	-0.104023064543228	0.869579730045742	0.964516535547098	nc
9430015G10Rik	-0.255712747997108	0.0868461409788533	0.25607022621817	nc
9430038I01Rik	-0.514573172829758	0.255970659858889	0.518966406645068	nc
9530068E07Rik	0.138527557983086	0.16109885743446	0.384560280837763	nc
9930021J03Rik	-0.481126689736616	0.593186123759168	0.814953767059542	nc
A130010J15Rik	0.742961890405637	0.011808245697196	0.0571169790632212	Lengthened
A430005L14Rik	-0.0384393962208316	1	1	nc
A430057M04Rik	0.643856189774725	0.262901769533381	0.525003782577584	nc
A430105I19Rik	-0.776084078832506	0.0118660241725449	0.0573428703188615	nc
A830010M20Rik	1.27370414837701	0.00181899935213527	0.0119192325968864	Lengthened
Aaed1	0.968756713504904	9.57969281335056e-05	0.000873421234914197	Lengthened
Aagab	0.0312544060033675	0.931634370751323	0.99619899173631	nc
Aak1	-2.32158434681192	1.91544891083695e-66	2.30524276419227e-64	Shortened
Aamdc	-0.515163575794936	0.0382242200808661	0.142423680703784	nc
Aar2	1.47030602473113	1.44311537330262e-21	5.28971376173512e-20	nc
Aars	-0.414668231232249	7.97099044588244e-06	9.28592619015229e-05	Shortened
Aars2	-0.961180751109472	0.00392239070173419	0.0227323974770753	Shortened
Aasdhppt	0.715945138959365	0.00235216686629385	0.0147056250575826	Lengthened
Abca3	0.188569831323143	0.420885335469172	0.684199236250087	nc
Abca5	-0.522850350969182	0.0862033915032183	0.255092544576429	nc
Abcb10	-0.0824553105037122	0.764425019970372	0.91480163559928	nc
Abcb6	-0.427520989426473	0.130309580022332	0.337013824491402	nc
Abcb7	0.108987148895487	0.460094134704148	0.717413031029724	nc
Abcc1	-0.243031719020354	0.0594667249592528	0.197065264071103	nc
Abcc10	-5.08878823871691	1.31872165711285e-38	8.28042529218426e-37	Shortened
Abcc4	-0.0750446886294895	0.817785455345923	0.940922366643229	nc
Abcc5	0.529374254938656	0.000379130286494755	0.00302508265058412	Lengthened
Abcc9	0.446470461046347	0.162911569895071	0.386989792476101	nc
Abcd1	-0.142867568031295	0.698152640015445	0.87544668816317	nc
Abcd3	0.1159064143693	0.45956232482315	0.71689339977273	nc
Abcd4	-0.115477217419936	0.85026299439692	0.955454261210732	nc
Abce1	0.298690224051265	0.0399469383085281	0.147397466288136	Lengthened
Abcf1	-0.266445940289612	0.00188359410558284	0.0122867507104008	nc
Abcf2	-1.30530069289101	1.04981382646213e-05	0.000119758382952339	nc
Abcf3	-1.42228003179516	2.09597431299218e-13	5.23703477997113e-12	nc
Abcg2	-0.530350686473268	0.341889061115775	0.607475617696116	nc
Abhd1	-0.312911376067935	0.127589473422279	0.332496432266836	nc
Abhd11	0.170781439918765	0.630946279783562	0.836915454532218	nc
Abhd12	-0.895064312429582	4.2073036285733e-13	1.0368921331716e-11	Shortened
Abhd13	-0.0952466215348538	0.511463581743934	0.75843697349464	nc
Abhd14b	-0.177014426228632	1	1	nc
Abhd17a	-0.407982741744893	0.523682583779652	0.767663811910854	nc
Abhd17b	-0.119494141542047	0.454517004344552	0.712872999211992	nc
Abhd17c	-0.131614045427103	0.342904813892859	0.608310052533661	nc
Abhd18	-0.460942206334843	0.460907908841482	0.717597242290715	nc
Abhd2	-0.0930320833291645	0.661091143951339	0.855355518808927	nc
Abhd3	0.222392421336449	1	1	nc
Abhd4	-0.066878852331593	0.895870301993977	0.976632280808917	nc
Abhd5	0.278316863666748	0.337443221268065	0.603885378135488	nc
Abhd6	-0.193172282421455	0.720163250000582	0.889700398332627	nc
Abhd8	-0.845776376207126	0.0069884617544797	0.0373252088232973	Shortened
Abi1	-0.587268974683112	1.48649186965943e-09	2.79530150802363e-08	Shortened
Abi2	-0.0285582530057007	0.857174234891249	0.959308903905133	nc
Abl1	0.384166885407756	0.0424685545197585	0.15418070999858	nc
Abl2	0.46576509769959	0.0748583206336746	0.231301640263485	nc
Ablim1	0.149752323249773	0.00520779592630881	0.0288385693127883	nc
Ablim2	-0.359834005577491	0.242088453508137	0.499607637725441	nc
Ablim3	0.3222243641046	0.243409542788692	0.501758580781372	nc
Abr	0.0240899575746986	0.737712251929626	0.899682514977847	nc
Abracl	0.217021128147342	0.353921581263647	0.61982818733167	nc
Abt1	-0.577232503928258	0.0623125889777837	0.202867089724336	nc
Acaca	0.909550337067464	0.25075388753817	0.512508865528764	nc
Acacb	-0.3062381125254	0.446119474308977	0.705285673983224	nc
Acad11	-0.0484808012384115	0.928157825130388	0.99493316532107	nc
Acad12	0.41323480625298	0.282515524294987	0.54634295686505	nc
Acad8	-0.0316019973858286	1	1	nc
Acadl	-0.387515622550967	0.000203549730605756	0.00173125159564684	nc
Acads	-0.850106358916126	1.27798166124012e-06	1.69950378928452e-05	Shortened
Acadsb	-0.093109404391482	0.768837722143198	0.916891361122384	nc
Acap2	-0.167940692457917	0.232590234339822	0.489232182396696	nc
Acat3	-0.0922776665782601	0.17930991107477	0.410112370617279	nc
Acbd3	-0.16104452458806	0.553723874758191	0.789167245723192	nc
Acbd4	0.635042268076184	0.00906453253293525	0.0462405624466798	nc
Acbd5	-0.254664867982684	0.535340412124327	0.77639950109455	nc
Acbd6	0.302028537449658	0.804034911864596	0.933880665686705	nc
Accs	-0.825798533310693	0.0158574324256162	0.0724534069739716	Shortened
Acd	0.779569272807375	0.0396993342732958	0.146667054181256	nc
Acer3	0.794681092022493	0.136785357854157	0.346327864328495	nc
Acin1	0.0154969088586303	0.864310803113054	0.962552176014708	nc
Ackr3	-0.674917610243878	0.20377525516126	0.446573935514252	nc
Acly	0.249378098721589	0.057686413792161	0.193117104308389	nc
Aco1	-0.5823144253833	4.19115499229146e-06	5.12954749141298e-05	Shortened
Aco2	-0.353386838568477	1.74132459400486e-05	0.00018823510319325	nc
Acot11	0.818590602992609	0.00034823596676983	0.0028159147996024	Lengthened
Acot13	-0.0671141958585367	1	1	nc
Acot7	-0.119581615752672	0.803788125588287	0.933744217321915	nc
Acot8	-0.0328999041735943	0.936025475076499	0.998676116360431	nc
Acot9	1.24601582194395	0.0328462629467138	0.127175798787249	nc
Acox1	0.0327086796438878	0.821482534615143	0.942323333193955	nc
Acox3	0.119056347349654	0.481953971604574	0.736403326986206	nc
Acp1	-0.0955058465190231	0.831615169085403	0.948072803278449	nc
Acp2	-0.362706035191329	0.0133220852354701	0.0632470594906833	Shortened
Acsl1	0.0571125366663097	0.757410475561596	0.909810011162268	nc
Acsl3	-0.0814126763005181	0.430516093252157	0.69314530866752	nc
Acsl4	-0.367976590049582	0.00259039670546525	0.0160560125409138	Shortened
Acsl6	0.0497168088781006	1	1	nc
Acsm3	-0.786718629363306	0.198418136467603	0.438963653012427	nc
Acss2	-0.202756393909684	0.644584856937739	0.845819962192879	nc
Acta2	1.40570772885226	2.53311643063967e-95	5.22618107018544e-93	nc
Actb	-0.171476957293052	7.03399422040075e-06	8.3130069174327e-05	nc
Actc1	-0.2230396473409	0.0169407262397971	0.0761225788286093	nc
Actl6a	0.0509185667578087	0.784559533907842	0.92528682928053	nc
Actn1	-0.96310292142083	5.20174529688679e-29	2.52092636166574e-27	Shortened
Actn2	-0.511280598276612	7.4483280078128e-05	0.000686901360720514	nc
Actn3	-0.278010321609905	0.109815808304818	0.300371193851927	nc
Actn4	-0.037452992931483	0.457420046784289	0.714922229334317	nc
Actr10	-0.00756473793742735	1	1	nc
Actr1a	0.253369509369654	0.0556959262346744	0.188463113093057	nc
Actr1b	0.348506004510024	0.336499330953071	0.603092993003754	nc
Actr2	0.0626242784348758	0.597890197550013	0.817374104551885	nc
Actr3	-0.0731112619932799	0.457514947088023	0.714922229334317	nc
Actr8	-0.556129818513444	0.0558534283253408	0.188907543764537	nc
Acvr1b	0.264668476152971	0.100442447732374	0.282435714593254	nc
Acvr2a	-0.146663652423481	0.239739666735524	0.497030564716002	nc
Acvr2b	-0.887523101276992	0.109557509734313	0.300066658272435	nc
Acyp1	0.177998301977994	1	1	nc
Ada	2.75224284371538	2.04374196491511e-13	5.12425719744861e-12	nc
Adal	-0.52717156980214	0.00373152176572372	0.021906763146578	Shortened
Adam10	-0.115151356806071	0.287578386385584	0.550400807356761	nc
Adam11	-1.40765796891325	0.158117140295166	0.378945857972583	nc
Adam12	-0.671443400563679	0.418596867228762	0.682476400600336	nc
Adam15	0.891133039771629	0.138908304718664	0.349984950583905	nc
Adam17	-0.230816148478537	0.0751944690205561	0.232042419144203	nc
Adam23	-0.590556517194379	0.393966162381367	0.658724907756027	nc
Adam9	-0.0679022163041653	0.532537356792267	0.775199369704365	nc
Adamts1	0.105819740289643	0.368904995754227	0.635346512011249	nc
Adamts12	-0.302690606185584	0.369089388395681	0.635432927998077	nc
Adamts14	-0.188825877436454	0.058194994887696	0.194369129548591	nc
Adamts20	-0.300192165236068	0.615686652294895	0.827238352906151	nc
Adamts4	0.601671216107274	1.69446264016939e-10	3.4369985181638e-09	Lengthened
Adamts5	-0.367901340989116	0.000530695447437029	0.00404235424677509	nc
Adamts6	-0.0060844213358604	1	1	nc
Adamts9	0.053599389384055	1	1	nc
Adamtsl4	0.525550712203971	0.348809602299217	0.615581875775667	nc
Adar	0.74032220753994	0.0105075226174338	0.051862488599104	Lengthened
Adarb1	0.0732489820306386	1	1	nc
Adat2	-0.24023919092371	0.815819378431924	0.939858285203721	nc
Adck5	0.589803763790655	0.0406281782731202	0.149148996090595	Lengthened
Adcy1	0.244579386194276	0.0670510180863808	0.214266747891639	nc
Adcy6	-0.15082132135788	0.264413662284698	0.526982253810116	nc
Adcy7	-0.0231475076727753	0.859648874190035	0.960322481517055	nc
Adcy9	-0.11147528686244	0.902490184310506	0.979863167859559	nc
Add1	0.301522247458233	0.014080750235735	0.0663688625667376	nc
Add3	-0.611014957921432	0.151640734776891	0.369861895907803	nc
Adgra2	2.31612785960232	7.25595198868966e-05	0.000672596011685854	Lengthened
Adgre5	-1.06283893610643	4.51479575660834e-08	7.18091192917816e-07	Shortened
Adgrg3	0.196874057970921	0.730439533247215	0.894590208544461	nc
Adgrl1	-0.133105189169719	0.0996338180673006	0.281122960362239	nc
Adgrl2	0.026014431877997	0.878514661623717	0.967417900204557	nc
Adipor1	-0.181609818105888	0.293590453985837	0.557306297058918	nc
Adipor2	0.278784165605102	0.0885713836113362	0.259717221957101	nc
Adk	-0.634424920424138	0.0172529896976047	0.0773332331510883	Shortened
Adnp	0.795162270113933	0.0108433241378063	0.0532650636728567	nc
Adnp2	-0.409444641505071	0.0125284826582679	0.0599768241243342	Shortened
Ado	-0.435259787650269	0.00179542434515572	0.0118183766603185	Shortened
Adora1	2.6995536530358	3.40120689399067e-80	5.33915543076231e-78	nc
Adora2b	-0.399314529009345	0.504849202772561	0.753672957043759	nc
Adpgk	0.0469849411772267	0.814114510027451	0.939392917371081	nc
Adprm	-0.303596272115104	0.38755004963022	0.653091927276503	nc
Adra2a	0.356407340236217	0.484401546268999	0.738341098205791	nc
Adrb1	3.0782088323507	9.92475080298873e-07	1.33706390948473e-05	Lengthened
Adrb2	0.00412635231611813	1	1	nc
Adsl	0.0711473667731156	0.623817904910747	0.832673545306339	nc
Adss	-0.465047181149319	0.0723009230124839	0.225815296311914	nc
Adssl1	-0.50464880710776	0.12139195516172	0.320501392403211	nc
Aebp1	0.69045562956847	3.06767264152463e-05	0.000315550771288452	Lengthened
Aen	-0.201517175424079	0.00211101259568951	0.0134186812970721	nc
Aes	-0.174679509241134	0.0487328327333287	0.171074275725506	nc
Afap1	0.322872766416396	0.0804901585808112	0.243493688777561	nc
Afap1l1	-0.360707281770589	0.170759109787491	0.397630290801507	nc
Aff1	0.167298189735328	0.202535025552027	0.444815424435943	nc
Aff2	-0.0820742970654482	1	1	nc
Aff4	0.0768693157752464	0.635111496211344	0.839511452872984	nc
Afg3l1	-0.151121478472658	0.442185419209325	0.702131937977378	nc
Afg3l2	-0.112340840044072	0.570906754761173	0.801544219626426	nc
Aftph	-0.563482773310705	0.000751747778808435	0.00553915378650583	Shortened
Agap1	-0.222268227948232	0.00315580687141975	0.0189584703981048	nc
Agap2	-0.422905742612183	0.624209223169523	0.832855654195699	nc
Agbl5	0.028780390967851	0.902223944838964	0.979863167859559	nc
Agfg1	-0.457981986572034	0.00889584616615838	0.045558088770092	nc
Agfg2	0.223425130787051	0.476777236586972	0.730957202843847	nc
Aggf1	-0.25092309015974	0.064271901989018	0.208079670403463	nc
Agk	0.861311835394488	0.0461147035036314	0.164553966119804	nc
Agl	-2.0539141648025	8.93852947296657e-46	7.09287047519688e-44	Shortened
Ago1	0.340523126108528	0.393233065191598	0.658061637021676	nc
Ago2	-0.0120084607245092	0.96655002270108	1	nc
Ago3	-0.581286842577758	0.191054760507023	0.428715483412435	nc
Ago4	0.758817830148396	0.0150791518871052	0.0697990742158889	Lengthened
Agpat1	-0.31032492074447	0.0675948155782605	0.215212594043483	nc
Agpat3	-0.165572204512661	0.275953991343304	0.537808904952892	nc
Agpat4	-0.215387866835072	0.264475010079011	0.526982253810116	nc
Agpat5	-1.17175545513524	3.41911198699639e-09	6.14164369604501e-08	Shortened
Agps	-0.462834756973502	0.0858307725367521	0.254218215130389	nc
Agrn	0.0175938148920767	0.951719958966013	1	nc
Agtpbp1	-0.202171125196439	0.513373697376017	0.76026896405911	nc
Agtrap	0.0265331861943984	0.944950339745721	1	nc
Ahctf1	0.0931658415600711	0.418251793445706	0.682461934776566	nc
Ahcy	-0.0564524993448083	0.913549883224583	0.987388670373404	nc
Ahcyl1	-0.506857816314044	0.0138721351513287	0.0655996646547117	Shortened
Ahcyl2	0.447047894181465	0.222020026185802	0.474461855308575	nc
Ahdc1	0.23359175606168	0.222524387130699	0.475117859098397	nc
Ahi1	-0.00685232588653872	1	1	nc
Ahr	-0.580652728910035	0.010140705380218	0.050588984589848	Shortened
Ahsa1	0.501998056237953	0.0641809259103174	0.208011878814364	nc
Ahsa2	0.066910404671327	0.684125577098164	0.867059301348993	nc
AI314180	0.0779300618192335	0.460514579770859	0.717597242290715	nc
AI464131	-0.39177024401075	0.0613514564086394	0.201006745338832	nc
AI597479	0.0464163011137502	0.91524880901434	0.988337318661963	nc
AI846148	-0.334245612931083	0.220062624455623	0.471619392773544	nc
Aif1l	-0.594413907601688	0.000163797957288747	0.00142676121783117	Shortened
Aifm1	-0.598018653546603	0.0102391370870402	0.0508856220960199	Shortened
Aig1	-0.642899190081728	0.131449787702809	0.338757643469658	nc
Aimp2	0.247106535220703	0.313525131855174	0.577324558024714	nc
Aip	-0.273572006565407	0.121160574256494	0.320241766729921	nc
Ajuba	-0.297053940500107	0.00155362982033481	0.0104848233015305	nc
Ak1	0.0314103370916188	0.773774700553557	0.91868252428432	nc
Ak2	0.070296968809334	0.746416915089046	0.903683950444398	nc
Ak3	0.150534797835209	0.469175490130246	0.72383126617224	nc
Akap1	0.115103482973562	0.502419641964469	0.751642439602156	nc
Akap10	-0.39356062374606	0.000253843453660169	0.00211907928194229	nc
Akap11	-0.0214454816601504	0.799531345725387	0.931741043848529	nc
Akap12	-1.00684185177527	0.0363527504909502	0.136791668210084	Shortened
Akap13	0.0472181097129409	0.595925538623613	0.816077814223612	nc
Akap5	-0.701033053555949	0.286989606993899	0.550400807356761	nc
Akap6	-0.455993119952317	0.000573542790042721	0.00432764105214053	nc
Akap7	0.285130652736103	0.637833117916766	0.840965283985634	nc
Akap8	0.0332541107728027	0.754484736091291	0.907962380086856	nc
Akap9	-0.476679355823621	0.010301559163584	0.051090356263901	Shortened
Akip1	-0.538886630173183	0.126942518725259	0.33116037850979	nc
Akirin1	0.0976475349358217	0.415486833999555	0.679352015874724	nc
Akirin2	-0.00210462567536479	1	1	nc
Akr1a1	-0.860254430007375	0.282887335726616	0.546622812759404	nc
Akt1	0.069803182635459	0.304947429778252	0.567309851543353	nc
Akt1s1	0.0459630576178598	0.697664302242173	0.875231745394498	nc
Akt2	-1.21952847487583	2.68521670467805e-05	0.000279797255764505	nc
Akt3	0.869910035692329	0.00494706324209022	0.0275638454252573	Lengthened
Alad	0.399817397944411	0.0210049076171318	0.0904688678253191	nc
Alcam	0.645079385625545	0.0286389990296486	0.115274365659472	Lengthened
Aldh16a1	-1.40439025507934	0.0125191579060769	0.0599768241243342	nc
Aldh1l2	-0.524526646859182	0.499033200380629	0.749175233823032	nc
Aldh4a1	-0.241379264735407	0.0882077290761414	0.259105747415877	nc
Aldh5a1	-2.0457798605474	0.000173160322509506	0.00150468193603025	Shortened
Aldh6a1	0.434328049646171	0.415650049517011	0.679359214024975	nc
Aldh7a1	0.282752640448299	0.321239822547917	0.585923909729353	nc
Aldh9a1	-0.0417625243912614	0.927589701543258	0.994903518735491	nc
Aldoa	-0.260855212382787	2.6983115629356e-12	6.22508236292586e-11	nc
Alg14	0.651530117660146	0.268748462761545	0.530372410385656	nc
Alg2	0.964681905578192	1.10830878891101e-10	2.31303403604808e-09	Lengthened
Alg5	-0.0182962658770054	1	1	nc
Alg6	0.457581364306567	0.274002245411073	0.535617275071293	nc
Alg8	-0.124314580679113	0.748393153826596	0.903859201726599	nc
Alg9	0.524841508283585	0.128736317959365	0.334510598051304	nc
Alkbh1	0.53655561388939	0.000280102031495214	0.00232217769164976	nc
Alkbh3	-0.0311692726962009	1	1	nc
Alkbh5	-0.0294798782100461	0.896159187458784	0.976632280808917	nc
Alkbh7	-0.523752599604154	0.498374830573198	0.749031552928178	nc
Alox5	0.0575963013394363	0.869826276793623	0.964516535547098	nc
Alpk1	-0.0403936934648275	1	1	nc
Alpk3	-0.0121687906919612	0.923142964437071	0.992557377337714	nc
Als2	-0.0444045565600105	0.849378127742705	0.955054416136729	nc
Alyref	-0.226488630703971	0.462243608283137	0.718282998797619	nc
Ambra1	-0.215873834171056	0.552429931234819	0.788203227316069	nc
Amdhd2	-0.274872175805394	0.701998820261733	0.877772031361034	nc
Amer1	0.278714839934613	0.0175834314540375	0.0786652121865007	nc
Amfr	-0.296587819354763	0.0083783169998334	0.0432450515052158	Shortened
Amigo1	-0.471507847828321	0.318194062574067	0.582394501010357	nc
Amigo2	0.444784842672895	0.546768708624528	0.783687345172234	nc
Ammecr1	0.256605154810617	0.00165056479786347	0.0110666001906891	nc
Ammecr1l	-0.268331533000386	0.0150233122858856	0.0697455443634597	nc
Amn1	1.90131424161523	1.61902352565711e-11	3.56431978011279e-10	Lengthened
Amot	0.130498429856691	0.508336479843598	0.756150368789114	nc
Amotl1	0.360130321692274	0.00357934770928706	0.0211509572903125	Lengthened
Amotl2	-0.253823296224105	1.19216961871213e-06	1.59124894948619e-05	nc
Ampd2	-0.122470810684414	0.353991337010913	0.61982818733167	nc
Ampd3	-0.161064091429138	0.425617106260636	0.688944434949126	nc
Amz2	-0.443382124972805	0.114733631407849	0.308413393226022	nc
Anapc1	-0.34195976075161	6.50522390965889e-06	7.71333692145268e-05	Shortened
Anapc10	-0.0621688210864304	1	1	nc
Anapc11	-0.388565287917653	0.496713606959152	0.74802272280543	nc
Anapc15	-0.106732987933839	0.672634887530132	0.861989256028362	nc
Anapc16	-0.381154124258199	0.0739695068222883	0.229636203251824	nc
Anapc2	-0.161540211373396	0.461882133440457	0.718030330586338	nc
Anapc4	-0.675177831843458	0.0570939529149494	0.192023956217443	nc
Angel1	-0.894827286833257	0.0158658049923061	0.0724534069739716	Shortened
Angel2	0.372690119105159	0.123737601531597	0.325030636835091	nc
Angpt1	-0.120400623234436	0.648720956297591	0.847550936389525	nc
Angptl2	-0.257899878902568	0.00126375542784764	0.00874945016427534	nc
Ank	-0.270964213458796	0.441364690815027	0.701694062610153	nc
Ank2	0.271453239787334	0.269388100892603	0.530962417174065	nc
Ank3	-0.18600202487024	0.0837531856761754	0.250158104280478	nc
Ankfy1	-0.293296497692203	0.0997809371843816	0.281122960362239	nc
Ankhd1	-0.160818921167074	0.534445844347286	0.776316584506327	nc
Ankib1	-0.377238021028534	0.0010277976867529	0.00731925749116639	Shortened
Ankle2	-0.532335681845421	0.00172201208016283	0.0114349110746073	Shortened
Ankmy2	0.30833049148664	0.314208549721383	0.577740048162975	nc
Ankrd1	0.248637459189202	0.000223930266471944	0.00189122860139639	nc
Ankrd10	-0.374930387710893	3.9325469378892e-06	4.84589103046039e-05	Shortened
Ankrd12	-0.112344836505848	0.483843295247574	0.738029665184354	nc
Ankrd13a	-0.22339037144839	0.066167397077204	0.21254215938367	nc
Ankrd13b	0.0937247573719726	0.65073845407017	0.848498081769718	nc
Ankrd13c	-0.763920188736891	0.000170802174732504	0.00148597892017278	Shortened
Ankrd17	-0.298196487283617	1.79605881874006e-05	0.000193861595368041	nc
Ankrd23	-1.15789667500243	0.0667118654602995	0.213817313554919	nc
Ankrd28	-0.0474447887981191	0.761014190157347	0.912686176237536	nc
Ankrd33b	-0.304854581528421	0.663189814166275	0.855885458127666	nc
Ankrd40	-0.25836266938267	0.00101725907285673	0.00725852545958346	nc
Ankrd42	0.593743386263366	0.460817036092626	0.717597242290715	nc
Ankrd44	0.173188347569448	0.475994847230894	0.730682645124504	nc
Ankrd46	0.0971944038720918	0.487866723223751	0.741235572260687	nc
Ankrd49	-0.295214811582943	0.686246461200969	0.868381038515719	nc
Ankrd50	-0.612252959608981	2.62393183542537e-09	4.79681310977382e-08	Shortened
Ankrd52	0.0404771745870108	0.431048985485452	0.693693943434466	nc
Ankrd6	0.074595629932678	0.840576835839184	0.951462918216184	nc
Ankrd9	-0.843131151383134	0.0809054203014212	0.244238311035352	nc
Anks1	0.150944714779476	0.33130425893294	0.59734033801617	nc
Anks3	-0.548976772071444	0.101371424992983	0.283502346969145	nc
Anln	0.807939390358817	0.189985616885385	0.427645305339578	nc
Ano3	-0.378950199040931	0.21926881857126	0.470531987786944	nc
Ano5	0.390570365167768	0.0168113684242328	0.0757298137188928	Lengthened
Ano6	0.00708730172891836	1	1	nc
Ano8	-0.948555250701058	2.96974021678836e-09	5.40163579481833e-08	Shortened
Anp32a	0.678621607935402	0.0191259112035478	0.0841097471381358	nc
Anp32b	0.22171411466064	0.144397325985911	0.358683553816396	nc
Anp32e	-0.167810687561496	0.0671442715494324	0.214266747891639	nc
Antxr1	-0.0466897612887021	0.719290876340365	0.889494917467781	nc
Antxr2	0.300166447399458	0.000318881744571149	0.00260185884468731	Lengthened
Anxa1	0.0438192999699805	0.865885824185968	0.963360414868334	nc
Anxa2	-0.0860486607252144	0.353524361742776	0.61976193642743	nc
Anxa3	-0.382783300274217	0.130779897973704	0.337754521912774	nc
Anxa4	-0.427013545829931	0.0357875240609225	0.135233603146636	Shortened
Anxa5	0.0747213883740292	0.81022486808596	0.937151012726048	nc
Anxa6	-0.444627840237459	0.22979368512805	0.485897569636792	nc
Anxa7	0.126599465146068	0.178605246048088	0.409301327106709	nc
Ap1b1	-0.351842379376738	0.652251347055435	0.849856906728129	nc
Ap1g1	-0.698533285683389	7.10281212664613e-24	2.88142732396133e-22	Shortened
Ap1s1	-0.108379385226297	0.454002726430364	0.712375855617918	nc
Ap1s2	0.0522454924175006	0.785322093736135	0.925829835792656	nc
Ap2a1	-1.23709994169375	3.94573465492726e-30	1.96497585815378e-28	nc
Ap2a2	0.0164149850097515	0.830652196396845	0.94769206033175	nc
Ap2b1	0.0460432383142859	0.725085861905016	0.892276148725829	nc
Ap2m1	-0.6569310519369	1.85794547708786e-07	2.76053997737684e-06	nc
Ap2s1	-0.342198975925192	0.517654154915332	0.763151745914155	nc
Ap3b1	0.0554820976340502	0.737184784994502	0.899316607889856	nc
Ap3d1	-0.0964134277282875	0.416137546007916	0.68000208638225	nc
Ap3m1	0.00161855487677848	1	1	nc
Ap3m2	-0.556362733981187	0.348838254490241	0.615581875775667	nc
Ap3s2	0.00596155823871741	1	1	nc
Ap4b1	0.034557222036369	0.922868650327575	0.992410204618827	nc
Ap4e1	0.263828780495571	0.387722363884906	0.653159183372106	nc
Ap4m1	0.253817147658317	0.155398473454398	0.375420668054268	nc
Ap5b1	0.286288756555747	0.488064290217678	0.741235572260687	nc
Ap5s1	0.549595458264484	0.494083885540648	0.745889167601156	nc
Apaf1	0.131831628706739	0.508603010830734	0.756150368789114	nc
Apbb1	-1.93014852592005	0.000384562692179746	0.00306504105985645	Shortened
Apbb2	-0.694769516529814	1.6974077511329e-05	0.000185430883070055	Shortened
Apc	0.514949700599399	5.94511442750935e-10	1.15092952496099e-08	Lengthened
Apcdd1	0.301463992327647	0.608980744835607	0.824109812304708	nc
Apeh	-1.12894785721738	0.0902259653444447	0.263241089192822	nc
Aph1a	0.0155838952184552	1	1	nc
Api5	-0.0213674326202025	0.887377868248798	0.972345309047735	nc
Apip	0.631384301426592	0.0572837966504581	0.192269835679334	nc
Aplf	-1.2037767431691	0.0251376188772863	0.103784302980494	Shortened
Apln	0.168397531695718	0.80715178938995	0.935046035818741	nc
Aplp1	-0.641479851933736	0.132193285249511	0.339824746453086	nc
Aplp2	0.0529511493287551	0.724154063560128	0.892276148725829	nc
Apmap	-0.228432451972744	0.262278907975636	0.524714710404034	nc
Apobec2	0.0111473984915307	1	1	nc
Apoo	-0.296056701475883	0.180520152564195	0.411635202517827	nc
Apool	0.907160991081317	0.0102905262295246	0.0510707147102387	Lengthened
App	-0.380322492340109	1.30288764236588e-05	0.000146544418466106	Shortened
Appbp2	-0.309446935746928	0.0042512903187189	0.0243060707770936	Shortened
Appl1	-0.244357894243534	0.168161312498629	0.393832597751662	nc
Appl2	-0.0528166984434481	0.834746117083842	0.949485060956558	nc
Aprt	-0.0980637536527083	0.581915503508733	0.809273111967444	nc
Aptx	-0.478521213470557	0.119742726068121	0.318007438373631	nc
Aqr	-0.398126004566924	0.472031055805324	0.726685193467894	nc
Araf	0.357915655774055	0.0226439363516331	0.0953421949825904	nc
Arap1	0.647507323772183	0.0318897759625767	0.124810879255158	nc
Arc	0.0415462120674599	0.902787654863543	0.979863167859559	nc
Arcn1	-0.188025421700938	0.0268285904926121	0.10938975265226	nc
Arel1	0.127741918973483	0.114788289897432	0.308413393226022	nc
Arf1	-0.111081235385922	0.17096738410953	0.397858678909094	nc
Arf2	-0.153530563191643	0.590264412520275	0.81327305093186	nc
Arf3	0.177655428986962	0.278713186982186	0.54087286299338	nc
Arf4	-0.229299508710926	0.117707115596006	0.313549009534784	nc
Arf5	-0.420442418953233	0.00825485743701299	0.04275998737846	Shortened
Arf6	-0.970424081162534	6.84785340665296e-12	1.52618362498275e-10	Shortened
Arfgap1	-0.0468407593892027	0.840284599360644	0.951462918216184	nc
Arfgap2	-0.15545882394224	0.0594924357446879	0.197065264071103	nc
Arfgap3	-0.356986108053468	0.0220357930326047	0.0933257838641869	Shortened
Arfgef1	-0.0602394218321393	0.69558946052144	0.87399538792854	nc
Arfgef2	-1.35967451542379	2.20974141958921e-16	6.53956671756298e-15	Shortened
Arfip1	0.13366958433712	0.552678116630981	0.78840155673495	nc
Arfip2	0.108097687054339	0.595242675940078	0.815916355915585	nc
Arfrp1	-0.0430912920382545	1	1	nc
Arglu1	-0.136875133924903	0.340289216333305	0.606573298233225	nc
Arhgap1	-0.189115574824612	0.131585225289951	0.338985698115852	nc
Arhgap10	0.00838503898560594	1	1	nc
Arhgap11a	-0.252514151053279	0.543604451610969	0.782013453395825	nc
Arhgap12	-0.243387366975192	0.157654882357141	0.378088975589809	nc
Arhgap17	-0.0950728295885775	0.649349560619999	0.84784570356024	nc
Arhgap19	0.290907463696496	0.317592954433416	0.581770351081608	nc
Arhgap20	-0.181997833742887	1	1	nc
Arhgap21	-0.00722194954440622	0.960824476783589	1	nc
Arhgap22	-0.175749126164287	0.483450592898164	0.737898273370881	nc
Arhgap23	-0.0871069281692918	0.400877831102132	0.666363129096215	nc
Arhgap24	0.463641230783387	0.0561595145583983	0.189676265026283	nc
Arhgap26	0.906890595608519	0.197002622834141	0.436902929817362	nc
Arhgap28	-0.112089665803977	0.0386862750016845	0.143794015527979	nc
Arhgap29	-0.3466585267111	0.00376464542584678	0.0219939357767311	Shortened
Arhgap31	-0.0530686285351383	0.83858411718199	0.951232529951442	nc
Arhgap32	-0.77943097007298	0.0457215196245807	0.163362243052497	Shortened
Arhgap35	-0.0737413155448473	0.27173295949963	0.534192244511614	nc
Arhgap39	0.346370041555275	0.17034027146743	0.397039089821275	nc
Arhgap42	-0.020434738996335	0.932443835286366	0.996446092058835	nc
Arhgap44	0.256746035263731	0.473001093697706	0.727639731059041	nc
Arhgap5	-0.0985384796956372	0.455991269595514	0.714719548024572	nc
Arhgdia	0.0683438240296366	0.247156983572989	0.507166973111837	nc
Arhgdib	0.644577887545895	0.574571293775092	0.804065758207353	nc
Arhgef1	-0.266146197708728	0.128697821543088	0.334510598051304	nc
Arhgef10	-0.0957589828054305	0.590023159749878	0.81327305093186	nc
Arhgef11	0.0327312018328733	0.8937711723483	0.976459012273085	nc
Arhgef12	-0.0806253668060821	0.627408084149062	0.834861229486335	nc
Arhgef17	-0.0785996813835568	0.285828002671996	0.549364920759778	nc
Arhgef18	-0.186859500054482	0.152037248867903	0.370148676357089	nc
Arhgef2	-0.0649740824318268	0.0943533546767227	0.271660914721138	nc
Arhgef25	0.744265114824277	0.0347702522461801	0.132786024093863	Lengthened
Arhgef26	0.0971764006769917	0.872765209615655	0.965712163443862	nc
Arhgef37	0.231572519494184	0.592635641269513	0.814624457299394	nc
Arhgef4	-1.21277956503523	7.28548129173372e-08	1.12893691861822e-06	Shortened
Arhgef40	0.795147707385466	0.000188742952770145	0.00161674123600619	Lengthened
Arhgef7	0.0328622777638838	0.859930762123567	0.960340246411116	nc
Arid1a	0.127311942609632	0.276488864019886	0.538292285545322	nc
Arid1b	-0.61655876159513	8.48336647637979e-07	1.16239827942957e-05	Shortened
Arid2	-0.282968390680673	0.0218733130800713	0.0929101139712911	nc
Arid3a	-0.694437119138423	0.200795567537319	0.442326050392611	nc
Arid3b	-0.0551972126497078	0.909280450966727	0.984542530578907	nc
Arid4a	-0.767472130884565	0.00609092170203972	0.0330944662230465	Shortened
Arid4b	-0.158681715985103	0.203527749048889	0.446166932568922	nc
Arid5a	0.663533244291147	6.35166420377554e-11	1.34898138869009e-09	nc
Arid5b	-0.121441155567432	0.188828354118553	0.426272037143079	nc
Arih1	-0.0313982169232713	0.827552812537517	0.946563161743597	nc
Arih2	-0.23660577773628	0.0298079765670738	0.118722227683861	nc
Arl1	-0.0816594855291815	0.443651766502259	0.703162731763128	nc
Arl10	0.0861858602808048	0.772709061719725	0.918292286319431	nc
Arl15	0.142784563415672	0.543581246987776	0.782013453395825	nc
Arl16	0.783508180103236	0.346958421619736	0.613163671687743	nc
Arl2	-0.515141051223585	0.180535754933383	0.411635202517827	nc
Arl2bp	-0.0588182120657971	0.606127585561909	0.821611779801024	nc
Arl3	-0.390556585736744	0.377386794342356	0.643321539647345	nc
Arl4a	0.27164468030911	0.276014381760942	0.537808904952892	nc
Arl4c	-0.178424071001339	0.385472997103958	0.651589988875785	nc
Arl5a	-0.494951159131762	0.000198411275727025	0.00169153225740832	Shortened
Arl5b	0.940146782111926	0.0293749845903312	0.117256364691421	Lengthened
Arl6	-0.751123657162866	0.120820156502523	0.319693056102865	nc
Arl6ip1	-0.46043577930791	0.215942054366578	0.465900205569968	nc
Arl6ip5	-0.172103668924442	0.000417680467500913	0.00329265355439312	nc
Arl6ip6	0.103957470135507	0.732855730713952	0.89603266589775	nc
Arl8a	-0.204035197801881	0.14719912330021	0.36245467679223	nc
Arl8b	0.149166342923181	0.438032730483001	0.699631574168934	nc
Armc1	-0.143738394209489	0.570029509362013	0.800502350661823	nc
Armc10	1.17734768783564	2.89856221753351e-09	5.28548428606301e-08	Lengthened
Armc7	0.607844741560295	0.264781092880109	0.527252741062364	nc
Armc8	0.396597751617628	0.00716778887269889	0.0380858009196164	Lengthened
Armcx1	-0.827207726246926	0.192599068698474	0.43082404243226	nc
Armcx2	-0.107048000407501	0.293664376168007	0.557306297058918	nc
Armcx3	-0.263934745030244	0.00334889556199888	0.019968930514611	nc
Armcx4	-0.0489488036178864	0.794327384561716	0.929695753710071	nc
Armt1	-0.322384981969912	0.115485388091413	0.309432277331388	nc
Arnt	-0.0958766023102382	0.729756054313492	0.894511707383759	nc
Arnt2	-0.425734847106789	0.17250003240695	0.400136704799619	nc
Arpc1a	-0.953002520462831	0.000173850604827339	0.00150886444406035	Shortened
Arpc1b	0.294947751538343	0.02337081772845	0.0977308718521642	nc
Arpc2	-0.515319610862909	3.73271730229093e-06	4.63126316835787e-05	Shortened
Arpc3	-0.792474573558894	0.0282646585214145	0.113894586597731	nc
Arpc4	0.427222969640522	5.77986259953676e-05	0.000557228141939318	nc
Arpc5	-0.135405871501035	0.533740975174924	0.77579379664616	nc
Arpc5l	-0.0119864924914057	1	1	nc
Arpin	0.808880925927728	0.0335938366052775	0.129376583534245	Lengthened
Arpp19	-0.137462031823129	0.360929364995457	0.626314639567563	nc
Arpp21	-1.67117194305972	0.000316209583774801	0.00258455351504128	nc
Arrdc1	-0.751465163861321	0.0988971811361838	0.280163415058605	nc
Arrdc3	-0.137414209378527	0.468572277352166	0.723137511169051	nc
Arrdc4	0.746724560628534	0.133851869244102	0.342123100887231	nc
Arsa	0.0522724215778435	1	1	nc
Arsg	0.66235548335391	0.250507370933701	0.512295022801544	nc
Arsk	-0.807354922057604	0.374790387040819	0.641317863701838	nc
Artn	1.07800251200127	0.10083108310477	0.282774580198495	nc
Arv1	-2.36643430740782	9.28612147007268e-25	3.85374041008016e-23	nc
Asah1	-0.226191554363421	0.0400621317187488	0.147685043567177	nc
Asap1	-0.86553417921002	1.20639021237723e-08	2.04491636703661e-07	Shortened
Asap2	-0.225613704609147	0.571511356005096	0.802115355046219	nc
Asb1	-0.162704806715257	0.719381016204382	0.889494917467781	nc
Asb3	0.112011404166172	0.751991447595993	0.906078799114077	nc
Asb7	0.0621217119077971	0.710386743369831	0.8826054153258	nc
Asb8	-0.316672369435867	0.0929089757221822	0.268573143991144	nc
Ascc2	0.348532613414076	0.00330891756049416	0.0197631875139192	Lengthened
Ascc3	-1.77540177582231	0.0105501505520624	0.0520018000931346	nc
Asf1a	0.432959407276106	0.272109178354178	0.534294593525231	nc
Asf1b	-0.368128756379139	0.11373396776917	0.306788562294051	nc
Ash1l	0.122064726875761	0.141080505781728	0.353179770105981	nc
Ash2l	0.0932767868436338	0.548566248614651	0.785017217845104	nc
Asic1	-0.564073255736942	0.0312830503665556	0.122902560770891	Shortened
Asl	-2.4594316186373	0.000361177705507526	0.0029075409269452	nc
Asns	-0.220178180732009	0.126534409103655	0.330453876360756	nc
Asph	-0.142153181316636	0.489630239865871	0.742621290080121	nc
Aspscr1	-0.191969500762695	0.738872425469948	0.900122990805434	nc
Asrgl1	1.10136071495924	0.0432510554468369	0.156236053717663	Lengthened
Aste1	-0.392582648451148	0.646254085412113	0.846970998736948	nc
Asxl1	-0.223353904754632	0.0319783493004531	0.124954361633426	nc
Asxl2	-0.228560098760698	0.303420572606903	0.566730104275176	nc
Atad1	-0.248136805507291	0.189057617399043	0.426502290947272	nc
Atad2b	-0.264590467154784	0.251329903112769	0.512953175097619	nc
Ate1	0.0559027398204625	0.549201460962901	0.785303712794674	nc
Atf1	0.0516238166190093	0.77963375893564	0.922604944817151	nc
Atf2	-0.397311226518528	0.0512250689617895	0.176908818782085	nc
Atf3	-0.0671609523538463	0.767965155105658	0.916631841516434	nc
Atf6	0.170551889430081	0.200294342716738	0.442039239874902	nc
Atf6b	-0.134486270494439	0.584887262079421	0.810638601027591	nc
Atf7ip	-0.0831992562536544	0.525033560704672	0.769175764221635	nc
Atg101	-0.38576257690333	0.0975096652988343	0.277977612760712	nc
Atg12	0.515630479612801	0.0602134897463308	0.1986302464405	nc
Atg13	-0.0774045036856067	0.76415511687329	0.91480163559928	nc
Atg14	-0.732798487928075	0.00394427429934181	0.0227712312863786	Shortened
Atg16l2	-0.352051228877593	0.117971578834648	0.313996598144118	nc
Atg2b	-0.0279861194883516	0.835042496085778	0.949581395942583	nc
Atg3	-0.136972437772691	0.646763461068263	0.846985664195489	nc
Atg4a	-0.201086664548787	0.434915679761574	0.696965406914853	nc
Atg4b	-0.346702008325699	0.0315936984191852	0.123920747574653	Shortened
Atg4c	0.244680488538233	0.527095774559163	0.770321511453495	nc
Atg4d	-0.945159115928133	5.88070493274524e-05	0.000563938516857282	Shortened
Atg5	-0.461532210021627	0.0364836329109387	0.1371412354242	Shortened
Atg7	0.95791677366107	0.000348951564619604	0.0028185450202664	Lengthened
Atic	0.109038180539302	0.390602482236084	0.655939656796921	nc
Atl1	-2.77555756156289e-16	1	1	nc
Atl2	0.00344252371738052	1	1	nc
Atl3	-0.751839883946702	0.0233488258683319	0.0977308718521642	Shortened
Atmin	-0.537225138558767	0.0244024080283584	0.101095690403199	Shortened
Atoh8	0.230835430310464	0.750343628226159	0.90499938857877	nc
Atp10d	0.201298389701824	0.51451341547101	0.760747811991639	nc
Atp11a	0.046135645441098	0.496923833286503	0.748027308768363	nc
Atp11b	-0.2198920826848	0.696746665605757	0.874576177397619	nc
Atp13a3	-0.157140702948657	0.0621555801933753	0.202629997551406	nc
Atp1a1	-0.273534547033479	0.00190950792593188	0.0124330212061197	nc
Atp1a2	-0.108045092438453	1	1	nc
Atp1b1	-0.867473341949768	2.34676018097484e-07	3.44429985097954e-06	Shortened
Atp1b3	-0.092235590440538	0.476766744029758	0.730957202843847	nc
Atp2a1	-5.92549804320698	9.84064178028686e-104	2.22060232173286e-101	Shortened
Atp2a2	-0.161518180684135	0.00471193397779445	0.026581933791917	nc
Atp2b1	-0.477844547609005	4.45402127863402e-11	9.57216894435009e-10	nc
Atp2b4	0.0236387088966792	0.819587415059098	0.941569845363055	nc
Atp2c1	-0.409283678546745	0.00772661689044174	0.0406364898513327	Shortened
Atp5a1	-0.024467244948108	0.642568333197644	0.844247804588826	nc
Atp5b	-0.163274960499557	0.0210996462000704	0.0907448154917859	nc
Atp5d	-0.278303864570548	0.599897965347204	0.81903255960903	nc
Atp5e	0.148696380836632	0.35909538029152	0.624825961707244	nc
Atp5f1	0.00521790183525955	0.952709849920433	1	nc
Atp5g3	-0.0846793226975924	0.578028980401565	0.806404031584177	nc
Atp5h	0.379800450046429	0.57220676426924	0.802155900754841	nc
Atp5l	0.961866105575298	3.15195874848919e-12	7.20262472241785e-11	nc
Atp5s	0.269989619102136	0.557903177135854	0.791321713238657	nc
Atp6ap1	0.151548715613544	0.0894270639374643	0.261753375415825	nc
Atp6ap2	0.0687911316726872	0.665709095457976	0.857022286866756	nc
Atp6v0a2	-0.324280332537693	0.00206014678063144	0.0132067171869225	Shortened
Atp6v0b	-0.00420936344223133	1	1	nc
Atp6v0d1	-0.145183490825357	0.372339221585927	0.638940475064634	nc
Atp6v0e	-0.596828378897145	0.0684084691212719	0.217119296522679	nc
Atp6v0e2	-0.884522782580064	0.232303932041912	0.489232182396696	nc
Atp6v1a	-0.230281888084645	0.116704681165106	0.311313078202153	nc
Atp6v1b2	0.0603225422262426	0.649876300581393	0.84784570356024	nc
Atp6v1c1	-0.190227315743099	0.271568950576455	0.534192244511614	nc
Atp6v1d	-0.0453066225400885	0.764715567706291	0.91499769915611	nc
Atp6v1e1	0.10535426782603	0.466636266114097	0.721692113431119	nc
Atp6v1f	-0.568186787970329	0.0117253043713071	0.0568244448759791	Shortened
Atp6v1g1	-0.694008716902365	3.64290015342391e-09	6.49515605132692e-08	Shortened
Atp8a1	0.249846904036837	0.300812672839337	0.563583745739794	nc
Atp8b2	-0.32985039328078	0.0505368236101718	0.175445386196659	nc
Atp9b	0.0872368267166774	0.409218655715789	0.673266783532403	nc
Atpaf1	-0.48323261375733	0.442253741574876	0.702131937977378	nc
Atpaf2	0.192881659890141	0.327405134896054	0.592826599569811	nc
Atrn	-0.123099150242671	0.251280914413937	0.512953175097619	nc
Atrx	-0.237368269205998	0.0112540756125409	0.054798165878731	nc
Atxn1	1.21866919715478	0.0109119111451521	0.0535291510727874	Lengthened
Atxn10	-0.224814862327809	0.113351265061412	0.306213799105295	nc
Atxn1l	-0.280846308207093	0.284824741587259	0.548455601929698	nc
Atxn2	-1.33446193212568	0.0927362238240081	0.268474060134249	nc
Atxn3	0.947200817537841	0.145883718442648	0.360977651123282	nc
Atxn7	-0.108923775649952	0.735274240219741	0.89822623729094	nc
Atxn7l1	-1.52724700286487	0.0528865055310776	0.181249860673902	nc
Atxn7l3	0.0535766664865307	0.557373019748835	0.791191385021887	nc
Atxn7l3b	-0.075846472323529	0.260975892415466	0.523910736483758	nc
AU019823	-0.209273040018955	0.404496628607871	0.669310301369714	nc
AU022252	0.628840122524833	0.00782662576521772	0.0410142200225183	Lengthened
Aup1	-0.212473364431934	0.398583167705546	0.663937498039619	nc
Aurka	1.36743156703173	0.0228200889783963	0.0959719641892835	Lengthened
Aurkaip1	0.131789872555542	0.725512757394326	0.892276148725829	nc
Auts2	-0.240163313754044	0.151716324616254	0.369866164771765	nc
Aven	2.32836337851511	3.31571060674721e-27	1.52501568734532e-25	Lengthened
Avl9	-0.0171727665694572	1	1	nc
Avpi1	-0.912047589875656	0.0138332248458751	0.0655444334724831	nc
AW549877	0.00993493679506025	0.958008920880233	1	nc
AW551984	-0.104294411070158	0.668820147402607	0.859249478302035	nc
Awat2	0	1	1	nc
Axl	-0.0986284093789682	0.297968126992676	0.560803808858667	nc
Azin1	0.0535860308390823	0.539741174433625	0.779352511612142	nc
B230219D22Rik	0.220029831153891	0.00490233857345476	0.0273780253974608	nc
B2m	-0.132325283515179	0.385103310993584	0.651589988875785	nc
B3galnt2	-0.404787801249084	0.235611234048171	0.49196206793616	nc
B3galt2	0.0107606948377843	1	1	nc
B3galt6	0.171111916392755	0.687214931238776	0.869220357063444	nc
B3gat3	-0.124695747449315	1	1	nc
B3glct	0.424818520071429	0.232499272865606	0.489232182396696	nc
B3gnt2	-0.127159022467571	1	1	nc
B3gnt5	-0.337220136473257	0.315121143903413	0.578710523938592	nc
B4galnt1	0.230903921191966	0.690577554031193	0.871096470395177	nc
B4galt1	-0.289448173966039	0.00819362281100164	0.04256557576852	nc
B4galt2	0.0158664054590208	1	1	nc
B4galt5	0.0161264653532565	0.855085090334121	0.958337643536037	nc
B4galt6	-0.401654385710044	0.00142594473848325	0.00977265888734363	Shortened
B4galt7	-0.747516285045318	9.91907725615422e-07	1.33706390948473e-05	nc
B4gat1	-0.0785013983369676	0.662943703030603	0.855885458127666	nc
B9d1	0.881531868045921	0.000894188527372785	0.00643121051410247	Lengthened
Bace1	-0.280861549176464	0.0163819607723814	0.0741656042240539	nc
Bace2	0.0238467419543675	1	1	nc
Bach1	-0.0670212627522196	0.561235510349991	0.794001857387289	nc
Bad	0.171910385870147	0.603559369452555	0.820770189183196	nc
Bag2	-1.12983214130806	0.0615607328833881	0.20146241435981	nc
Bag3	-0.118653921904516	0.2324428450487	0.489232182396696	nc
Bag4	0.761643025120754	0.0151217330068801	0.0698645920505845	Lengthened
Bag5	-0.194010619966626	0.502448145126659	0.751642439602156	nc
Bahcc1	-0.431498869062788	0.0594628859040751	0.197065264071103	nc
Baiap2	-0.740364613232665	0.00775252034621421	0.0407430490684227	Shortened
Baiap2l1	-0.341538763143644	0.00272975847757194	0.016761552692642	nc
Banf1	-0.0294021498944999	0.90255195652445	0.979863167859559	nc
Banp	0.0224864227558058	0.869017186558241	0.964516535547098	nc
Bap1	-0.239354521909332	0.0162644559425961	0.073772384649175	nc
Bard1	0.263081653866053	0.841479403244577	0.951615653817153	nc
Basp1	0.117652864930433	0.451877635518	0.710276100582386	nc
Bax	-0.274631885563054	0.375742899906607	0.641943422769253	nc
Baz1a	2.84498235341576	5.94123865415214e-163	1.95007656007421e-160	Lengthened
Baz1b	-0.132678333499331	0.0730066266337542	0.22723312539756	nc
Baz2a	-0.430776301846493	0.000340035587438618	0.00276197635196205	Shortened
Baz2b	-0.284051580514455	0.0413480861114947	0.151330222914903	nc
Bbc3	-0.177461665567327	0.663856297017698	0.856018985850857	nc
Bbip1	-0.0633557360368722	0.861875174025509	0.961151741028133	nc
Bbs1	0.0635200951788417	0.845273842978294	0.953110933814219	nc
Bbs5	0.572578776265324	0.475568813503632	0.730330343685569	nc
Bbx	0.563014691624314	0.00469989275571486	0.0265347346278475	Lengthened
BC003331	0.152966174282475	1	1	nc
BC003965	0.364946692167184	0.0102271599369238	0.0508611032400321	nc
BC004004	1.16970343234493	3.38517422056109e-09	6.09584614630215e-08	Lengthened
BC005537	0.110269213462964	0.236649959307908	0.493174417362886	nc
BC017158	0.259292004147977	0.683852998400549	0.866962227793471	nc
BC017643	1.51571779885154	1.51450682094424e-11	3.34442010826861e-10	Lengthened
BC022687	-0.61084513502433	0.182418451458632	0.414488243543984	nc
BC030336	0.205642595710934	0.146967551746379	0.362422363307701	nc
BC031181	0.103950153236307	0.533481036769554	0.775777756306846	nc
BC037034	0.221167654779899	0.0730895479356702	0.227393203637861	nc
BC052040	-0.697918690034393	0.144102174890847	0.358283894088872	nc
Bcap29	-0.437312182133669	0.229726915040661	0.485897569636792	nc
Bcap31	0.138798021278112	0.299445576072323	0.562219580035946	nc
Bcas2	-0.544564400095727	0.00752585867739359	0.0397834740186377	Shortened
Bcat1	0.113386883549517	0.888639690104619	0.973284878241386	nc
Bccip	1.8999431215876	0.00301112616580295	0.018180051875638	Lengthened
Bckdha	-2.84412859786619	1.92294357466388e-36	1.14756822749156e-34	nc
Bckdhb	-0.705286434494265	0.0430291550331641	0.155512276523763	nc
Bckdk	-0.30150855364843	0.48205602867243	0.736403326986206	nc
Bcl10	-0.186766178052078	0.587016414119691	0.811572951629004	nc
Bcl2	-0.386058432307078	0.781564919378385	0.923679260692524	nc
Bcl2l11	-0.0925969927217762	0.845512184427373	0.953230832747863	nc
Bcl2l12	0.858440250670607	0.000239106355568434	0.00200300115262142	Lengthened
Bcl2l13	0.0731686790241933	0.394824516500741	0.659502159068205	nc
Bcl2l2	-0.323132627205398	0.158919882226011	0.380334305525264	nc
Bcl6	-0.0463882397125591	0.725727416205428	0.892276148725829	nc
Bcl7a	-0.241960608476417	0.195150473508405	0.434468756788261	nc
Bcl7c	-0.202444426119327	0.477440187482795	0.731270399596024	nc
Bcl9	0.0163360457582362	1	1	nc
Bcl9l	-0.126674584860017	0.511761844255972	0.758659880388498	nc
Bclaf1	-0.121688504405876	0.225833553196551	0.479348644218781	nc
Bcor	-0.149215203761621	0.391422632104391	0.656896985598662	nc
Bcorl1	-0.152752350818883	0.601871112877711	0.820465675650224	nc
Bcr	0.0879609807641411	0.788371049692015	0.926868666529801	nc
Bdkrb2	-0.0986719754124783	0.677961208299725	0.864961498734656	nc
Becn1	0.0160916281204636	0.952450420346987	1	nc
Bend3	0.437082485504495	0.151090040929914	0.368962186525163	nc
Bet1	-0.0551415541924614	0.912606588823112	0.986746853637714	nc
Bet1l	-0.0708360425752698	0.768112349122828	0.916631841516434	nc
Bfar	0.32197610390688	0.2104700284132	0.458048244476105	nc
Bhlhe40	0.656012052494067	0.0896489601285126	0.262193252769538	nc
Bhlhe41	-0.299951693322238	0.00802656527028771	0.0419087692095065	nc
Bicd1	-0.0061697672402059	1	1	nc
Bicd2	-0.0446168433739305	0.44073517951411	0.7014654466104	nc
Bid	0.0271823488684082	0.949250686434609	1	nc
Birc5	0.349386090394109	0.533515072402686	0.775777756306846	nc
Birc6	-0.152256374410518	0.0491270036617637	0.171956419506348	nc
Blcap	-0.164885958060852	0.553946704838339	0.789167245723192	nc
Blmh	-0.142813389867302	0.331675881453893	0.59771188918856	nc
Bloc1s1	-0.69387376123553	0.127659126993194	0.332549262632703	nc
Bloc1s4	-0.520797793370387	0.152952738184433	0.372013406116288	nc
Bloc1s5	-1.02113127608613	0.00216599162719124	0.013707822559113	nc
Bloc1s6	-0.0861740992347036	0.747947179774168	0.903683950444398	nc
Blzf1	0.381013916989965	0.457336830596066	0.714922229334317	nc
Bmi1	-0.062105501942225	0.694399371331034	0.873636659757408	nc
Bmp1	-0.184226815260179	0.362224681474342	0.627248063531469	nc
Bmp2k	0.544179345418777	0.11003122470352	0.300732578949327	nc
Bmper	-1.2184235191335	0.0270312193763996	0.109843801416422	Shortened
Bmpr1a	-0.232674552517199	0.028877812074123	0.115977019458978	nc
Bmpr2	-0.0335567902463514	1	1	nc
Bnc2	-0.0327899351176694	1	1	nc
Bnip2	-0.3138035375832	0.0019697061373398	0.0127334360051304	nc
Bnip3l	-0.993964679110648	2.01348187528514e-19	6.8581851987896e-18	Shortened
Bod1	0.986131104684443	0.0347733515526235	0.132786024093863	nc
Bod1l	-0.0971360671490189	0.622628875774285	0.83213087395264	nc
Bora	-0.483531475946478	0.22578454679773	0.479348644218781	nc
Borcs5	0.994440474658099	0.114810597030617	0.308413393226022	nc
Borcs7	-0.250434369054161	0.725867525980721	0.892276148725829	nc
Bphl	0.438307278601691	0.32559904000652	0.590726782014487	nc
Bptf	-0.158692562296163	0.051233562821043	0.176908818782085	nc
Braf	-0.89256149474303	5.05831744895684e-08	7.97513325303872e-07	Shortened
Brap	-0.233262837481778	0.261410290864892	0.524156842475424	nc
Brat1	-0.550197082560479	0.0256962470148728	0.105367745425552	Shortened
Brcc3	-0.87571209575423	0.00714716526409855	0.0380602362625779	nc
Brd1	-0.125746029018675	0.258184684889678	0.521626947681747	nc
Brd2	-0.420226733547777	0.0244718812318543	0.101325375215149	nc
Brd3	-0.0993032761188282	0.488125041489429	0.741235572260687	nc
Brd4	0.21196854034459	0.354141150971923	0.619940182101395	nc
Brd7	-1.18146487041482	2.42565447186942e-16	7.14924528219145e-15	Shortened
Brd8	0.465873833594051	0.00369882294169233	0.0217491072082879	nc
Brd9	-0.447865083952337	0.0536729169262715	0.183103903819634	nc
Brf1	0.137977722190885	0.306074404831346	0.568526971428086	nc
Brf2	-0.583980741553709	0.109561350976429	0.300066658272435	nc
Bri3	2.73437875682143	3.01813199004653e-33	1.6386414360997e-31	Lengthened
Bri3bp	-0.938134744415141	4.43675080560287e-06	5.38450043147199e-05	nc
Brix1	-1.1173256418123	2.99105737109014e-07	4.35452122512941e-06	nc
Brk1	0.147956097920294	0.340532437279436	0.606701514482871	nc
Brms1	-0.141075866926859	0.569192516468249	0.800098908919766	nc
Brms1l	0.0810716106473182	0.910179291399139	0.985313025671505	nc
Brpf1	-0.170570238780794	0.421868886051511	0.685027035344717	nc
Brwd1	0.207251411127598	0.162455924353066	0.386394673831847	nc
Brwd3	0.243710496036509	0.612591354929941	0.826363193340016	nc
Bsdc1	-0.809999390824028	0.0402415976057773	0.148106308007807	Shortened
Bsn	-0.024581244111473	1	1	nc
Btaf1	-0.481431777582298	0.0188059747025793	0.0830751579581679	Shortened
Btbd1	-0.055084257779066	0.726513658797459	0.892658691539298	nc
Btbd11	0.0861609762388125	0.744496503502646	0.903075634435177	nc
Btbd17	0.230119783361059	0.778311356149157	0.921644195269443	nc
Btbd7	-0.261317503199238	0.298081029348869	0.560803808858667	nc
Btbd9	0.0224090971345734	0.883023606620277	0.969645756485661	nc
Btf3l4	-0.12762640814328	0.665405068715876	0.857022286866756	nc
Btg1	0.118933731547466	0.27216486844436	0.534294593525231	nc
Btrc	0.185724013438344	0.181893515625322	0.413686008293054	nc
Bub3	-0.129493633345781	0.741901010915839	0.901860835433544	nc
Bud13	-0.132450296023649	0.713497677424234	0.885404146533836	nc
Bud31	0.91306041310704	0.00369406419048626	0.0217398838789742	Lengthened
Bves	-0.604379637556549	5.11090696110955e-08	8.00560936359481e-07	Shortened
Bysl	0.325977592598003	0.000371257203842711	0.00297541428296139	Lengthened
Bzw1	0.251717351384003	0.00215758095611643	0.013678570749883	nc
Bzw2	0.0403263998869019	0.838013296612888	0.950993390096186	nc
C1d	-0.532654781206872	0.0347723463858098	0.132786024093863	Shortened
C1galt1	0.0182003866034974	1	1	nc
C1galt1c1	-0.155295146502781	0.686310841546768	0.868381038515719	nc
C1qbp	-0.035409415466173	0.868897938727619	0.964516535547098	nc
C1ql3	0.0965079808533462	1	1	nc
C1qtnf1	0.386864932863378	0.360516652897085	0.626242663115192	nc
C1qtnf6	-0.573285474467528	0.0175984824614495	0.0786652121865007	Shortened
C2cd2	0.471621027645212	0.0395974169906968	0.146552383204731	Lengthened
C2cd3	-0.296408891404637	0.392710050420812	0.657691209618813	nc
C330018D20Rik	1.09953567355091	0.209897911217393	0.457429137994145	nc
C330027C09Rik	-0.651990728913785	0.343116859710511	0.608310052533661	nc
C77080	-1.46466826700344	0.00180025134082316	0.011839357861643	Shortened
Cab39	-0.0769516907819547	0.262163271909536	0.524714710404034	nc
Cab39l	-0.676335431877868	0.071289442156875	0.223817852962954	nc
Cables1	-0.570315724756755	0.395195011445005	0.659968357457072	nc
Cables2	-0.203351186324869	0.135603246380265	0.34442175241361	nc
Cacfd1	4.56982550159159	6.75276202516927e-202	2.86833497551455e-199	Lengthened
Cacna2d1	-0.102108685868789	0.388068280137572	0.653507707759656	nc
Cacnb1	-0.170155629696482	0.78992133896698	0.927543123202718	nc
Cacnb4	0.29218075149331	0.795341267726438	0.929915688836238	nc
Cacul1	0.324570914311729	0.0910537857666023	0.264907085826203	nc
Cacybp	0.164565153362944	0.285111989359184	0.548496421347887	nc
Cad	-0.365031596857621	0.526695131362735	0.77025506051077	nc
Cadm1	0.122745142390394	0.694755187254688	0.873707280941502	nc
Cadm4	0.289747689138213	0.834275864999441	0.949485060956558	nc
Calcoco1	-0.733414435379566	0.101101341355327	0.283075915442736	nc
Cald1	-0.11676285225628	0.0415832482653797	0.151806185907132	nc
Calhm2	3.08844463287671	3.81045158010973e-12	8.65260089936239e-11	Lengthened
Calm1	0.564765270550475	1.31467827341682e-08	2.20261991005635e-07	Lengthened
Calm2	0.176905558487411	0.213085806446979	0.461792499505892	nc
Calm3	0.280474010711444	0.138438288558455	0.349288218616562	nc
Calr	0.184539960719885	0.000457686664328277	0.00355371548721988	nc
Calu	-0.188149701627115	0.146072594635065	0.361105856165629	nc
Camk2a	-0.30199294001438	0.0808459012573652	0.244238311035352	nc
Camk2d	0.0901574019137432	0.493265866935085	0.74547359253626	nc
Camk2g	-0.120910590343922	0.293887281102324	0.557582778991035	nc
Camk2n1	0.188710514335142	0.849805302415999	0.955165299121007	nc
Camk2n2	-0.313276224634454	0.3713775523839	0.637995259048171	nc
Camkk2	-0.185297902616459	0.618320077733714	0.829596670627118	nc
Camsap1	-0.220029449359005	0.0319706857843826	0.124954361633426	nc
Camsap2	-0.0166416367543769	1	1	nc
Camta2	-0.345001729786688	0.2025416307361	0.444815424435943	nc
Cand1	-0.229422806885956	0.00280049051420237	0.0170941183457779	nc
Cant1	0.00165731786277357	1	1	nc
Canx	-0.213805806535137	7.00473720899943e-05	0.000653503971397738	nc
Cap2	-0.0423576029038706	0.905215756363299	0.98153338007352	nc
Capn10	-0.466880105373308	0.0803623650943826	0.243413019440662	nc
Capn2	-0.0411654478131918	0.518705609708534	0.76372201074103	nc
Capn3	-2.11336573209613	8.58478187436722e-09	1.47596928368585e-07	nc
Capn5	0.196840181337106	0.392277855666719	0.657372477674715	nc
Capn6	-0.205675026391514	1	1	nc
Capn7	-0.355996836046229	0.0253189437259087	0.104353934157983	nc
Capns1	0.0833144206376881	0.39454531758678	0.659188278180041	nc
Caprin1	-0.635987088467582	2.20655689557226e-10	4.41372502574162e-09	Shortened
Capza1	0.139551352398793	0.441474906063183	0.701714791257372	nc
Capza2	0.0705449893821082	0.380984721893776	0.646706788151141	nc
Capzb	-0.319603341188956	8.16277215556639e-05	0.000748962868301714	nc
Car13	-0.558364917045623	0.146970054163983	0.362422363307701	nc
Car3	-0.41035902318214	0.352831263733767	0.618847353757962	nc
Car5b	-2.97407665493452	5.71238396335259e-29	2.74994163995793e-27	Shortened
Car9	0.681824039973745	0.43998840414162	0.700785596983153	nc
Card14	-1.08091999538357	0.0564020601527224	0.190317418861126	nc
Carf	-0.555328840400398	0.349077705676408	0.615632847251553	nc
Carhsp1	0.159702081120372	0.123457710965831	0.324767989393176	nc
Carm1	-0.315650898147257	0.0669031350211304	0.214086047174064	nc
Cars	0.237130463790893	0.799656143871709	0.931741043848529	nc
Cars2	0.673046935279757	0.0192877041815802	0.08457904780844	Lengthened
Casc3	-0.175781152648999	0.109504063713092	0.300066658272435	nc
Casc4	-0.0720337906468109	0.841737181334344	0.951615653817153	nc
Casd1	0.19916077000785	0.568321480980311	0.799564875656791	nc
Cask	-0.310863485588558	0.305942268367432	0.568504662861871	nc
Caskin2	-0.343609967030073	0.103824115601594	0.288573494518518	nc
Casp6	-0.715856567572108	0.266610859446043	0.528510370912703	nc
Casp7	0.0239208802950852	0.875721506062798	0.966370029675915	nc
Casp9	0.444421963755516	0.0359443489488922	0.135608225579912	Lengthened
Casq1	-0.508063169821134	0.00193856453524032	0.0125809070461218	Shortened
Casq2	-0.347840097878233	0.013969841414034	0.0659352734114674	nc
Cast	-0.66736409348556	7.02709948221135e-09	1.21927550900558e-07	Shortened
Casz1	-0.457921652851927	0.0151474807512865	0.0698913472875654	Shortened
Cav2	-0.251538766995965	0.823495064021954	0.94368479064997	nc
Cbarp	0.681995721328532	0.000443584142400685	0.00346283361327064	Lengthened
Cbfa2t2	-0.0148036907116885	0.922737397827291	0.992410204618827	nc
Cbfa2t3	0.118323596303568	0.714237729529703	0.886017977140351	nc
Cbfb	-0.542920604899995	6.97535622404099e-09	1.21927550900558e-07	Shortened
Cbl	0.604419790212239	0.110508357934123	0.301497556977097	nc
Cblb	0.0828865446753655	0.596639621198939	0.816431787900598	nc
Cbll1	-0.698059687289149	0.000439192872344055	0.00343598237399395	Shortened
Cbr3	0.18997094364407	1	1	nc
Cbx2	-0.25006639827838	0.468443232904895	0.723137511169051	nc
Cbx3	0.0307118867759102	0.793953091438602	0.929496639636534	nc
Cbx4	-0.450946285153445	0.0449400753022375	0.161128244169542	Shortened
Cbx5	-0.00395849184861019	1	1	nc
Cbx6	0.090964264319217	0.391724429947463	0.656896985598662	nc
Cbx8	-0.36141430520642	0.45926891224914	0.716590495970407	nc
Cby1	0.985090407451284	0.00176604659863719	0.0116585019304951	nc
Cc2d1b	0.520943165260786	4.09829480980972e-05	0.000408753961624807	Lengthened
Ccar1	-0.218918378494235	0.148360326749414	0.36404028106587	nc
Ccar2	-0.193342375677983	0.132397021405704	0.340227363548253	nc
Ccbe1	-0.70934588221488	0.198311871337012	0.438863016526069	nc
Ccdc106	-0.0127110517495543	1	1	nc
Ccdc107	-4.86401022983277	2.154073470276e-38	1.34091073524681e-36	Shortened
Ccdc117	-0.0235864148222006	0.944344830305412	1	nc
Ccdc126	-0.710241910773546	0.227165944516908	0.481610477203931	nc
Ccdc130	-0.0919224894410392	1	1	nc
Ccdc14	-0.588866955177072	0.0809007133221814	0.244238311035352	nc
Ccdc141	-0.0613059956500464	0.789020400525782	0.927191380047199	nc
Ccdc15	-0.0841951274164292	0.876036312734876	0.966370029675915	nc
Ccdc157	-1.44859079473425	0.000950421509104377	0.0068085255131376	Shortened
Ccdc159	-0.0374747054186628	1	1	nc
Ccdc166	-0.0026741342983255	1	1	nc
Ccdc174	0.608283574955775	0.0709180887020012	0.223234314959525	nc
Ccdc186	0.00573481306465928	1	1	nc
Ccdc24	2.42872961573058	6.00713668056324e-14	1.5659759556082e-12	Lengthened
Ccdc25	0.0516717680785241	0.917139763799373	0.989195852784954	nc
Ccdc28a	-0.30247573222119	0.498314445136822	0.749031552928178	nc
Ccdc32	0.350270103516302	0.444970249548061	0.704440534597531	nc
Ccdc47	-0.201671760488286	0.111005446344314	0.302251254921679	nc
Ccdc50	0.236549234640039	0.736192443580242	0.898739752340309	nc
Ccdc58	0.852170186696331	0.00450990532873254	0.0256022219958944	nc
Ccdc59	-1.0519485546374	0.000948891331389733	0.00680431410522866	nc
Ccdc6	0.245640143041411	0.313602521690402	0.577324558024714	nc
Ccdc61	-0.375618359836998	0.146849975907246	0.362407271369181	nc
Ccdc66	0.0327051433259009	0.936590939482711	0.999131802925788	nc
Ccdc71l	0.251092733589756	0.466626943064714	0.721692113431119	nc
Ccdc77	-0.730347715401698	0.0804446951864097	0.243493688777561	nc
Ccdc84	-1.69469712128814	3.02806911598075e-18	9.93894867568044e-17	Shortened
Ccdc85b	0.473834418956271	0.23536481469963	0.49177353210244	nc
Ccdc86	0.675226776969739	2.39076373787642e-07	3.5017657101837e-06	nc
Ccdc88a	-0.127550049720511	0.49161586335681	0.744538202453759	nc
Ccdc91	-0.531361063637413	0.080003359516423	0.242630936189874	nc
Ccdc93	-0.311669453918177	0.0397523293767616	0.146754381610223	nc
Ccdc97	-1.21106510234795	0.0543623968770206	0.184903847314633	nc
Ccna2	1.54172950419471	0.0388126874322301	0.144095843675133	Lengthened
Ccnd1	-0.193829043026192	0.604688648487611	0.821217754480949	nc
Ccnd2	-0.044840736946445	0.905924741103621	0.981792369129408	nc
Ccnd3	-0.367941101536728	5.80913051642356e-07	8.12940532152995e-06	Shortened
Ccne1	-0.341801124637198	0.827136073010823	0.94655302428069	nc
Ccne2	0.190869224699372	0.709698942660842	0.882206242891021	nc
Ccnf	0.0688014353355642	0.852803070352635	0.956819603949095	nc
Ccng1	0.0374362104861075	0.419370276804379	0.682966343889135	nc
Ccng2	-0.239249604262281	0.0974439084822786	0.277899866963086	nc
Ccni	0.00392379259277997	1	1	nc
Ccnk	-0.624242488382967	0.165030673848316	0.389678966215536	nc
Ccnl1	-0.640471487181495	1.69429113715992e-05	0.000185370853051997	Shortened
Ccnl2	-0.332013163951274	0.00225374928864412	0.0141645001321424	Shortened
Ccnt1	-0.16790552205969	0.175309270937515	0.404398671208769	nc
Ccnt2	-0.269921043658939	0.00914548179529737	0.0465394813557733	nc
Ccny	-0.866504039663754	5.24388309638654e-24	2.1514818090345e-22	Shortened
Ccnyl1	-0.0137664278606773	0.960150428761007	1	nc
Ccp110	-0.371368080500649	0.209418686227566	0.456585849411007	nc
Ccpg1	-1.84302179535362	6.10410084931445e-07	8.49281545913288e-06	Shortened
Ccsap	-0.287211889431263	0.708037607007423	0.881506820724242	nc
Ccser2	-0.180782774635632	0.527020635731606	0.770321511453495	nc
Cct2	-0.581939747760775	3.27130847747151e-08	5.30834123951051e-07	Shortened
Cct4	-0.740029543436356	0.253530575161129	0.515971185489041	nc
Cct5	-0.886872449289821	0.0620130919215351	0.202499665353502	nc
Cct6a	-0.0401724628826889	0.559058317184148	0.792162991884017	nc
Cct8	-0.127949851547723	0.245428653535747	0.505055658928933	nc
Cd109	0.131784648130115	0.659655361769432	0.854416388760012	nc
Cd151	-0.257889230832453	0.779405472181395	0.922485971909827	nc
Cd164	-0.119473823635734	0.396518878487652	0.661720088181034	nc
Cd24a	0.124056707615769	0.448565687951648	0.707379959095621	nc
Cd28	-1.06711419585854	0.191647950406211	0.429437623772338	nc
Cd2ap	0.202150740033801	0.551760655312599	0.788026837818884	nc
Cd2bp2	-0.0185932591472452	0.954160094974626	1	nc
Cd3eap	-0.377069649079824	0.0894623086174014	0.261753375415825	nc
Cd40	0.292354979504015	0.585191465837214	0.810638601027591	nc
Cd44	-0.374678895918096	0.0633611815992676	0.205539574271479	nc
Cd47	-1.39968953494541	4.07725312525335e-31	2.10298891553246e-29	Shortened
Cd63	-0.418198838924809	1.61931123544967e-07	2.42092058616607e-06	nc
Cd72	0.332847982958208	0.401568254309212	0.666842776402093	nc
Cd81	-0.114182963059381	0.0674432634912454	0.214824792973217	nc
Cd82	0.503349841283164	1.49926771888394e-06	1.96127032573568e-05	nc
Cd9	-0.349646806532737	0.0463801333602543	0.165224934876367	Shortened
Cd99l2	-0.0202435406049497	0.848718576697937	0.955054416136729	nc
Cdan1	-0.164358325567771	0.453943977733348	0.712375855617918	nc
Cdc123	-0.0210424155618878	1	1	nc
Cdc14a	-1.30189034165082	0.0297143170309993	0.11841450512188	Shortened
Cdc14b	-0.181734303731946	0.218996988492389	0.470344242828118	nc
Cdc20	7.82344158338476	0	0	Lengthened
Cdc23	-2.79472699798341	4.0019317313141e-322	4.1282643169557e-319	Shortened
Cdc25a	0.0420758070577465	0.794895663122279	0.929695753710071	nc
Cdc25b	-0.18435153671239	0.260374743781264	0.523577283443193	nc
Cdc27	0.0461882678656137	0.631372742754704	0.836915454532218	nc
Cdc37	-0.183073227990749	0.0897825828140894	0.262477745141919	nc
Cdc40	-0.307904891045933	0.329564590716514	0.595393022157606	nc
Cdc42	-0.448892278366511	4.10455322768158e-05	0.000408813501477086	Shortened
Cdc42bpa	-0.204406424668586	0.0609835566835944	0.200255690228393	nc
Cdc42bpb	0.0679796449283059	0.555878025149192	0.790140657899179	nc
Cdc42bpg	-0.831970221311852	0.393994305026767	0.658724907756027	nc
Cdc42ep2	-0.54432051622381	0.175174491909675	0.40426174690948	nc
Cdc42ep3	-0.0362094762429975	0.807369067072407	0.935046035818741	nc
Cdc42ep4	-0.121255209613621	0.338830016703232	0.60515110813616	nc
Cdc42se1	-0.010232067109043	0.928446263108567	0.99493316532107	nc
Cdc42se2	-0.0630389408195255	0.747238513736742	0.903683950444398	nc
Cdc5l	-0.494521226309237	0.00485899611409145	0.0272355035265469	nc
Cdc6	-1.16167599667606	0.088234459617178	0.259105747415877	nc
Cdc7	0.0707730744133808	1	1	nc
Cdc73	1.19328798841306	2.06252891432456e-16	6.12902110713484e-15	Lengthened
Cdca2	-0.74416109557041	0.241896577425378	0.499607637725441	nc
Cdca4	0.748377479554714	0.000179237717310889	0.00154264071120612	Lengthened
Cdca5	0.583501839423064	0.347905232094698	0.614677484746438	nc
Cdh11	0.331695334044533	0.0227244376592109	0.0956253871428683	nc
Cdh13	-0.214843422276483	0.216078076229583	0.465900205569968	nc
Cdh15	-0.462922481656973	2.97379252209033e-05	0.000306767940028775	nc
Cdh2	0.540102556703867	0.00843314731455947	0.0434659220260057	nc
Cdip1	-0.789937324947775	7.76105435307269e-10	1.49049397562601e-08	Shortened
Cdk1	-0.940090288730801	0.130353082925424	0.337013824491402	nc
Cdk10	0.592194069952232	0.340672713978179	0.606701514482871	nc
Cdk12	0.676999233093923	0.0433854312029064	0.156643099358094	Lengthened
Cdk13	0.517888134731914	9.66496721512563e-05	0.00087897642645368	nc
Cdk16	-0.738982758013091	1.48481520415122e-12	3.4924594753016e-11	Shortened
Cdk17	-0.333175729461277	0.000808529984308549	0.00590068415098413	Shortened
Cdk19	0.0287818623458187	0.93269341313193	0.996446092058835	nc
Cdk2	-0.593370802523172	0.00666892569956655	0.0359215550253464	Shortened
Cdk20	0.717446143446782	0.0982650414816987	0.279529597316577	nc
Cdk2ap2	-0.0774045036856068	1	1	nc
Cdk4	1.72467495121555	5.6632565026914e-63	6.29144233937456e-61	Lengthened
Cdk5	-1.58062169998832	1.24050811478426e-20	4.36961419358885e-19	Shortened
Cdk5r1	-0.0241044824662867	1	1	nc
Cdk5rap3	0.281250421759583	0.553130568705635	0.78873535478345	nc
Cdk6	0.330517266997083	0.625761199474041	0.833917110689841	nc
Cdk7	0.932931030400213	0.218543605548132	0.470093349914526	nc
Cdk8	0.845566924169272	0.0864169686636058	0.255221648556195	nc
Cdk9	-0.0912836231490433	0.51274960527538	0.759656319182093	nc
Cdkl2	0.449461329882369	0.373355506091269	0.639961981455913	nc
Cdkn1a	0.18610177815699	4.94173212573538e-09	8.74613913723901e-08	nc
Cdkn1b	0.0795959125140427	0.464294419083038	0.719457081587686	nc
Cdkn2aip	-0.295128035543648	0.422419909058169	0.685613432975734	nc
Cdkn2aipnl	0.516839779801703	0.451021258648984	0.709702442515649	nc
Cdkn2b	0.902991632018452	0.00324474034829286	0.0194119884465805	nc
Cdon	0.00391246265406742	0.97456835422307	1	nc
Cds2	0.609735571179863	0.00426319134133539	0.0243471239493118	Lengthened
Cdv3	0.231394016007083	2.53133369829141e-06	3.24091500626991e-05	nc
Cdyl	0.0632608866896716	0.906409518639057	0.982170338249194	nc
Cdyl2	-0.373949470283964	0.071408314801557	0.223996282007838	nc
Cebpa	-1.15066042695364	0.00673904078453952	0.0362342617313179	Shortened
Cebpd	-0.965019150069895	0.0305247564513439	0.120777680183646	Shortened
Cebpg	-0.5751196915746	0.0337280824728453	0.129824351565254	Shortened
Cebpz	0.0277153782118232	0.924323737192037	0.993210619662619	nc
Cebpzos	-0.0850256571270327	0.481977259691093	0.736403326986206	nc
Cecr2	-0.285657314794465	0.618946652114623	0.830128858640358	nc
Celf1	-0.360910285636072	9.8819524283015e-23	3.73599887354791e-21	Shortened
Celf2	-0.815442077870427	1.50638601150316e-48	1.31055583000775e-46	Shortened
Celf3	-1.03301505722796	0.262611683063312	0.524714710404034	nc
Celf4	-0.642346981643934	0.0043145896633091	0.0245707034375039	Shortened
Celsr3	0.0414766359761591	1	1	nc
Cemip	-0.193254437696417	0.873726109732639	0.965826510940085	nc
Cenpb	-0.593271162208504	1.59960429163665e-07	2.39641962446229e-06	nc
Cenpf	0.39736441129767	0.490464698665198	0.743106502111078	nc
Cenpm	0.00877020962773267	1	1	nc
Cenpo	1.31155883698363	9.83326397685424e-07	1.32970035911731e-05	Lengthened
Cenpp	1.95749033895021	2.91627709930004e-08	4.76435224752163e-07	Lengthened
Cenpq	0.684498174272071	0.189515867743523	0.426854048963188	nc
Cenpt	0.597240830499593	0.258778267816954	0.522223440260597	nc
Cenpu	0.489910217238957	0.0507217092721178	0.175664970097824	nc
Cenpv	-0.187627003175771	0.698731411608392	0.875505730214159	nc
Cep104	0.205285669672278	0.110745248063685	0.301770353308631	nc
Cep120	-0.0102628958477601	0.959824537278639	1	nc
Cep131	-0.196800707433707	0.748001519430296	0.903683950444398	nc
Cep135	-0.444176248788096	0.212329871917718	0.460845808571638	nc
Cep152	-0.788495894806289	0.328221517101691	0.593412011765476	nc
Cep162	-0.962600028194806	0.00448382544222495	0.0254741963165275	Shortened
Cep164	-0.232496681749475	0.21988596517345	0.471576048267741	nc
Cep170	-0.109709988669025	0.550250509848579	0.786492266749127	nc
Cep170b	0.0251628317410191	0.857675319899359	0.959308903905133	nc
Cep250	-0.691114431602994	0.113940238543236	0.30700091885101	nc
Cep295	-0.260283749477616	0.39282955090513	0.657691209618813	nc
Cep350	-0.0633326390173983	0.865628763253234	0.963277130444075	nc
Cep41	-0.454654478375425	0.44819499158588	0.706949767200008	nc
Cep57	0.0901097538543092	0.704063091522736	0.878831388744282	nc
Cep57l1	0.273188505252945	0.832771210765351	0.949047892169614	nc
Cep63	-0.502500340529183	0.587493253502629	0.811803306169151	nc
Cep68	0.19531761893266	0.296458274677135	0.559283596176159	nc
Cep70	-0.348948308821072	0.657142519743877	0.852844380853798	nc
Cep76	0.122201137259568	0.651874705799671	0.849826187141979	nc
Cep83	0.189477798863714	0.825150232445288	0.9450293145896	nc
Cep85l	-0.456670966672332	0.527271086958622	0.77042179662651	nc
Cep95	-0.138435656716444	0.68069057780868	0.865973689632924	nc
Cep97	0.245282616938302	0.142972974933647	0.356248396133839	nc
Cept1	-0.117492923304922	0.616825183537106	0.828360544973302	nc
Cerk	0.00331319982532952	1	1	nc
Cers2	0.0714382932920175	0.782589543355346	0.924253616381624	nc
Cers5	-0.174804001157893	0.320974776411075	0.585588393245168	nc
Cers6	-0.0502383560450895	0.878063679087358	0.967365953047777	nc
Cetn2	0.201176791018551	0.531578070407121	0.774208399840626	nc
Cfap157	0.205259796800242	0.352665807653606	0.618707433689672	nc
Cfap36	-1.19915571276607	4.80099885531832e-06	5.79732654418956e-05	Shortened
Cfap97	-0.399558867233468	0.377158459018071	0.64323600202397	nc
Cfdp1	0.841737916083267	0.0596652167461234	0.197181935983413	nc
Cfl1	0.189530289401083	0.0727328338442764	0.226771931428981	nc
Cfl2	-0.0345780774311482	0.786437666671641	0.926254508405794	nc
Cggbp1	-0.861786081721924	5.29464467274326e-05	0.000513879424487622	Shortened
Cgnl1	0.113027126187047	0.873804818719232	0.965826510940085	nc
Cgref1	-0.0859880159614465	0.73542257371446	0.898255481189464	nc
Chac2	-0.557944950082676	0.357329686978564	0.623104967320022	nc
Champ1	0.0460357838076366	0.796353157604543	0.930531380392015	nc
Chchd1	-0.032586512730266	1	1	nc
Chchd10	-1.31711107858959	0.00387495182251077	0.0225290073352257	Shortened
Chchd2	-0.376858713332553	0.591067726680526	0.813591318025177	nc
Chchd3	0.21237714306658	0.143613699926101	0.357228566023554	nc
Chchd4	-0.59025356425892	0.0327517312402464	0.126945921248427	Shortened
Chchd5	0.0385395560323072	0.91916290906162	0.990357687097365	nc
Chd1	-0.228247369028288	0.10508657720953	0.290850967431973	nc
Chd3	-1.65087508508388	4.589481326082e-31	2.3504003301871e-29	nc
Chd4	-0.403735198441918	4.58735580389569e-14	1.20019189347575e-12	Shortened
Chd6	-0.519209279660156	0.0200165751760682	0.0870196805216066	Shortened
Chd7	-0.159675534425878	0.123652180625057	0.325030636835091	nc
Chd8	0.00281263449247243	1	1	nc
Chd9	-0.451958067935984	0.0783350162220737	0.238673903856369	nc
Chek1	1.457772851495	6.65490881341773e-05	0.000626533201325807	Lengthened
Cherp	-0.326955791437567	0.00677827298957857	0.0363711084648297	Shortened
Chfr	0.0733172371698098	0.614463671238172	0.827229208811593	nc
Chic2	-0.419368565259909	0.0425990015735373	0.154421380704073	nc
Chid1	-0.981367291156153	0.000784249708123599	0.00574347580361106	Shortened
Chka	-0.122924165992636	0.373791739154297	0.640215879609387	nc
Chm	0.213403638109193	0.398689509303319	0.663961472942635	nc
Chmp1a	-0.348216736191827	0.0620875583842478	0.202499665353502	nc
Chmp1b	0.245112497836531	0.43583568534049	0.697510967163936	nc
Chmp2a	-1.29153546494977	2.59120883998373e-26	1.13400721415288e-24	Shortened
Chmp2b	0.156476231726347	0.330082795120778	0.595881965891785	nc
Chmp3	-0.266536949236427	0.125481914463561	0.328688451011861	nc
Chmp4b	-0.522690611313425	5.9445857943796e-05	0.000567802301867924	Shortened
Chmp5	-0.0691852879663849	0.642508268897643	0.844247804588826	nc
Chmp7	0.242165096586908	0.0584745144056491	0.194942044562877	nc
Chn1	-0.0403203043954774	0.834826291651182	0.949485060956558	nc
Chn2	1.0703893278914	0.153837940685734	0.373202792196686	nc
Chordc1	-0.0999589250277517	0.520732419920073	0.765163040895391	nc
Chpf2	0.111924380110002	0.467933869342377	0.722924790441015	nc
Chpt1	0.188129596819903	0.837639932350506	0.950993390096186	nc
Chrac1	0.477578965347557	0.491374276981507	0.744328435931081	nc
Chrm4	1.36989893824504	0.000476640461150803	0.00368005661784588	nc
Chrnb1	-0.227800678036496	0.00218422156989887	0.0138110892786688	nc
Chrnb2	-0.415037499278844	0.659949245316347	0.854643741109996	nc
Chst11	-0.427164055568212	0.52102294309412	0.765163040895391	nc
Chst15	0.0802646044877268	0.251989294529861	0.513870289692214	nc
Chst2	-0.135332655994704	0.700073873275414	0.876579406783728	nc
Chsy1	-0.100658573776721	0.599199036932212	0.818262376469076	nc
Chtf8	0.112912751812521	0.100959254116724	0.282813347284978	nc
Chtop	0.362385497112081	0.000357059795104304	0.00287759908532163	Lengthened
Chuk	-0.0341955880412901	0.777267351109501	0.921163227041146	nc
Ciao1	-0.16148602704526	0.40287387304298	0.667696175635381	nc
Ciapin1	2.12917881138961	3.03435426749338e-105	7.06808779534506e-103	nc
Cib2	1.50250034052918	0.103116680008442	0.286828022473405	nc
Cinp	-0.440386483818503	0.0825158189024692	0.247424251577732	nc
Cipc	0.132040241437456	0.608778371201568	0.824109812304708	nc
Cisd1	-0.361712608309904	0.15357432794881	0.373010501889794	nc
Cisd2	0.0924055771282466	0.728075707119649	0.893798903687163	nc
Cisd3	-1.17413725272923	0.0272690569661601	0.110313647256382	Shortened
Cited2	-0.657288757123029	5.53431232983043e-05	0.000535700661309726	Shortened
Ciz1	0.300441976370717	0.0528846103025767	0.181249860673902	nc
Ckap4	0.0244876679260035	0.881341309941757	0.968818023913751	nc
Ckap5	-0.163753461179549	0.15717589264149	0.377567239109846	nc
Ckb	-0.0893333673883383	0.800376637881331	0.931741043848529	nc
Ckm	-2.86219865321489	1.41410048489718e-06	1.86546389219127e-05	nc
Clasp1	0.145761347789341	0.274751723045853	0.536501404033019	nc
Clasp2	-0.047676036650662	0.640881953597297	0.84279886849865	nc
Clcc1	-1.28468047436729	0.0132155090956819	0.0629065202240733	nc
Clcf1	-0.724060691419004	0.0346595008028914	0.132613113226364	Shortened
Clcn3	-0.0366005441539146	0.930696996577667	0.995797106224881	nc
Clcn4	-0.0568855920931833	0.681894519999548	0.866429420679579	nc
Clcn5	0.0918629934589556	0.586982585294253	0.811572951629004	nc
Clcn6	0.0363050372926599	0.832840737491789	0.949047892169614	nc
Clcn7	-0.0879265067021494	0.492272653293539	0.74509813304533	nc
Cldn12	-0.17635782997849	0.271793699811061	0.534192244511614	nc
Cldn15	-1.01380579952503	0.126885615746542	0.331131561729591	nc
Cldnd1	-0.3378972103045	0.239037916832238	0.495943193262284	nc
Clec16a	0.318556049040371	0.141603482429633	0.354057737750825	nc
Clic1	-0.262697514494889	0.319940543980374	0.584735679089416	nc
Clic4	-0.153179300408387	0.0179603562780662	0.0800492679189641	nc
Clic5	-0.388195887060203	0.385575841760901	0.651589988875785	nc
Clint1	0.0517663538408955	0.7475695701943	0.903683950444398	nc
Clip1	-0.834667812429583	2.28215597581194e-07	3.37003032747198e-06	Shortened
Clip3	0.0957541256470454	0.501721706045293	0.751178196009343	nc
Clk2	-0.16043993059369	0.497391949614191	0.748419935020644	nc
Clk4	-0.333389486178196	0.125585297928504	0.328688451011861	nc
Cln3	-1.04064198449735	0.105761017358586	0.292381434282675	nc
Cln5	0.0454463366327887	1	1	nc
Cln6	0.160889056676638	0.650003298007131	0.84784570356024	nc
Cln8	-0.868316890934545	0.0032016871982054	0.0191703012091552	Shortened
Clock	0.574704716230093	1.01596458631555e-11	2.25731700854909e-10	Lengthened
Clp1	1.76553474636298	3.73275910090033e-05	0.000378040020583468	Lengthened
Clpb	-0.556322073233541	0.00701993504286073	0.0374655956722079	nc
Clpp	0.237039197300849	0.782466759951386	0.924253616381624	nc
Clptm1	-1.69731185999983	1.22928649723582e-20	4.35131264536267e-19	nc
Clptm1l	-0.0456144617525563	0.919748488599301	0.990357687097365	nc
Clpx	0.102288028403389	0.619916743612242	0.830504416627829	nc
Clspn	0.13312574454087	0.836168634549888	0.950263410463447	nc
Clstn1	-0.300285801130365	0.212948167588254	0.461632758377298	nc
Clta	-0.308758581215824	0.00389117791695468	0.0225869740661815	Shortened
Cltb	-0.586561054946633	0.0747127601699979	0.231247681606324	nc
Cltc	-0.163400823576333	0.004307734165434	0.0245510247897387	nc
Cluap1	0.30749100546427	0.141804402808612	0.354314737951899	nc
Cluh	-0.109015372972134	0.141105613731582	0.353179770105981	nc
Clvs1	-0.0958391971470538	0.756059907122945	0.908793740396839	nc
Cmas	-0.123050134820328	0.654785062306376	0.851774983771274	nc
Cmc1	-0.378689285877633	0.113036543725598	0.305821237258352	nc
Cmip	0.0160098791262542	0.908261824841662	0.983734608846804	nc
Cmpk1	0.0973811685232981	0.704825006057001	0.879177169256199	nc
Cmtm3	-0.156464507278346	0.558263407964707	0.791457866434594	nc
Cmtm4	-0.772300034450275	0.173492876696041	0.401906148119018	nc
Cmtm6	0.160067522777002	0.383359835011335	0.64966941295866	nc
Cmtr1	-0.0160634347899155	0.847065438795894	0.95453488351204	nc
Cmtr2	-0.0914640243531799	0.787325460053499	0.926695541490842	nc
Cnbp	-0.151061437222933	0.0921115654295808	0.267016656101179	nc
Cnep1r1	-0.194549653163148	0.300000511903405	0.562825362462242	nc
Cnih1	-0.0229705226496388	0.878826554839914	0.967417900204557	nc
Cnih4	0.689964569440342	3.64944837101656e-06	4.54356322191561e-05	nc
Cnksr3	-0.409073857676349	0.170206614696145	0.396855655382906	nc
Cnn3	-0.0219813229219891	0.554430943084523	0.78949829225268	nc
Cnnm2	-0.54022208728387	0.089078498464902	0.260947601385419	nc
Cnnm3	-0.500111347836324	0.00118548457999347	0.00831105257488626	Shortened
Cnot1	-0.0707281171026671	0.626913535426009	0.834613318457082	nc
Cnot11	-0.139944832570574	0.580327017657384	0.807893077791396	nc
Cnot2	0.0664012257225095	0.684185555890675	0.867059301348993	nc
Cnot3	-0.281484665672139	0.252944384778658	0.514945419364729	nc
Cnot4	0.00327855169889019	1	1	nc
Cnot6	0.181104328868717	0.0812213729306052	0.244884982852568	nc
Cnot6l	-0.228950961719334	1.81400931569026e-05	0.000195506884605961	nc
Cnot7	-0.142445536687447	0.600408170096909	0.819109653555598	nc
Cnot8	0.0738898986372563	0.536342970902705	0.777072868490029	nc
Cnp	-0.58482556416931	0.202299419823893	0.444553898523534	nc
Cnppd1	-3.16402143022875	3.01900750208338e-09	5.47745054586534e-08	nc
Cnpy2	0.433553607405899	0.0797510503831461	0.242095521383765	nc
Cnpy3	-0.301147961019671	0.146259808329888	0.361444926745422	nc
Cnpy4	-0.205241447610012	0.857527065105783	0.959308903905133	nc
Cnr1	0.287072296606846	0.161877755280922	0.385654658820038	nc
Cnst	-0.163188566136909	0.285148257269072	0.548496421347887	nc
Cntln	-1.04990490582631	0.11459525739487	0.308305645919657	nc
Cntrl	0.561250144220836	0.0041251838007309	0.023641231924665	Lengthened
Coa3	-0.0740801762158528	0.807707467663397	0.935287944836015	nc
Coa4	0.017020964777068	1	1	nc
Coa5	-0.349655464383459	0.128997310329024	0.335068193484131	nc
Coa7	0.164216669615879	0.606537978251607	0.821815216491344	nc
Cobl	-0.325144065794046	0.295317048656753	0.558523313948514	nc
Cobll1	0.0596117099143301	1	1	nc
Cog1	-0.0757945642981294	0.504458722862289	0.753482903753246	nc
Cog2	-0.376080910764466	0.00939091480018347	0.0475538539776472	nc
Cog3	0.0698297389610502	0.646240764140181	0.846970998736948	nc
Cog4	-1.68529128192183	8.84340808258443e-86	1.52043451819862e-83	Shortened
Cog5	-0.058052882272325	0.790743036481919	0.927543123202718	nc
Cog6	-0.868842892187832	0.0192749218383244	0.08457904780844	Shortened
Coil	0.217165259672899	0.415352470679939	0.679334131546963	nc
Col11a2	-0.994789664441095	0.059422742778861	0.197065264071103	nc
Col12a1	0.948962728959048	0.111213550118354	0.302453050214741	nc
Col18a1	0.0156972501066888	0.931233079844613	0.995917368121735	nc
Col19a1	0.951643430426811	6.43809572391272e-29	3.07328311261749e-27	Lengthened
Col1a1	-0.087716145621263	0.869094587800762	0.964516535547098	nc
Col20a1	-0.249359468936717	0.793758333304056	0.929496639636534	nc
Col23a1	0.0440009965872608	1	1	nc
Col24a1	0.678071905112638	0.555291444694452	0.789633619956408	nc
Col25a1	0.00180218307519286	1	1	nc
Col26a1	0.0913826596720133	0.892600207481036	0.975846494810077	nc
Col27a1	-0.376645264596431	0.53470661331656	0.776354841098796	nc
Col3a1	-0.414572213032359	0.197661287703809	0.438094585177779	nc
Col4a1	-0.391424942056892	0.13343344645828	0.341917287748488	nc
Col4a3bp	-0.109844472837604	0.492489862544403	0.74509813304533	nc
Col5a1	0.198510907953571	0.000808984532540409	0.00590068415098413	nc
Col5a2	0.253541943043775	0.0404229765358692	0.148471166615215	nc
Col5a3	-0.659032175100503	0.309298922154768	0.572825728873963	nc
Col6a1	0.172836596862216	0.813853813104778	0.939392324876855	nc
Col6a3	-0.344648171387446	0.766354546467427	0.915896421721498	nc
Colec12	-0.232660756790275	0.503231474133462	0.752502479751032	nc
Colgalt1	0.141728800952641	0.105864594302591	0.292396014767401	nc
Commd1	0.54432051622381	0.475660380328657	0.730330343685569	nc
Commd10	0.237233486580099	0.54417739443096	0.782013453395825	nc
Commd2	0.0603517617984168	0.90527798245252	0.98153338007352	nc
Commd3	-0.0491186071104217	0.774436990324289	0.918730172042056	nc
Commd6	-0.233867740668909	0.586648522167401	0.811530455664904	nc
Commd7	0.108808256334684	0.8890002254594	0.973384477337729	nc
Commd8	-0.0456360227934298	0.83860217222973	0.951232529951442	nc
Commd9	-1.59446247246188	0.00407505603621187	0.0234469957270804	nc
Comt	0.429060257193483	0.0514219153022171	0.17732457039031	nc
Comtd1	-0.0594242379391611	0.81824468503259	0.941178007783734	nc
Copa	-0.160185402213839	0.031000707092229	0.122058945426928	nc
Copb1	-0.534993782335635	0.28791830020391	0.550540248167785	nc
Copb2	0.00555972381647178	0.974468601975355	1	nc
Copg1	-0.598592783611646	0.0607550610313958	0.199994878992971	nc
Copg2	-1.67448949787664	3.16401378370305e-23	1.2152842304319e-21	Shortened
Coprs	0.0256866436636493	1	1	nc
Cops2	-0.231988272337478	0.00433007872635825	0.0246200775456952	nc
Cops3	-0.299484303754432	0.274411556907054	0.53598210777004	nc
Cops5	0.967520039807798	0.00219311481177919	0.0138551899001378	nc
Cops6	-3.75236897345132	4.96050004068618e-201	1.98998726632194e-198	Shortened
Cops7b	-0.326364180230185	0.252707780392541	0.514608821831511	nc
Cops8	0.310199513912474	0.430477739485686	0.69314530866752	nc
Copz1	0.064214031484551	0.69244189000011	0.871861009187584	nc
Coq10a	-1.61032023150094	1.09211081882489e-09	2.0752979533512e-08	Shortened
Coq10b	-0.104307696972253	0.676081200682641	0.864397599546249	nc
Coq3	-0.309307482757757	0.335671904452615	0.60285738694961	nc
Coq5	-0.161727268319184	0.292732467517462	0.556561650327434	nc
Coq6	1.1839628348426	0.142929390761294	0.356248396133839	nc
Coq9	-0.0584647693092275	0.590148855853877	0.81327305093186	nc
Coro1c	-0.35074280154171	0.00183926313069953	0.0120410870959033	Shortened
Coro6	-0.139568433127457	0.179230941529887	0.410112370617279	nc
Coro7	-1.45627515034399	3.48282673782564e-15	9.86254583287801e-14	Shortened
Cotl1	0.473290089527986	0.223349180445366	0.476174913491582	nc
Cox10	-0.291178125452485	0.359332145303279	0.625087309379662	nc
Cox11	-0.146982835953375	0.527408774255263	0.770467076450992	nc
Cox14	0.285351705214342	0.409168315687698	0.673266783532403	nc
Cox15	0.183625318685973	0.336339509432515	0.603092993003754	nc
Cox19	0.171511223506829	0.342254388401035	0.607930762882937	nc
Cox20	-2.18362016908654	2.03113229355809e-14	5.45234434638771e-13	Shortened
Cox4i1	-0.205273887770581	0.596749338947425	0.816431787900598	nc
Cox5a	2.24052967302258	1.3586647401003e-06	1.79687144473704e-05	nc
Cox5b	-0.41085601400016	0.622277874766134	0.832123802534492	nc
Cox6a1	-0.732781862266102	0.092570585816116	0.268131648687595	nc
Cox6b1	-0.641546029087524	1.35696867324218e-06	1.79687144473704e-05	Shortened
Cox6b2	1.53051471669878	0.0713303188504743	0.223848862416025	nc
Cox6c	-0.581468113676761	3.63630086265248e-07	5.22022435968461e-06	nc
Cox7a2	-0.283383051225596	0.10945197590578	0.300066658272435	nc
Cox7a2l	0.447635672859917	1.50752148362563e-06	1.96850138033647e-05	Lengthened
Cox7b	0.193063189825017	0.812784803812759	0.938591845802446	nc
Cox8a	-0.436303026460357	4.34173400708491e-05	0.000429474811851508	Shortened
Cpd	-0.552060288550145	0.000289291339600561	0.00239286685367199	Shortened
Cpe	0.784471031384266	0.0649690063799118	0.209781751639769	nc
Cpeb2	-0.0140233569727033	1	1	nc
Cpeb3	0.302221693922648	0.579904969989967	0.807616931204928	nc
Cpeb4	-0.586123716392244	0.132716347885323	0.340563165628968	nc
Cpne3	-0.382011989518951	0.136066287460759	0.345233542429425	nc
Cpped1	0.159990074915726	0.559958216773209	0.792834957513597	nc
Cpsf1	-0.496908311431418	0.000100421614688903	0.000908702355474396	nc
Cpsf2	-0.476372101514662	0.00042644578387602	0.00333987527697261	Shortened
Cpsf6	-0.545520799837998	8.07203791041452e-21	2.88555375005462e-19	Shortened
Cpt1a	-0.676644345004567	0.00292542759662597	0.0177666212575577	Shortened
Cradd	0.831508783766381	0.224896884544913	0.478485681584801	nc
Crat	-1.71078239482707	2.65985385198495e-54	2.6310691322169e-52	Shortened
Crbn	-0.638045774944369	8.92345133165818e-07	1.2180764095634e-05	Shortened
Creb1	-0.162778827243758	0.677885837140483	0.864961498734656	nc
Creb3	0.440319455997912	0.00758636341247192	0.0400154347709713	nc
Creb3l1	-0.237633164970746	0.419875770173889	0.683327233812407	nc
Creb3l2	0.255197893074377	0.0231291513909167	0.0969330250689551	nc
Crebbp	0.0181184601472638	0.925197985177026	0.99358338057158	nc
Crebl2	-0.543396007995512	0.113010691571205	0.305821237258352	nc
Crebrf	0.0644830425331933	0.845649256040787	0.953236540410635	nc
Crebzf	-0.646296245980094	9.68993455385859e-08	1.48243680960621e-06	Shortened
Creg1	0.196621981480594	0.630351294234647	0.83656803816732	nc
Creld1	-1.15919859484925	0.0052367974753203	0.0289547584757182	nc
Creld2	-0.672114449816238	0.138653454610425	0.349708905253887	nc
Crem	-1.26422720874663	0.0830527614993903	0.248538744627889	nc
Crim1	0.580786824749963	0.439059927803763	0.700168497793025	nc
Crip2	-0.0611578347648227	0.394224347919149	0.658956948223188	nc
Cript	-0.163457246321758	0.514539857882172	0.760747811991639	nc
Crk	0.00445423438644554	0.947065921924546	1	nc
Crkl	-0.142872415950862	0.100790197192198	0.282774580198495	nc
Crls1	-0.671218234071575	0.425763038007193	0.688966945481857	nc
Crnkl1	-1.04756639165626	2.1493565455003e-09	3.96943826472062e-08	Shortened
Crot	0.88318633501725	0.0128787087895805	0.0614248059244126	Lengthened
Crtc1	-0.343654971783503	0.029088950282448	0.116501003876626	Shortened
Crybg3	-0.484034230106614	0.00374555297953468	0.021956105006542	Shortened
Cryzl1	0.552541023028779	0.0945163759833184	0.271913446603802	nc
Cs	-0.0942007900658829	0.190357679643961	0.428082467987867	nc
Csad	0.338645489832296	0.780225285657667	0.923002422630081	nc
Csdc2	-1.06443315360653	0.0309954596428939	0.122058945426928	Shortened
Csde1	0.0823966777981637	0.233722020660828	0.490424681308702	nc
Cse1l	-0.301019492635672	0.00962490911999133	0.0485006760331175	nc
Csgalnact2	-0.0611286934368771	0.839180571113358	0.951378855518354	nc
Csk	-0.602223402112729	9.89112835747096e-05	0.000896158567996209	nc
Csnk1a1	-0.147630693169989	0.019368473391034	0.0848663509445731	nc
Csnk1d	-0.0812106293766599	0.170862680599605	0.397743203291344	nc
Csnk1e	-0.538050836220462	0.0478690371852036	0.169028028124379	Shortened
Csnk1g1	0.0496934062883092	0.874934842838446	0.966188178641446	nc
Csnk1g2	0.139303317891316	0.14580507080556	0.360977651123282	nc
Csnk1g3	-0.422714604735168	0.0170607174229942	0.0765189071499632	nc
Csnk2a1	0.0356228509173258	0.702613994031349	0.87793314602879	nc
Csnk2a2	0.968102505167517	0.00292845091697969	0.0177700370348827	nc
Cspp1	-0.311944006314741	0.264476345077948	0.526982253810116	nc
Csrnp1	-0.0118877131391699	1	1	nc
Csrnp2	-0.018721366240424	1	1	nc
Csrp1	0.293679723278621	0.459002336204717	0.716484191468713	nc
Cst3	-0.460368737891351	0.0189520985674581	0.0835489033917064	Shortened
Cstf1	-2.00775506351645	3.60473502624615e-42	2.62927188126499e-40	Shortened
Cstf2	-0.933463871084581	5.18257349463924e-07	7.33160843234829e-06	Shortened
Cstf3	-0.0580590375747554	1	1	nc
Ctbp1	-0.394152535112965	2.31973326444193e-07	3.41397051117431e-06	Shortened
Ctbp2	1.58756929214865	8.94060522221628e-47	7.42070233443951e-45	Lengthened
Ctbs	0.984987429144975	0.0349555852521672	0.133340877499154	Lengthened
Ctcf	-0.178089308959412	0.110574889089613	0.301533713790067	nc
Ctdnep1	-0.0470026935407096	0.746878433521079	0.903683950444398	nc
Ctdp1	-0.197405737864419	0.494160611799464	0.745889167601156	nc
Ctdsp1	-0.257042776446978	0.0292199596499749	0.116831300460946	nc
Ctdspl	0.541400465423578	0.155622147449658	0.37552097422127	nc
Ctdspl2	0.814285827795191	0.00200244479616953	0.012921942692708	Lengthened
Ctf1	0.221335114553406	0.360615300879331	0.626263368843109	nc
Ctgf	0.0603001501220723	0.768730601015612	0.916891361122384	nc
Ctif	0.22616083826151	0.00149069060129099	0.0101532015163526	nc
Ctnna1	-0.0947236521133424	0.0158509088325985	0.0724534069739716	nc
Ctnnb1	-0.071735637214394	0.0403018393505016	0.148252461512976	nc
Ctnnbip1	0.360907030162064	0.157317888400047	0.377782664495091	nc
Ctnnbl1	0.142918708704188	0.679631781528745	0.865730486786711	nc
Ctnnd1	0.201865798965633	0.13571582351931	0.344586484399768	nc
Ctns	-0.211303917168235	0.139506328342828	0.351001810788698	nc
Ctps	0.0698296196711232	0.751762341634808	0.906078799114077	nc
Ctr9	0.126869765477675	0.440377591716797	0.701050835490959	nc
Ctsa	-0.202194806408215	0.147666698547308	0.363181617918974	nc
Ctsb	-0.150394119303752	0.0105869192113227	0.0521118906782286	nc
Ctsd	0.0491213613592283	0.446375316591572	0.705312070264276	nc
Ctsf	-0.722403299963314	0.0506280890919452	0.175509088493968	nc
Ctsl	-0.454402642981462	7.55146942895028e-08	1.1676479817227e-06	Shortened
Ctsz	1.14046640371808	3.86452195792251e-41	2.65768695791985e-39	Lengthened
Cttn	-0.0858926459705972	0.26304236699272	0.525139323211067	nc
Cttnbp2nl	-0.121556740100134	0.492501507966398	0.74509813304533	nc
Ctu2	2.29682716384037	6.35017765823316e-26	2.74578639940729e-24	Lengthened
Cuedc1	0.128861914596163	0.161863837509796	0.385654658820038	nc
Cuedc2	0.416941565726822	0.00792834643880303	0.0414558940149143	nc
Cul2	-0.366272103410031	0.0360443127633431	0.135883609646512	nc
Cul3	-1.2733619074203	2.49894845231672e-41	1.7350871898249e-39	Shortened
Cul4a	-0.226728650714779	0.00195926169528148	0.0126886356068409	nc
Cul4b	-0.900550258515041	7.0120600888505e-09	1.21927550900558e-07	Shortened
Cul5	0.282511250370885	0.148509441280128	0.36426177835727	nc
Cux1	0.116058129463577	1	1	nc
Cux2	-1.91119073304214	0.00119215713186506	0.00834972516895981	Shortened
Cwc25	0.0360203890854101	0.83925064405027	0.951378855518354	nc
Cwf19l1	-0.00852619491732942	1	1	nc
Cwf19l2	-0.636746016814436	0.000376488596873687	0.00301065798230885	Shortened
Cx3cl1	-0.155052880665922	0.524148442338915	0.768190765603675	nc
Cxcr4	-0.18162281553415	1	1	nc
Cxxc5	-0.121763294767354	0.258298332301344	0.521626947681747	nc
Cyb561a3	-0.346956889378885	0.00540206969176747	0.0297773627818725	nc
Cyb561d1	-0.152246998643628	0.724977459435104	0.892276148725829	nc
Cyb5b	0.000293131885345022	1	1	nc
Cyb5d1	0.596188687581818	8.87719715094834e-06	0.000102727949722753	nc
Cyb5d2	0.642470756895769	0.0497385172352064	0.173472721577787	Lengthened
Cyb5r1	-0.378075830587842	0.000109169083802967	0.000982930117383076	Shortened
Cyb5r4	-0.784890039940404	0.157645664375246	0.378088975589809	nc
Cyb5rl	-0.0910682521461944	0.811330390886104	0.937828838256533	nc
Cyba	-0.23703919730085	0.828819720616079	0.946847360235036	nc
Cyc1	-0.132309757320302	0.1612770876966	0.384731367775734	nc
Cycs	0.495341629720454	0.211341811004632	0.459530026276558	nc
Cyfip1	-0.0334416475382982	0.823737139982633	0.943710278885387	nc
Cyfip2	-0.469071868093391	0.336087108384709	0.603092993003754	nc
Cygb	0.1646307017728	1	1	nc
Cyhr1	-0.593618369126489	3.1447747482726e-11	6.77863237530641e-10	Shortened
Cyld	-0.0292861755642434	0.903939435363014	0.980671073130458	nc
Cyp1b1	-0.0307492524467476	1	1	nc
Cyp20a1	0.690423008229176	0.0671493768839189	0.214266747891639	nc
Cyp2u1	-0.0295190869200549	1	1	nc
Cyp51	-0.531242867046583	0.0152534711930569	0.070290565083002	Shortened
Cyth1	0.0973670636366526	0.49606953926556	0.747364519723891	nc
Cyth3	-0.00374409841789558	1	1	nc
D030056L22Rik	0.109452674070285	0.805401947117117	0.934566520991917	nc
D10Wsu102e	0.306977753421391	0.653072238396135	0.850619522629598	nc
D16Ertd472e	-0.761261981036505	0.0301423713737437	0.119723907420134	Shortened
D17H6S53E	0.137739181222019	0.682008794175663	0.866429420679579	nc
D17Wsu92e	0.306333525846098	0.0500000919928614	0.17399047585578	nc
D1Ertd622e	0.737121552767611	0.00171023136480843	0.0113828814191569	Lengthened
D230025D16Rik	0.01478556555171	0.948628224211133	1	nc
D430042O09Rik	0.308338644355812	0.161191140590828	0.384653412493843	nc
D5Ertd579e	-0.160020718558852	0.48431738223135	0.738341098205791	nc
D630045J12Rik	-0.12542159114476	0.575179035749942	0.804158082133256	nc
D6Wsu163e	-0.110006915309511	0.821100591966974	0.942034854558869	nc
Daam1	-0.0747055067857147	0.761516306456984	0.912833540658347	nc
Daam2	-2.6756914514713	7.44871412738309e-55	7.57565700194835e-53	Shortened
Dab2	-0.126060405329267	0.46705799837833	0.722189680147734	nc
Dact3	-0.360853920923517	0.243665010712552	0.502141849987254	nc
Dag1	-0.0569671221422494	0.372441842171957	0.638964728515966	nc
Dalrd3	-0.095489718500161	0.636873395634021	0.840858124736698	nc
Dand5	-0.238159737194765	0.661902048295316	0.855844263632397	nc
Dap3	-0.0861566437497149	1	1	nc
Dapk2	0.852408964971145	0.00272220098393219	0.0167293730255101	nc
Dars	0.160514041516234	0.578396954242987	0.806485359701187	nc
Dars2	0.517199173224721	0.595680646867386	0.816077814223612	nc
Dazap1	0.0497775558136498	0.742246080180245	0.901860835433544	nc
Dazap2	0.0531613862190106	0.748396921080645	0.903859201726599	nc
Dbi	-0.605144793268625	0.0715436757963924	0.224323440263026	nc
Dbn1	-0.211038616936629	0.0269595464768064	0.109675991610715	nc
Dbndd1	-0.403116473685504	0.515082514910269	0.761082635597923	nc
Dbndd2	-0.507794640198696	0.288646477351929	0.551406405544518	nc
Dbnl	2.99201750665189	5.10387096971845e-306	4.09500580803743e-303	Lengthened
Dbp	-0.100401896957838	0.856661033180602	0.959210624995678	nc
Dbr1	-0.241238482232449	0.647137007323984	0.847167572495737	nc
Dbt	-0.41643033896423	0.100197085258275	0.281965375155887	nc
Dcaf10	-0.465749726964829	0.05910666488327	0.196324391500502	nc
Dcaf12	0.273959425028761	0.196299445633743	0.435878935092638	nc
Dcaf15	-0.646356644745032	7.89965323292217e-09	1.36141756551148e-07	Shortened
Dcaf5	0.893969983500198	2.17956328197991e-07	3.22512837278216e-06	Lengthened
Dcaf6	-0.317189727754911	0.117808017161604	0.313676877553077	nc
Dcaf7	0.418130215978682	0.00241962526687005	0.0150881813921145	Lengthened
Dcaf8	0.0237698209776764	0.82773566530574	0.946563161743597	nc
Dcakd	-0.0815327783824517	0.506376520944847	0.755045886040445	nc
Dcbld1	-0.78135971352466	0.0356461289797881	0.13490602587162	Shortened
Dcbld2	0.0867029629264704	0.713380110142287	0.885404146533836	nc
Dck	-0.215951807778619	0.638393399153583	0.840965283985634	nc
Dclk1	-0.696707243748923	0.165767455844321	0.390413176337848	nc
Dclre1b	0.0655764145359397	1	1	nc
Dclre1c	0.0643373386455379	1	1	nc
Dcp1a	-0.0441508671888333	0.639121453516016	0.841111976500724	nc
Dcp2	0.460618244329954	0.271595736147746	0.534192244511614	nc
Dcps	0.966948268901885	0.0424064581604617	0.154110233707445	Lengthened
Dctd	0.262296643076275	0.849873569706754	0.955165299121007	nc
Dctn1	-1.18950078068052	7.41962845494423e-05	0.000685129630091462	nc
Dctn2	-0.190029898283544	0.158798976054034	0.380327497872697	nc
Dctn4	-0.144731752453573	0.0982863381230839	0.279529597316577	nc
Dctn5	-0.00906072027233495	1	1	nc
Dctn6	-0.175086706558091	0.604346791848099	0.821217754480949	nc
Dcun1d1	0.159549902498398	0.544534470062793	0.782013453395825	nc
Dcun1d2	-0.454943428472517	0.00180229023081888	0.0118419815802941	Shortened
Dcun1d3	0.210171612022892	0.508288408673448	0.756150368789114	nc
Dcun1d4	-0.351608149969987	0.476268359644767	0.730682645124504	nc
Dcun1d5	0.100389732338469	0.487034374590167	0.74055068833767	nc
Dcxr	0.261532380668562	0.646634969676886	0.846970998736948	nc
Dda1	-0.161248671039222	0.420721907372268	0.684199236250087	nc
Ddah1	-0.422314164459872	0.102379049410388	0.285656536241272	nc
Ddb1	0.071076253351122	0.0236910305431577	0.0988860876023941	nc
Ddb2	0.172836596862216	0.595755682090483	0.816077814223612	nc
Ddc	-0.283678715749817	0.282447962341961	0.54634295686505	nc
Ddhd1	-0.196691911005098	0.529198800262425	0.77237618708834	nc
Ddhd2	0.451768770384158	0.0119595007424235	0.0577036727128619	Lengthened
Ddit3	-0.00353625327848975	1	1	nc
Ddit4	0.290677160902923	0.191853197575746	0.429572694478903	nc
Ddit4l	-0.154509949055625	0.747408353322208	0.903683950444398	nc
Ddost	0.00332725910807352	1	1	nc
Ddr1	-0.596124864010299	4.37355163920414e-10	8.55864942728809e-09	Shortened
Ddr2	-0.127406300110725	0.385575962119683	0.651589988875785	nc
Ddrgk1	-0.381178695262808	0.255525309754744	0.518445704338018	nc
Ddx17	-0.599395158353179	5.91803088652975e-09	1.04229514711296e-07	Shortened
Ddx19a	-0.106143557261667	0.360991764281983	0.626314639567563	nc
Ddx19b	0.266752120415306	0.155979618738876	0.37552097422127	nc
Ddx20	0.162918870924234	0.660277362556982	0.854762071535311	nc
Ddx21	-0.485973061998502	6.37646301616552e-09	1.11758348154687e-07	Shortened
Ddx23	0.886034063224478	0.0863640799677273	0.255221648556195	nc
Ddx31	-0.277286068484586	0.304072833355828	0.566822191151794	nc
Ddx39	0.797622136985212	3.31232794913882e-20	1.1554744019677e-18	Lengthened
Ddx39b	-0.660206695523361	0.00206120624147094	0.0132067171869225	nc
Ddx3x	-0.184713090018191	0.00219972610891829	0.0138726831724882	nc
Ddx41	0.0459426173459969	1	1	nc
Ddx42	-0.494271625954884	3.50359026511137e-19	1.18776644621452e-17	Shortened
Ddx46	-0.14071358959961	0.276011188004843	0.537808904952892	nc
Ddx5	-0.192053430518602	0.000659677332810277	0.00491085569095156	nc
Ddx52	0.131177606642454	0.313213380108253	0.577324558024714	nc
Ddx54	-0.265461143228334	0.819532205908262	0.941569845363055	nc
Ddx55	1.13019225945372	0.0553306639911378	0.18764373619906	nc
Ddx56	-0.904982799828216	0.000465351173013999	0.00360934567168001	nc
Ddx6	0.610568902672875	5.71861229351606e-10	1.11304850057896e-08	Lengthened
Decr1	0.154127605301832	0.543994200340259	0.782013453395825	nc
Dedd	0.116465466722691	0.573723243046002	0.803408952641243	nc
Def6	-0.754469341805511	0.39180135604843	0.656896985598662	nc
Def8	0.508646636986346	0.00902180969752148	0.0461704378637864	nc
Degs1	0.477930744584055	0.384700687666799	0.651589988875785	nc
Dek	1.30796963729744	2.92221673212702e-15	8.3735424693211e-14	Lengthened
Dennd1b	-0.949479150955175	0.134598047395372	0.343195527354983	nc
Dennd2a	0.134092895587283	0.799566725801238	0.931741043848529	nc
Dennd2c	-0.365507119385974	0.140500268720487	0.351908581488254	nc
Dennd4a	0.135469119139978	0.848211672340553	0.955054416136729	nc
Dennd5a	0.0146908903570811	0.928878903752339	0.99493316532107	nc
Dennd5b	-0.687917081240278	0.0588928824396067	0.195794430983609	nc
Dennd6a	-0.109918109785645	0.518990623480049	0.76372201074103	nc
Dennd6b	-2.12441747663335	1.48512405806649e-13	3.76283537659582e-12	Shortened
Denr	0.123865276597656	0.48206322208334	0.736403326986206	nc
Depdc5	-0.0575267745855772	0.829097889318118	0.946847360235036	nc
Derl1	-0.905697907738422	4.68626385659578e-31	2.38306417665339e-29	Shortened
Derl2	-0.0398605218433818	0.803712033954287	0.933744217321915	nc
Des	-0.481386114604063	0.0216107546093013	0.0924474283375381	nc
Desi1	-0.235558750746218	0.462577593638924	0.718478928056687	nc
Desi2	0.747587819158748	0.0385431589164875	0.143463995121627	Lengthened
Det1	1.42516630235277	2.67811211087955e-07	3.91470598232008e-06	Lengthened
Dffa	0.496299001360867	0.10272426721642	0.286177443506854	nc
Dffb	-0.626524232964709	0.0237475314052341	0.0990646587389923	Shortened
Dgat1	-0.206568361621167	0.327275667808456	0.592740806933749	nc
Dgat2	0.687264329393359	0.237393224259229	0.494203668847254	nc
Dgcr14	0.636006672624614	6.47287502767394e-05	0.000611788358309339	Lengthened
Dgcr2	-0.0951888202166902	0.490097095894723	0.743017243219777	nc
Dgcr6	0.0268076848499513	0.894576897170348	0.97647603182561	nc
Dgcr8	-0.0542354673173876	0.552187076618517	0.788203227316069	nc
Dgkd	-0.0437256104070625	0.610509104997097	0.825095685417188	nc
Dgke	0.0247236773708244	0.834416032422781	0.949485060956558	nc
Dgkq	-0.445088198189279	0.0161156639025417	0.0733740283986466	Shortened
Dgkz	-0.01498038791016	1	1	nc
Dhcr24	0.0413821576125719	0.793680186974212	0.929496639636534	nc
Dhdds	0.26859103754165	0.230650700840295	0.487139137399173	nc
Dhodh	-0.255885049796416	0.339857709325305	0.606027040776134	nc
Dhps	1.56668769699722	2.62657112824061e-12	6.0985434459889e-11	Lengthened
Dhrs13	0.71487182331559	0.0631608635737855	0.205074008932691	nc
Dhrs7b	-0.821565944316973	3.11784484732067e-06	3.91547089434827e-05	Shortened
Dhtkd1	0.508146903670325	0.60458141098833	0.821217754480949	nc
Dhx15	0.113155990533476	0.235592364166603	0.49196206793616	nc
Dhx16	0.344672874858151	0.494054329091544	0.745889167601156	nc
Dhx29	0.254781184484649	0.256079300872201	0.518966406645068	nc
Dhx30	0.771258863288493	6.23083705039905e-09	1.09471713724894e-07	Lengthened
Dhx32	-1.53901234975331	1.91759296059003e-09	3.55962436206186e-08	Shortened
Dhx33	-0.226127873699858	0.130981694032568	0.338033885850312	nc
Dhx35	-0.773494589528577	0.0147931941211756	0.0688185627922123	nc
Dhx36	-0.491639669414424	1.1984451241796e-05	0.000135218316276577	Shortened
Dhx38	-0.985690690809442	0.0519870078367252	0.178868090891946	nc
Dhx40	-0.603087207643095	0.000475230834805114	0.00367413475174275	nc
Dhx57	-0.823843044846173	0.00393435531048048	0.0227644068084772	Shortened
Dhx8	-0.0794920387770155	0.604926466870533	0.821217754480949	nc
Dhx9	-0.388453564247298	0.000702310780995643	0.00519609236636223	Shortened
Diablo	-0.198008647419416	0.219051057835613	0.470344242828118	nc
Diaph1	0.0811101990807295	0.441572426368759	0.701715336885742	nc
Diaph2	-0.144551818884852	0.743667713315055	0.902676846167089	nc
Diaph3	0.311039778744626	0.705923770370322	0.880089009986895	nc
Dicer1	-0.291901820392779	0.0142524240696731	0.0669595017612944	nc
Dido1	0.0860806726821874	0.456552137623076	0.714922229334317	nc
Diexf	0.115467634749167	0.720116798481787	0.889700398332627	nc
Dimt1	0.432959407276106	0.0571705469398233	0.19210261491506	nc
Dio2	0.355498633693533	0.0547075034822397	0.185727730439705	nc
Dip2a	0.019091015305452	1	1	nc
Dip2c	-0.260280487659187	0.0300086389622795	0.119323998869284	nc
Dirc2	-0.0842520842046975	0.682591063407911	0.866429420679579	nc
Dis3	-0.392672710274856	0.0401927339559165	0.148001903057457	nc
Dis3l	-0.175563569842142	0.648438063425162	0.847488010134496	nc
Dis3l2	-2.32237886665822	2.84523753541903e-17	8.93280880141774e-16	nc
Dixdc1	0.434035601581204	0.31773192398649	0.581877307407164	nc
Dkc1	1.12685238812069	7.77323865874576e-24	3.11836424193351e-22	Lengthened
Dlat	-0.0574660545150162	0.699279567897259	0.875888596667148	nc
Dlc1	0.620506617578823	0.298141738049146	0.560803808858667	nc
Dld	-0.469031986230368	8.93405378260317e-06	0.000103055594830954	nc
Dlg1	-0.127641972659094	0.0757931408785949	0.233291675313015	nc
Dlg3	-0.301248700858891	0.427712241714946	0.690400231305895	nc
Dlg4	-0.692196169738479	0.0430277761303281	0.155512276523763	nc
Dlg5	0.218019686341308	0.164434965250749	0.389255376012037	nc
Dlgap4	0.0139386719780878	0.890500037888418	0.974583324278912	nc
Dlst	0.0842394548834834	0.17381286165506	0.402276498080508	nc
Dmap1	0.686790489116712	1.58975233887161e-06	2.07213025974583e-05	nc
Dmd	-0.385101598004912	0.704948872731394	0.879177169256199	nc
Dmpk	-0.33719212446828	8.6179964788486e-13	2.07435175245886e-11	Shortened
Dmrt2	-0.269460674993227	0.702846322249797	0.878071503973319	nc
Dmrta2	-0.0248746686390289	1	1	nc
Dmwd	-0.164577153735675	0.22090381040682	0.472776056593849	nc
Dmxl1	-0.294041093518838	0.072241893699629	0.225815296311914	nc
Dmxl2	-0.379963501901222	0.290758834858175	0.553976133644032	nc
Dna2	-0.21501289097085	0.723541382801384	0.892042398020965	nc
Dnaaf2	1.34892423245352	2.32357265536911e-05	0.000244941870721465	Lengthened
Dnaaf3	0.432959407276106	0.45348577950149	0.712028878838935	nc
Dnaaf5	-0.0253555742768936	0.902125206624265	0.979863167859559	nc
Dnah17	-0.162424898931562	0.869337734132336	0.964516535547098	nc
Dnaja1	0.209237761330505	0.0358410130912282	0.135289051506408	nc
Dnaja2	-0.238568089866786	0.0020108807164144	0.0129532289502483	nc
Dnaja3	-0.0926783395857034	0.457598089539252	0.714922229334317	nc
Dnaja4	-0.170373112966613	0.667656839007979	0.858008548580996	nc
Dnajb1	0.141231181565859	0.553056628664162	0.78873535478345	nc
Dnajb12	0.354264077007052	0.0233736623305204	0.0977308718521642	nc
Dnajb13	0.259867126755111	0.639133280024854	0.841111976500724	nc
Dnajb14	-0.051330992075713	0.791860574178243	0.928552323179781	nc
Dnajb2	0.147339929499085	0.452689444025758	0.71120568788695	nc
Dnajb4	0.184861696683725	0.626233143153219	0.834049325806414	nc
Dnajb5	-0.0871443217911088	0.64977973873887	0.84784570356024	nc
Dnajb9	-0.0495601723184858	0.839682714921437	0.951462918216184	nc
Dnajc1	0.0174073881608401	0.856960797697474	0.959248786261581	nc
Dnajc10	-0.226318802364249	0.0449085389908396	0.161095161476827	nc
Dnajc11	0.0768775272537074	0.529250432587329	0.77237618708834	nc
Dnajc13	-0.0989248630656225	0.380358455003623	0.646099365697756	nc
Dnajc14	-0.606977454168747	2.06983361384387e-06	2.66897652242261e-05	Shortened
Dnajc15	-0.0605415419350508	0.897651927606523	0.977079374321179	nc
Dnajc16	-0.399170538346789	0.0983429148101575	0.279580388915019	nc
Dnajc18	0.171210940595897	0.51720406564401	0.763124347775929	nc
Dnajc21	0.154781515181771	0.662061495173877	0.855844263632397	nc
Dnajc24	-0.125530882083859	0.789299050009453	0.927204886955955	nc
Dnajc25	0.332016912510946	0.441207729529434	0.701694062610153	nc
Dnajc27	-0.0126041138535829	1	1	nc
Dnajc28	0.669851398307669	0.441151120423616	0.701694062610153	nc
Dnajc3	-0.470897094392094	0.0102127213645726	0.0508243011533969	Shortened
Dnajc30	0.19456283196611	0.627956692463284	0.835035252497533	nc
Dnajc5	-0.286536714790818	0.0145350016766677	0.0680656596026054	nc
Dnajc7	0.156897311048181	0.301977275380597	0.565209410451865	nc
Dnajc8	-0.129644343742614	0.361809646718346	0.626980431714225	nc
Dnal1	0.0766830024970967	1	1	nc
Dnal4	-0.464718188110766	0.345926398683475	0.611789009280767	nc
Dnase1l2	0.611504288173648	0.378215701147947	0.643974434800595	nc
Dnase2a	0.753075189642814	0.0328664477467678	0.127185755187251	Lengthened
Dnlz	0.205507056960435	0.350433510123552	0.616772420376773	nc
Dnm1	-0.148644081355135	0.771147252682595	0.917524190413745	nc
Dnm1l	-0.0848627650510748	0.534772050910596	0.776354841098796	nc
Dnm3	1.46297197634255	0.0195721332012079	0.0855510737566114	Lengthened
Dnmt3a	0.712837323273314	0.0903629612994302	0.263534306762191	nc
Dnpep	-0.576400487217732	0.307468237286039	0.570459440247299	nc
Dnph1	0.491114200005769	0.266715100362884	0.528510370912703	nc
Dnttip1	0.444366431203991	0.0993430090375892	0.280875437846684	nc
Doc2a	-0.0902561218274136	0.775857044514754	0.919642764025121	nc
Dock1	-0.860477308613413	0.0567728076190919	0.191300253764565	nc
Dock4	0.00998408857262223	1	1	nc
Dock5	-0.200981081436995	0.198048069371616	0.438548024818289	nc
Dock6	1.33403541831926	6.09932874453423e-05	0.000580253694192861	nc
Dock7	0.169291267612272	0.644722486791229	0.845846852674321	nc
Dock9	0.337493398034238	0.543161186899424	0.782013453395825	nc
Dok4	0.225854746103767	0.524959193652444	0.769175764221635	nc
Dolk	-0.393821013369148	0.0180167727721495	0.080209072865408	nc
Dolpp1	1.74847978718594	3.74566485448024e-66	4.36249127648416e-64	Lengthened
Donson	0.915368749532823	0.0255561103287097	0.104912264174879	Lengthened
Dopey1	-0.323989719263145	0.297917147909033	0.560803808858667	nc
Dot1l	-0.328111795507885	0.109309206076526	0.300066658272435	nc
Dpagt1	0.374747091496017	0.548919513363854	0.785078796365214	nc
Dpep1	-0.42930864188239	0.0251735562398893	0.103873285490423	Shortened
Dpf1	-1.43817115057219	6.67044917785515e-06	7.89628090381837e-05	Shortened
Dpf2	0.00477895803833206	0.973237836190641	1	nc
Dph5	1.32211128262691	0.00056676728800841	0.00428099015346102	nc
Dpm1	-0.408519665245203	0.628039946865268	0.835035252497533	nc
Dpp3	-0.0863790056637822	0.545779076008856	0.782432250768783	nc
Dpp6	-0.117168440600151	0.882406461494043	0.96939860922691	nc
Dpp8	0.213790053061886	0.0527687957543088	0.181018277502073	nc
Dpp9	-0.100140911203189	0.488884680129543	0.741802117086663	nc
Dpy19l1	-0.13124864826427	0.090457928267512	0.263598345447822	nc
Dpy19l3	0.10884632444087	0.418540541558115	0.682476400600336	nc
Dpy19l4	-0.303548993115252	0.409530493501697	0.673377277225088	nc
Dpysl2	-0.052026640820809	0.778530400593049	0.921752422148287	nc
Dr1	-0.25518870443436	0.234223881851427	0.490988641843234	nc
Dram1	-0.25806037004948	0.645802612161292	0.846802371965987	nc
Dram2	-0.293208392744452	0.157941054736684	0.378649520668525	nc
Drap1	0.453699119647949	0.447456041584487	0.706247011209088	nc
Draxin	-0.415037499278844	0.796887666434817	0.930668904953229	nc
Drg1	-0.168444009110243	0.314605224095535	0.578204205445116	nc
Drg2	0.219988216831163	0.222104310160118	0.474501545463376	nc
Drp2	-0.618917229115503	0.00130899749042755	0.00903658783783682	Shortened
Dscr3	-0.229974515764282	0.0757008525932403	0.233191112392217	nc
Dse	0.0639469167798536	0.849083893195207	0.955054416136729	nc
Dsn1	0.0918469529008936	0.750606279253539	0.905164987055746	nc
Dst	-0.0548771508076271	0.43727934966823	0.698892028321003	nc
Dstn	-0.161324550978536	0.324398568072785	0.589748756307548	nc
Dstyk	-0.130552157341501	0.492747171243204	0.745157554669566	nc
Dtl	-0.0215925304943578	1	1	nc
Dtnbp1	1.02261431750641	4.40744256466095e-08	7.04118202641962e-07	Lengthened
Dtwd1	0.400537929583729	0.648601727305553	0.847548511196779	nc
Dtwd2	0.975436746960187	0.0646705601861974	0.208942333380103	nc
Dtx2	-0.755134627849832	0.0439547860039032	0.158066326697039	Shortened
Dtx3	0.0384032739653801	0.828290900232072	0.946724039606178	nc
Dtx4	-0.0085776770093049	1	1	nc
Dusp1	-0.658516301030788	2.00601532510785e-05	0.000214281607434967	Shortened
Dusp10	-0.1111637612463	0.567827167272079	0.799119075203992	nc
Dusp11	-0.505115676836042	0.0541848412063719	0.184473709736545	nc
Dusp12	-0.14359085362885	0.854412894135685	0.957881619089238	nc
Dusp13	-0.450442835410043	0.287398555232739	0.550400807356761	nc
Dusp16	0.424054144788294	0.497558771169977	0.748453175290429	nc
Dusp18	0.318029846358826	0.213817409113606	0.462822395446447	nc
Dusp19	-0.348655784671262	0.506601933288333	0.755045886040445	nc
Dusp2	-0.707641902571966	0.000483805082193613	0.00372447387901928	Shortened
Dusp28	-0.612371223014868	0.388385095157705	0.653888732136579	nc
Dusp3	-0.218830313076672	0.0420678946832856	0.153033887913353	nc
Dusp4	0.175056747233078	0.723094565470332	0.891796047354614	nc
Dusp5	-0.2935834691934	0.288449282545178	0.55117551449027	nc
Dusp6	-0.27149598458199	0.378520426799427	0.64403770073484	nc
Dusp7	0.248170441345089	0.264067738242208	0.526749485593089	nc
Dusp8	-0.615941805418591	0.28897369406591	0.551739567649375	nc
Dvl1	1.66385778923638	3.01972258656761e-15	8.61874181723506e-14	nc
Dvl2	2.17105815423919	1.1898644292534e-118	2.96276242884095e-116	Lengthened
Dvl3	-0.34154687996042	0.000196145416286588	0.00167419154965183	nc
Dxo	1.08086183275013	1.33068700285806e-05	0.000149438426868399	Lengthened
Dym	-2.20207243695685	0.000191506343047954	0.00163652935283938	nc
Dync1h1	-0.148123562215847	0.0160780285734154	0.0732488607751624	nc
Dync1i2	-0.066609709537268	0.570993417221761	0.801544219626426	nc
Dync1li2	0.358035559443572	0.0340053449740819	0.130644037563439	Lengthened
Dynll1	0.24944421819163	0.690829343176371	0.871096470395177	nc
Dynll2	0.23952495143177	0.128138939892358	0.333438300887467	nc
Dynlrb1	-0.0822681974273773	0.728489652118179	0.893798903687163	nc
Dynlt3	-0.282752640448299	0.418833055435749	0.682707334831048	nc
Dyrk1a	0.115037243845508	0.401423769488696	0.666842776402093	nc
Dyrk1b	-1.75082811291836	2.00377966814259e-32	1.06391860173953e-30	Shortened
Dyrk2	-0.0666826286982818	0.567219699358567	0.798778669483849	nc
Dzip1	-0.575968032209051	0.0138529410935467	0.0655835742635399	Shortened
Dzip1l	-1.27244656375834	6.0975468700101e-13	1.48250457738528e-11	nc
Dzip3	-0.150586125369775	0.486713828909174	0.740219157235288	nc
E130308A19Rik	-0.445032239576681	0.303906494035907	0.566822191151794	nc
E130309D02Rik	-0.460680164834556	0.403035908985793	0.667811449928044	nc
E2f1	0.0711432594059016	0.77230068348488	0.918292286319431	nc
E2f2	0.108611842419137	0.637426585626463	0.840858124736698	nc
E2f3	-0.295711247065216	0.309210790780264	0.572809420273035	nc
E2f5	-0.0768423283162114	0.726751807584032	0.892799387983037	nc
E2f8	-0.0107474348340075	1	1	nc
E330009J07Rik	-0.843674197915616	0.0585779102220977	0.195106591196387	nc
Eaf1	0.0352702102619582	0.66247796585826	0.855885458127666	nc
Eapp	-0.133661195081734	0.536846913127221	0.777197424541398	nc
Ebag9	-0.219555769166913	0.54501832215102	0.782109957124903	nc
Ebf3	0.0621445214958718	0.709411788357674	0.882134583230694	nc
Ebna1bp2	0.582216449711404	0.00208640965784978	0.0133299860731344	nc
Ebp	-0.573635096393562	0.0222052983661266	0.0939334853554774	Shortened
Ebpl	1.01821785794123	0.0138976519027378	0.065677319626747	nc
Ece1	0.0502960414087636	0.555443441994082	0.789694249781309	nc
Ech1	-1.14654866335294	0.0312217263616755	0.122728408305748	nc
Echdc1	0.0513912255890382	0.863561034229447	0.961865529565145	nc
Echs1	0.208755502623467	0.348070382928706	0.614677484746438	nc
Ect2	-0.0393988176467142	0.914489327476809	0.988108249844387	nc
Edc3	0.174839960779309	0.522006468060228	0.766102361574129	nc
Edc4	-0.184491624891286	0.618229631733465	0.829596670627118	nc
Edem1	-0.378950199040931	0.184463657274214	0.417600041813323	nc
Edem3	-0.467434144165184	0.0271627165268309	0.110185583443831	Shortened
Edrf1	-0.216801725720664	0.438475168348232	0.700168497793025	nc
Eea1	-0.201702562569263	0.50078828257426	0.750558777183215	nc
Eed	-0.123735368422244	0.649649841815768	0.84784570356024	nc
Eef1akmt1	0.459949921154418	0.536845817397412	0.777197424541398	nc
Eef1b2	-0.485356549304097	0.0967575546169182	0.276488445543635	nc
Eef1d	-0.541175809348225	0.00306017770957244	0.0184299776820873	nc
Eef1e1	-0.218046951060484	0.505775359380973	0.754587576464877	nc
Eef1g	0.957477503144829	7.84884162791383e-07	1.08410384995028e-05	nc
Eef2	-0.039916522221977	0.266853456910084	0.528510370912703	nc
Eef2k	-0.435232674637962	0.380732410761476	0.646525023657587	nc
Eefsec	-0.67475352684646	0.234263307136648	0.490988641843234	nc
Efcab14	-0.181737987417127	0.27354659715006	0.535617275071293	nc
Efemp2	2.59121186398812	1.7784663556713e-68	2.29326884898258e-66	Lengthened
Efhd2	0.222388673458445	0.30007866915656	0.562825362462242	nc
Efl1	-0.615336149764675	0.477901516872705	0.731748696636514	nc
Efna1	-1.28716267672669	0.00987980308122965	0.0494058573750411	Shortened
Efna2	-0.124155108491933	0.865970426936762	0.963360414868334	nc
Efna4	0.19643665710477	0.720785628611182	0.890012487038533	nc
Efnb2	-0.0698234831165232	0.787849318651452	0.926747868588504	nc
Efr3a	-0.300374367513646	0.0217135429025111	0.092667549231107	Shortened
Egfr	-0.130222577408581	0.701561739436139	0.877377436866706	nc
Egln1	0.0441939049859559	0.769007887240468	0.916921704391901	nc
Egln2	-0.334949587956152	0.118787754391384	0.315703487103492	nc
Egln3	0.20487057670408	0.198268452966438	0.438863016526069	nc
Egr1	-0.186782441872475	0.036714733320835	0.137794744963487	nc
Egr2	-0.318550937401844	0.205170299555543	0.449222174981982	nc
Egr3	-0.690144737413213	0.0796028703670294	0.241924380016969	nc
Ehbp1	-1.37879555895528	0.000545432546554002	0.00413281051276647	Shortened
Ehbp1l1	-0.202736429800219	0.0118719832608639	0.0573428703188615	nc
Ehd1	-0.035831362429988	0.759964978250243	0.911730704094535	nc
Ehd2	0.196263353460501	0.0986328263348359	0.279853689180295	nc
Ehd3	0.427633535678483	0.276996422966977	0.538554434637733	nc
Ehd4	-0.374511303801191	1.11768335888045e-15	3.2283166137903e-14	Shortened
Ehmt1	-0.607253450099734	3.09750924917513e-07	4.49138841130394e-06	Shortened
Ei24	0.0815775836514505	0.580037121740754	0.807645209427302	nc
Eid1	-0.220516685109997	0.24709528963929	0.507166973111837	nc
Eid2	-0.28407350767012	0.25614129251946	0.518966406645068	nc
Eid2b	-0.908416449839479	0.0216842333993338	0.0926519818796386	Shortened
Eif1	0.98019921673515	0.155843710875875	0.37552097422127	nc
Eif1ad	-0.152500828709485	0.476512116435812	0.730861085977698	nc
Eif1ax	0.558406030426688	0.000174433820020339	0.00151029570067969	Lengthened
Eif1b	-0.169331177585034	0.456259984544951	0.714922229334317	nc
Eif2ak1	-0.0370519270941655	0.857744062070513	0.959308903905133	nc
Eif2b3	-0.559363890422265	0.0857561733775706	0.25410148869899	nc
Eif2b5	-1.26323229950897	4.46203700799325e-17	1.3888090187379e-15	nc
Eif2d	-0.721114834886085	0.00329830007818899	0.0197160801859294	nc
Eif2s1	0.00237096162272832	1	1	nc
Eif2s2	-0.295817930950907	0.000472629834362507	0.0036597207101189	nc
Eif3b	-0.180765803755634	0.0041203697202497	0.0236323985305188	nc
Eif3e	0.452292379341837	0.387061781917134	0.652793362714552	nc
Eif3f	0.00302374225181257	1	1	nc
Eif3h	-0.0661306965765407	1	1	nc
Eif3m	-0.244893595142504	0.514531808662059	0.760747811991639	nc
Eif4a1	-0.116212107167468	0.105192675764041	0.291033069613848	nc
Eif4a2	0.0419947075192577	0.427717733398802	0.690400231305895	nc
Eif4a3	0.898093421986339	0.182539284139952	0.414632328019691	nc
Eif4b	-0.00346202874928059	0.959549104178391	1	nc
Eif4e	-0.436606159777586	0.00158132549315	0.0106418931836311	Shortened
Eif4e2	-0.193061244325872	0.582254451091488	0.809273111967444	nc
Eif4e3	0.446712562343436	0.276749483192124	0.538554434637733	nc
Eif4ebp1	0.0902888853291031	0.8779395171543	0.967365953047777	nc
Eif4ebp2	0.595758326506439	2.49766883560314e-14	6.67987654144085e-13	Lengthened
Eif4ebp3	-0.302685180137882	0.0105853762001014	0.0521118906782286	nc
Eif4enif1	-0.199308808223406	0.20067585289714	0.442326050392611	nc
Eif4g1	0.24299167942367	1.7535476917586e-06	2.27331559823858e-05	nc
Eif4g2	-0.203432676450113	1.11002707418612e-05	0.000125832111502323	nc
Eif4g3	0.0596529487740212	0.637266508333719	0.840858124736698	nc
Eif5	0.032936553064531	0.726326768684335	0.892580938847785	nc
Eif5a	0.11775685012474	0.115343482591399	0.309298591002893	nc
Eif5b	-0.250700295308996	0.0241180893706086	0.100262938022547	nc
Elac2	1.35845397091248	2.78393402838309e-05	0.000288418760673662	Lengthened
Elavl1	-0.198394718286398	0.262108608545452	0.524714710404034	nc
Elf2	0.0434514602215543	0.816973343433566	0.940287617617752	nc
Elf4	0.0248528054825083	0.891535318382729	0.975209473251772	nc
Elk1	0.0451250049513122	0.822483254212422	0.942872135048087	nc
Elk3	0.53740110228402	0.174072768690017	0.402491022321682	nc
Elk4	0.373040137633911	0.176322962726023	0.406262959108044	nc
Ell	0.0392907949123395	0.93117579188961	0.995917368121735	nc
Ell2	0.730610099126383	0.0995183049452008	0.281122960362239	nc
Elmo3	0.594645054118495	0.331644246122797	0.59771188918856	nc
Elmod2	-0.546641574524141	0.0996889148069281	0.281122960362239	nc
Elmsan1	0.333922669355964	0.309705746724368	0.573418793625457	nc
Elof1	-0.315632688355884	0.687895456373914	0.869471922015759	nc
Elovl1	-0.200468294435785	0.104668946285313	0.290028572957117	nc
Elovl4	-0.103967919866175	1	1	nc
Elovl5	0.100664126938871	0.459266318845932	0.716590495970407	nc
Elovl6	-0.270466717227901	0.152389267335793	0.370880653667597	nc
Elp2	-0.728600810643193	5.66229727244672e-05	0.000546623644443019	Shortened
Elp3	0.140658084906028	0.171955063883777	0.399386970516226	nc
Elp4	0.555215157327104	0.0596187682585142	0.197120815052065	nc
Elp6	-0.378770890940812	0.295794261925763	0.558559195963894	nc
Emb	0.127383658504031	0.79469819584262	0.929695753710071	nc
Emc1	-1.25728193912834	2.04796078263047e-74	2.95766496227492e-72	Shortened
Emc10	0.0921392762907109	0.457704676113079	0.714922229334317	nc
Emc2	0.765534746362977	0.0598158233144289	0.197498884386598	nc
Emc3	0.142042011073188	0.358845899016094	0.624687370996522	nc
Emc4	1.46110698268712	2.85505583549255e-55	2.98787799827416e-53	Lengthened
Emc6	-0.127468065766199	0.517962190108705	0.763307137709176	nc
Emc7	-0.177486879695361	0.44001688086437	0.700785596983153	nc
Emc8	-0.415614404231404	0.10289575907838	0.286323805897875	nc
Emc9	-6.12552346038676	9.08915633291147e-87	1.68289225333215e-84	Shortened
Emd	-2.29309528710735	1.15795246150069e-12	2.74149990967098e-11	nc
Eme2	-0.636604078922971	0.0476388386897109	0.168627477538433	nc
Emg1	3.43579736387095	2.45712802083899e-33	1.34416071503624e-31	Lengthened
Eml1	-0.816288046827612	0.367697451272802	0.63444284244705	nc
Eml4	-0.196082189329404	0.0620349962476057	0.202499665353502	nc
Eml5	-1.77821710803207	3.43205173312041e-09	6.1495894701892e-08	Shortened
Eml6	1.31336251309425	5.84400242000107e-05	0.000561164115356752	nc
Emp1	-0.268867837429343	0.120074489238322	0.318654129654511	nc
Emp2	-0.0434262178904343	0.932649919839279	0.996446092058835	nc
Emsy	-0.345353289943567	0.00634018106543626	0.034397030408351	nc
Emx2	0.222392421336448	1	1	nc
En1	0.267005625453472	0.22954458680322	0.485797614685243	nc
Enah	-0.404842005559171	1.49413255503881e-09	2.80237173504811e-08	nc
Enc1	-0.919871742510114	1.1497051735035e-29	5.68631579306082e-28	Shortened
Endod1	-0.242917818667847	0.855570027177198	0.958434869104336	nc
Endog	-1.30068694731319	0.0478021453586378	0.168957068837359	Shortened
Eng	-0.120618275589534	0.604818561111493	0.821217754480949	nc
Engase	-0.237979063810239	0.666101424100426	0.857028057421492	nc
Enkd1	2.20204377594465	0.00125803404054104	0.00873486904494888	Lengthened
Eno1	-0.128592107395728	0.000367197533443706	0.00294942534927364	nc
Eno2	0.180691890585136	0.512644232818626	0.759656065089944	nc
Enox1	0.2313924195874	0.635126861521273	0.839511452872984	nc
Enox2	0.182746616876158	0.698308366807776	0.87544668816317	nc
Enpp5	0.25090117802649	0.476970783759098	0.73109871142527	nc
Ensa	-0.0500406824995951	0.901854544084402	0.979863167859559	nc
Entpd3	0.642106407824765	0.557766113620308	0.791321713238657	nc
Entpd4	-0.0642473721992245	0.921769756620237	0.991819313448775	nc
Entpd5	-0.109738997921421	0.808280733704759	0.93550171150538	nc
Entpd6	0.00417128571566261	1	1	nc
Entpd7	0.242288607289479	0.344597386594972	0.610185808877462	nc
Eny2	-0.631646453137481	4.98599657110829e-05	0.00048653893567531	nc
Ep300	-0.0993874600864081	0.547239675859435	0.78405113082956	nc
Ep400	-0.254513405322623	0.465651982849708	0.721096497567604	nc
Epb41	0.235959962442483	0.15950475960786	0.381511715511214	nc
Epb41l1	-0.22660403574239	0.216041279850621	0.465900205569968	nc
Epb41l2	-0.109186741236334	0.511138170047625	0.758400704489086	nc
Epb41l3	-0.0487311026831398	0.588869675710482	0.812424136091974	nc
Epb41l5	-0.113407848132472	0.873412051903776	0.965826510940085	nc
Epc1	0.0018517060613224	1	1	nc
Epc2	-0.3405915344903	0.0657326094516924	0.21161621616169	nc
Epdr1	0.470629825242161	0.325225673293438	0.590544249089147	nc
Epg5	-0.110288116304108	0.512910137839068	0.759738278017623	nc
Epha2	0.583872762383315	0.0156347357808201	0.0718183378328893	Lengthened
Epha3	-0.0282032279024712	1	1	nc
Epha4	0.185151369662063	0.530066844763081	0.772786732492269	nc
Epha7	0.578076115135916	0.348354328288683	0.615028509675447	nc
Ephb2	0.437444632131204	3.86714699601808e-07	5.52963731846466e-06	Lengthened
Ephb4	-0.359363732824595	0.0957770344836488	0.274417605724278	nc
Ephb6	-0.753013965560167	0.142669149509678	0.355736853801584	nc
Ephx3	-0.485426827170241	0.729477196885428	0.894321704364971	nc
Epm2a	0.0833283835988963	0.876195381788756	0.966397869542784	nc
Epm2aip1	-0.0637020900955187	0.632282746812381	0.837591949134509	nc
Epn2	-0.0337962219248839	0.84011172502139	0.951462918216184	nc
Epor	-1.78206956103017	5.06578385479851e-09	8.94377144633254e-08	Shortened
Eprs	0.253736821359655	0.84043462621341	0.951462918216184	nc
Eps15	-0.445789696867708	0.0103338889442373	0.0511526159785118	Shortened
Eps8	-0.294980421293054	0.638608244482898	0.840979360022707	nc
Eps8l3	-0.172351738836853	0.835756409943814	0.950093991845763	nc
Erap1	0.704371534974623	0.00120569118425297	0.00842816654548957	Lengthened
Erbb2	0.601383601933171	9.57636944653955e-07	1.29739144040267e-05	Lengthened
Erc1	0.419021395039284	1.89080203210827e-05	0.000202573909107623	Lengthened
Ercc1	-0.0370307309449667	1	1	nc
Ercc4	0.145160542118557	0.682626421324729	0.866429420679579	nc
Ercc6	-0.148474512121173	0.568761770835753	0.799810856320346	nc
Ercc6l2	0.0691320772315347	0.902209835710822	0.979863167859559	nc
Ercc8	-1.26273988811492	1.48685738038018e-05	0.000164924687307608	Shortened
Erf	-0.642295675787108	0.0723750394958706	0.225949053264022	nc
Ergic1	-0.2632475987481	0.0708390650518188	0.223180143428963	nc
Ergic2	0.507829374222385	0.00240515993291071	0.015010941984052	Lengthened
Erh	0.257130003169948	0.442515226386241	0.702131937977378	nc
Eri1	-0.237720931799505	0.335709011842449	0.60285738694961	nc
Eri3	0.565053865247812	0.494762921107065	0.746371960483563	nc
Erlec1	-0.0597508074450509	0.905652338385104	0.981738027465528	nc
Erlin1	-0.115632204264462	0.709397814556822	0.882134583230694	nc
Erlin2	0.23641377405885	0.307291491183169	0.570278041077786	nc
Ermard	-0.0478160173850816	0.924438246053519	0.993210619662619	nc
Ermp1	0.409799122356872	0.575116081725427	0.804158082133256	nc
Ern1	-0.219518301847239	0.0776075957721061	0.236857332658655	nc
Ero1l	-0.447885326294392	0.132970073844143	0.341093038447089	nc
Erp29	-0.52688592288779	0.00141555525479401	0.00973497570939768	Shortened
Erp44	0.795236722701763	0.000330050952342882	0.00268588168008455	Lengthened
Errfi1	-0.0170930110822516	0.908105777411811	0.983713144118015	nc
Esd	-0.458993862154915	0.0837671092854447	0.250158104280478	nc
Esr1	0.303964669888676	0.669428288397041	0.859825981948601	nc
Esrp2	-1.95711418714682	0.00062900519438109	0.00470191149961269	nc
Esrra	-0.351628329102782	0.014684444124912	0.0685432262611438	Shortened
Esrrb	0.0280976061749594	1	1	nc
Esrrg	0.160295810595092	0.640817494902356	0.84279886849865	nc
Esyt1	-0.0755422391637589	0.701365147221705	0.877305501873468	nc
Esyt2	-0.81646311513589	0.0010719462421203	0.00760365797087494	Shortened
Etaa1	-0.267480310864986	0.79619573044328	0.930531380392015	nc
Etf1	-0.394585077083859	3.83699145930124e-08	6.18457931419962e-07	Shortened
[truncated: 5,222 more rows]

## Sheet: cytoplasm
Legend: APA change in MT versus to SC (cytoplasmic RNA-seq)
gene_symbol	RED	pvalue	p_adjust	APA change
0610009O20Rik	-0.975242	0.205672	0.367356	nc
0610030E20Rik	-0.546338	0.0767956	0.178183	nc
0610037L13Rik	-0.337151	0.691874	0.822989	nc
1110004E09Rik	0.0466932	1	1	nc
1110004F10Rik	-0.359476	0.00097996	0.00471314	Shortened
1110008F13Rik	-0.27881	0.000414851	0.00223016	nc
1110008P14Rik	-0.418844	4.66721e-07	4.47649e-06	nc
1110032A03Rik	-0.22741	0.632872	0.782114	nc
1110065P20Rik	0.39586	0.0698078	0.166074	nc
1500009L16Rik	-1.32193	0.129969	0.262935	nc
1600012H06Rik	-0.525928	0.0217456	0.0663111	Shortened
1600014C10Rik	-0.29773	0.555069	0.723946	nc
1700017B05Rik	-0.335849	0.12435	0.255208	nc
1700025G04Rik	-0.277453	0.497589	0.674996	nc
1700037H04Rik	-0.275165	0.297816	0.479296	nc
1700088E04Rik	0.0144011	1	1	nc
1700094D03Rik	0.371969	0.630502	0.780778	nc
1810013L24Rik	-0.201188	0.427431	0.608563	nc
1810043G02Rik	0.348631	0.099817	0.216408	nc
1810055G02Rik	0.0678409	0.901882	0.960334	nc
2010107E04Rik	0.0932626	0.569186	0.734597	nc
2200002D01Rik	-1.13959	0.00180751	0.00800591	Shortened
2210016F16Rik	0.29919	0.125679	0.257144	nc
2310022A10Rik	-0.11031	0.535121	0.707762	nc
2310022B05Rik	-0.236318	0.0263261	0.0768343	nc
2310030G06Rik	-0.165059	0.820014	0.913951	nc
2310035C23Rik	-0.306656	0.415264	0.597486	nc
2310057M21Rik	-0.191475	0.6429	0.790841	nc
2310061I04Rik	-0.969066	0.010269	0.0354497	Shortened
2410004B18Rik	0.00288144	1	1	nc
2410015M20Rik	-0.111616	0.690567	0.822394	nc
2410131K14Rik	1.44764	4.80311e-09	5.94017e-08	Lengthened
2510009E07Rik	-1.20436	5.51357e-11	8.42969e-10	Shortened
2510039O18Rik	-0.0139141	0.935796	0.982365	nc
2610002M06Rik	0.0524788	0.912796	0.9669	nc
2610301B20Rik	-0.527805	0.000484892	0.00254111	Shortened
2610507B11Rik	0.0366602	0.752974	0.869448	nc
2700081O15Rik	-0.287848	0.0370373	0.101326	nc
2810004N23Rik	-0.032289	0.896741	0.957347	nc
2810403A07Rik	-0.279024	0.583668	0.746511	nc
2810474O19Rik	1.63452	0.000300808	0.00169931	nc
2900026A02Rik	-0.0106708	1	1	nc
3110002H16Rik	0.441598	0.113554	0.238786	nc
3110040N11Rik	-0.367431	0.103176	0.221376	nc
3110062M04Rik	0.116024	0.797777	0.900306	nc
3830406C13Rik	-0.882103	0.00666083	0.0247084	Shortened
4833439L19Rik	-0.221312	0.0264448	0.0771133	nc
4921524J17Rik	-0.511611	0.58254	0.745624	nc
4930402H24Rik	0.214099	0.830333	0.919741	nc
4930452B06Rik	-0.676366	0.381656	0.565863	nc
4930453N24Rik	0.77142	0.00779246	0.0282614	nc
4930503L19Rik	-0.21616	0.632661	0.782114	nc
4930579G24Rik	-0.267621	0.389587	0.573683	nc
4931406P16Rik	-0.426817	0.00128989	0.00600029	Shortened
4931428F04Rik	-0.243842	0.577041	0.741576	nc
5031439G07Rik	0.246879	0.002204	0.0094603	nc
5730455P16Rik	-0.459497	0.218995	0.38589	nc
5730559C18Rik	-0.623845	0.0342741	0.0950334	Shortened
6030419C18Rik	1.80924	2.95593e-09	3.80391e-08	Lengthened
6030458C11Rik	0.448794	0.0973432	0.212125	nc
6430548M08Rik	0.397492	0.29368	0.474729	nc
8030462N17Rik	-0.662092	0.0673525	0.161559	nc
9030624J02Rik	-1.12373	2.29053e-17	5.35742e-16	Shortened
9130011E15Rik	-0.493878	0.00999523	0.034735	Shortened
9130023H24Rik	0.0645403	0.892699	0.955174	nc
9230110C19Rik	-0.385891	0.453317	0.633929	nc
9330159F19Rik	-0.506523	0.517558	0.691669	nc
9430015G10Rik	-0.627015	0.0544874	0.137217	nc
9430038I01Rik	-0.239075	0.650105	0.795886	nc
9530068E07Rik	-0.190382	0.0099392	0.0345797	nc
A130010J15Rik	0.438884	0.101341	0.218659	nc
A430005L14Rik	0.0916058	0.807765	0.906339	nc
A830010M20Rik	0.473931	0.635903	0.784987	nc
Aaed1	-0.323679	0.0903863	0.200241	nc
Aagab	-0.891476	0.000187977	0.00111482	Shortened
Aak1	-3.05003	1.09524e-38	5.8407e-37	Shortened
Aamdc	0.0952994	0.565798	0.732209	nc
Aar2	1.4462	1.94869e-05	0.000143853	nc
Aars	0.119401	0.406695	0.590509	nc
Aars2	-0.321928	0.456665	0.636888	nc
Aarsd1	0.384664	0.592784	0.753477	nc
Aasdhppt	-0.443426	0.0220871	0.0671682	nc
Abca3	-0.149527	0.679719	0.816043	nc
Abca5	-0.502961	0.227137	0.396671	nc
Abcb10	-0.434392	0.100951	0.218204	nc
Abcb6	-0.170706	0.65491	0.799566	nc
Abcb7	-0.350647	0.0551057	0.138356	nc
Abcc1	0.0704172	0.722631	0.846765	nc
Abcc10	-4.74723	1.24734e-09	1.68315e-08	Shortened
Abcc5	0.125599	0.651419	0.79648	nc
Abcc9	0.0675743	1	1	nc
Abcd1	-0.918621	0.0141751	0.0464329	Shortened
Abcd3	-0.363561	0.0545356	0.137286	nc
Abce1	-0.244182	0.118132	0.24593	nc
Abcf1	-0.373486	0.000687423	0.003461	Shortened
Abcf2	-1.05162	0.00878129	0.0311362	nc
Abcf3	-1.35761	8.3014e-07	7.57006e-06	nc
Abhd1	0.674204	0.0014796	0.00675087	Lengthened
Abhd11	-0.481779	0.473243	0.65165	nc
Abhd12	-1.11173	1.45566e-21	4.20063e-20	Shortened
Abhd13	-0.906876	5.29328e-10	7.45983e-09	Shortened
Abhd17b	-0.41401	0.00493222	0.0192045	Shortened
Abhd17c	-0.126362	0.204834	0.366251	nc
Abhd18	-0.479927	0.619256	0.772737	nc
Abhd2	-1.12199	7.91061e-05	0.00051246	Shortened
Abhd3	-2.77556e-16	1	1	nc
Abhd4	-0.151175	0.664293	0.805283	nc
Abhd5	0.124405	0.541365	0.71319	nc
Abhd6	-0.038116	1	1	nc
Abhd8	-0.659605	0.0164086	0.052393	Shortened
Abi1	-0.893853	4.02152e-21	1.13591e-19	Shortened
Abi2	-0.68335	1.22047e-06	1.08911e-05	Shortened
Abl1	1.22787	9.6743e-05	0.000613012	nc
Ablim1	-0.528083	6.15027e-10	8.61296e-09	Shortened
Ablim2	-0.581329	0.125441	0.256894	nc
Ablim3	-0.313039	0.339862	0.524304	nc
Abr	-0.544388	9.19089e-10	1.26323e-08	Shortened
Abracl	-0.0430595	0.75077	0.867655	nc
Abt1	-0.0942728	0.709195	0.837174	nc
Acacb	-0.393313	0.540533	0.712313	nc
Acad11	-0.346258	0.319801	0.503494	nc
Acad12	0.195688	0.65863	0.80194	nc
Acad8	0.08092	0.892959	0.95524	nc
Acadl	-0.13318	0.126641	0.25849	nc
Acads	-0.0600736	0.739318	0.859385	nc
Acadsb	-0.359996	0.201978	0.362223	nc
Acap2	-1.11543	9.3359e-07	8.45558e-06	Shortened
Acat3	-0.209219	0.000659709	0.0033442	nc
Acbd3	0.165694	0.566899	0.732936	nc
Acbd4	0.869801	0.0510713	0.130437	nc
Acbd5	-0.198297	0.593238	0.753651	nc
Acbd6	0.431432	0.618095	0.771924	nc
Accs	-1.02359	0.0924295	0.203621	nc
Acd	0.292782	0.64561	0.792752	nc
Acer3	0.727095	0.113922	0.239257	nc
Acin1	-0.225089	0.0702938	0.167051	nc
Ackr3	-0.590636	0.35967	0.542557	nc
Acly	-0.45377	0.0100463	0.0348597	Shortened
Aco1	-0.0227038	0.902148	0.960334	nc
Aco2	-0.0229532	0.782709	0.89143	nc
Acot11	0.936665	0.000453453	0.00240854	Lengthened
Acot7	0.260888	0.465716	0.645016	nc
Acot8	0.0723889	0.788655	0.895114	nc
Acox1	0.134968	0.406951	0.590752	nc
Acox3	-0.214876	0.370179	0.554022	nc
Acp1	-0.0251753	1	1	nc
Acp2	-0.127264	0.42563	0.606509	nc
Acsl1	-0.312149	0.152919	0.297189	nc
Acsl3	-0.0716867	0.553951	0.722962	nc
Acsl4	-1.12897	7.59276e-08	8.07231e-07	Shortened
Acsl6	0.379182	0.66527	0.805575	nc
Acss2	0.263564	0.83377	0.921557	nc
Acta2	1.16025	2.36841e-71	2.2554e-69	nc
Actb	-0.0294623	0.510483	0.684684	nc
Actc1	0.034805	0.580333	0.7438	nc
Actl6a	0.692099	5.96897e-07	5.61201e-06	Lengthened
Actn1	-0.0314061	0.818518	0.91379	nc
Actn2	0.620912	0.0208263	0.0640633	nc
Actn3	-0.0701306	0.705437	0.834358	nc
Actn4	0.0181818	0.820033	0.913951	nc
Actr10	-0.484623	0.0248665	0.0735732	nc
Actr1a	-0.32266	0.00303786	0.0125234	Shortened
Actr1b	-0.149179	0.667089	0.806871	nc
Actr2	-0.785736	9.79925e-11	1.46461e-09	Shortened
Actr3	-0.402797	2.54176e-05	0.000184568	Shortened
Actr3b	-1.83168	0.0478057	0.123853	Shortened
Actr8	0.0198404	1	1	nc
Acvr1b	-0.139888	0.412234	0.594671	nc
Acvr2a	-0.271097	0.0688431	0.164237	nc
Acvr2b	0.379752	0.647767	0.794337	nc
Acyp1	-0.489894	0.219543	0.386549	nc
Ada	4.11415	5.44414e-30	2.28243e-28	nc
Adal	-0.049502	0.92736	0.976739	nc
Adam10	-0.740408	1.04604e-07	1.09465e-06	Shortened
Adam11	-0.962032	0.357977	0.541351	nc
Adam15	1.27428	0.0555555	0.139077	nc
Adam17	-0.0814806	0.629725	0.78054	nc
Adam9	-0.571082	5.99387e-06	4.81387e-05	Shortened
Adamts1	0.165606	0.343344	0.527966	nc
Adamts12	-0.997384	0.0564345	0.140685	nc
Adamts14	-0.27396	0.287702	0.467714	nc
Adamts4	0.298125	0.0571329	0.142107	nc
Adamts5	-0.268339	0.0730132	0.171496	nc
Adamts6	-1.09087	0.0315028	0.0887132	Shortened
Adamtsl4	-0.24184	0.834873	0.922012	nc
Adar	-0.107622	0.831967	0.92036	nc
Adat1	1.25802	0.207516	0.369669	nc
Adat2	-0.238412	0.646494	0.793359	nc
Adck5	0.120976	0.872288	0.944553	nc
Adcy1	0.225485	0.24982	0.423261	nc
Adcy6	-0.204788	0.32341	0.506195	nc
Adcy7	-0.725566	0.00027645	0.00157237	Shortened
Adcy9	1.05622	0.0335644	0.0934198	Lengthened
Add1	-0.431569	0.0104845	0.0360487	Shortened
Add3	-0.968594	0.0233045	0.0698822	Shortened
Adgra2	3.59585	5.83188e-11	8.89595e-10	Lengthened
Adgre5	-0.0433851	0.886843	0.952117	nc
Adgrg3	0.00612177	1	1	nc
Adgrl1	-0.145307	0.208762	0.371294	nc
Adgrl2	0.183836	0.393937	0.578028	nc
Adh5	1.70841	0.0130409	0.043249	nc
Adipor1	0.00236128	1	1	nc
Adipor2	-0.296152	0.044532	0.117384	Shortened
Adk	-0.157621	0.470506	0.649761	nc
Adnp	0.4687	0.452501	0.63316	nc
Adnp2	-0.439628	0.0313676	0.0884128	Shortened
Ado	-0.49806	4.42458e-06	3.6323e-05	Shortened
Adora1	5.8042	1.2279e-169	4.8148e-167	Lengthened
Adora2b	-0.0872974	0.881834	0.949492	nc
Adpgk	-0.279466	0.250258	0.423514	nc
Adprm	0.19389	0.629666	0.78054	nc
Adrb2	-0.00599127	1	1	nc
Adsl	-0.115496	0.410915	0.594101	nc
Adss	-0.366337	0.397782	0.581209	nc
Adssl1	-0.34631	0.230427	0.400215	nc
Aebp1	1.25888	3.74678e-09	4.73929e-08	Lengthened
Aen	0.426921	5.25763e-11	8.09408e-10	nc
Aes	-0.0756065	0.135619	0.271319	nc
Afap1	-1.25572	2.90693e-05	0.000208361	Shortened
Afap1l1	-0.108791	0.787086	0.894393	nc
Aff1	-0.52569	0.0365877	0.100368	Shortened
Aff2	-1.21983	0.0365259	0.100263	Shortened
Aff4	-0.952353	7.38724e-05	0.000483106	Shortened
Afg3l1	-0.555354	0.00516406	0.0199442	Shortened
Afg3l2	0.0392416	0.880459	0.948383	nc
Aftph	-0.614818	0.00582396	0.0220959	Shortened
Agap1	-0.331533	8.01546e-05	0.000518748	Shortened
Agbl5	0.395106	0.000466208	0.00245866	Lengthened
Agfg1	-0.458685	0.00587512	0.0222773	nc
Agfg2	-0.348251	0.200015	0.359672	nc
Aggf1	-0.361457	0.0171361	0.0543947	nc
Agk	0.879867	0.185378	0.341835	nc
Agl	-1.59339	3.16996e-09	4.04033e-08	nc
Ago1	-0.726088	0.182045	0.337153	nc
Ago2	0.110731	0.36711	0.550169	nc
Ago4	-0.205319	0.844846	0.928382	nc
Agpat1	0.0609223	0.670845	0.809727	nc
Agpat3	-0.176271	0.127812	0.259834	nc
Agpat4	-0.0539816	0.752019	0.868496	nc
Agpat5	-0.89622	3.28559e-07	3.22084e-06	nc
Agps	-0.441401	0.154886	0.299779	nc
Agrn	-0.668337	0.0492023	0.126781	Shortened
Agtpbp1	0.598383	0.128016	0.26009	nc
Agtrap	0.299188	0.0343387	0.095138	Lengthened
Ahctf1	0.326855	0.166224	0.315864	nc
Ahcy	-0.261134	0.431609	0.61189	nc
Ahcyl1	-0.755997	0.00321449	0.0131459	Shortened
Ahcyl2	-1.09796	0.00776124	0.0281635	Shortened
Ahdc1	-0.389548	0.167486	0.317266	nc
Ahi1	-0.0418593	1	1	nc
Ahr	-0.829627	0.0533504	0.135017	nc
Ahsa2	-0.283883	0.046626	0.121268	nc
AI314180	0.760013	1.14708e-05	8.81945e-05	nc
AI413582	-3.08523	8.50557e-28	3.31568e-26	Shortened
AI464131	0.406731	0.230418	0.400215	nc
AI597479	-0.716752	0.083538	0.189474	nc
AI846148	-0.460948	0.302429	0.483684	nc
Aif1l	-1.07656	2.95199e-21	8.37361e-20	Shortened
Aifm1	-0.423115	0.134344	0.269253	nc
Aig1	0.147684	0.502998	0.678881	nc
Aimp2	0.359365	0.0864476	0.194223	nc
Aip	-1.46586	1.09613e-15	2.38785e-14	Shortened
Ajuba	-0.0249641	0.867965	0.942015	nc
Ak1	-0.404	1.45011e-07	1.48715e-06	Shortened
Ak2	-0.440636	0.0189285	0.0589889	Shortened
Ak3	-0.618864	0.00111326	0.00525939	Shortened
Akap1	0.184378	0.414774	0.596909	nc
Akap10	0.538491	0.00081561	0.00402161	nc
Akap11	-0.22818	0.143706	0.283752	nc
Akap13	-0.292553	0.100759	0.217919	nc
Akap6	0.158201	0.563889	0.730874	nc
Akap7	-0.559612	0.176874	0.330356	nc
Akap8	-0.247892	0.119894	0.24828	nc
Akap9	-0.38327	0.389787	0.573708	nc
Akip1	0.173858	0.456981	0.636888	nc
Akirin1	-0.560748	7.16015e-09	8.66236e-08	Shortened
Akirin2	0.0645708	0.410496	0.594087	nc
Akt1	0.027486	0.636382	0.785108	nc
Akt1s1	-0.0881189	0.379498	0.563351	nc
Akt2	-0.871777	0.0524917	0.133362	nc
Akt3	-0.41852	0.144856	0.285262	nc
Alad	1.38925	1.35649e-21	3.94863e-20	nc
Alcam	0.185064	0.643148	0.791001	nc
Aldh4a1	-0.186597	0.250144	0.423429	nc
Aldh5a1	-1.47897	0.0208355	0.0640633	Shortened
Aldh6a1	-0.614257	0.247457	0.420588	nc
Aldh7a1	0.615906	0.0510695	0.130437	nc
Aldh9a1	0.191203	0.652929	0.797732	nc
Aldoa	-0.0347654	0.187845	0.344782	nc
Alg14	0.406894	0.226241	0.395729	nc
Alg2	-0.456042	0.00202842	0.00879731	nc
Alg5	0.0293838	1	1	nc
Alg6	-0.309955	0.685586	0.819899	nc
Alg8	0.065095	0.895631	0.956622	nc
Alg9	0.000197238	1	1	nc
Alkbh1	-0.844128	0.00102639	0.00490459	nc
Alkbh3	-0.210133	0.793922	0.897606	nc
Alkbh5	-0.324591	0.0965393	0.210786	nc
Alkbh7	-1.67927	0.00264435	0.0110863	Shortened
Alox5	-0.642936	0.3591	0.542225	nc
Alpk3	-0.0200108	0.895521	0.956622	nc
Als2	-0.742076	0.0084849	0.0302462	Shortened
Alyref	2.86223	1.22556e-09	1.66387e-08	nc
Ambra1	0.467048	0.283441	0.462979	nc
Amer1	-0.470573	0.0209211	0.0641787	Shortened
Amfr	-0.509436	1.92337e-05	0.000142142	Shortened
Amigo1	-0.45539	0.346552	0.530696	nc
Amigo2	-0.0087869	1	1	nc
Ammecr1	-0.549654	1.14291e-12	2.03707e-11	Shortened
Ammecr1l	-0.879945	1.48034e-05	0.000111251	Shortened
Amn1	1.97686	9.79061e-13	1.74971e-11	nc
Amot	-0.93918	0.0257558	0.0755339	Shortened
Amotl1	-0.920734	7.19795e-08	7.68935e-07	Shortened
Amotl2	-0.173008	0.0309652	0.0874635	nc
Ampd2	-0.14372	0.4682	0.64738	nc
Ampd3	-0.429829	0.0585541	0.144959	nc
Amz2	-0.454631	0.0351798	0.0972259	nc
Anapc1	0.0728551	0.605015	0.762099	nc
Anapc10	-0.762057	0.0871428	0.195193	nc
Anapc11	-0.326727	0.313301	0.495718	nc
Anapc15	-0.446671	0.145026	0.285344	nc
Anapc16	0.0415731	0.758985	0.873816	nc
Anapc2	0.0678426	0.905757	0.962655	nc
Anapc4	-1.20831	0.0392838	0.10589	nc
Angel1	-0.693706	0.0741272	0.173501	nc
Angel2	-0.446951	0.101363	0.218659	nc
Angpt1	-0.631086	0.0122308	0.0408674	Shortened
Angptl2	-0.297434	0.000358331	0.00196272	Shortened
Ank	-0.734034	0.00417783	0.0165573	Shortened
Ank2	-0.117494	0.860393	0.936695	nc
Ank3	-0.450307	0.0160171	0.0513317	nc
Ankfy1	-0.606423	0.0656255	0.158222	nc
Ankib1	-0.784987	9.61305e-07	8.67126e-06	Shortened
Ankle2	-0.226693	0.410951	0.594101	nc
Ankmy2	-0.394526	0.238931	0.410599	nc
Ankrd1	0.0906781	0.245441	0.418122	nc
Ankrd10	-0.169039	0.299604	0.481128	nc
Ankrd12	-0.0848889	0.828044	0.918779	nc
Ankrd13a	-0.148709	0.1655	0.314667	nc
Ankrd13b	-0.119789	0.585134	0.747411	nc
Ankrd13c	-0.95647	7.07441e-07	6.56797e-06	Shortened
Ankrd17	-0.333695	0.00647724	0.0241889	nc
Ankrd28	-0.388137	0.162815	0.311516	nc
Ankrd40	-0.678881	1.39775e-20	3.83431e-19	Shortened
Ankrd42	0.518761	0.495009	0.672699	nc
Ankrd44	-0.969048	0.0448731	0.118091	Shortened
Ankrd46	-0.358376	0.00695014	0.0256248	nc
Ankrd49	0.838537	0.177616	0.331278	nc
Ankrd50	-0.610982	4.37568e-05	0.000302262	Shortened
Ankrd52	-0.885249	3.34117e-34	1.55026e-32	Shortened
Ankrd6	-0.486591	0.19537	0.3538	nc
Ankrd9	-1.04938	0.105327	0.224891	nc
Anks1	-0.23885	0.380828	0.564886	nc
Anks3	0.798831	0.282587	0.46215	nc
Anln	-1.45641	0.0933959	0.205268	nc
Ano3	-0.529406	0.193468	0.351789	nc
Ano5	-1.07513	0.00618138	0.0232141	Shortened
Ano6	-0.857573	0.000128909	0.000792721	Shortened
Ano8	0.627454	0.00531208	0.020433	nc
Anp32a	-0.0422141	0.838243	0.924243	nc
Anp32b	0.142353	0.224028	0.392682	nc
Anp32e	-0.582708	2.00388e-12	3.46957e-11	Shortened
Antxr1	-0.519229	0.000486098	0.00254343	Shortened
Antxr2	-0.326004	5.20202e-05	0.000354205	Shortened
Anxa1	0.273741	0.194953	0.353253	nc
Anxa2	-0.131394	0.119183	0.247303	nc
Anxa3	0.0182217	0.950708	0.99317	nc
Anxa4	-0.169969	0.439427	0.61981	nc
Anxa5	-0.0135884	0.948901	0.991594	nc
Anxa6	1.01792	0.0273477	0.0793989	nc
Anxa7	-0.0299553	0.735967	0.856637	nc
Ap1g1	-0.898734	3.07706e-22	9.45237e-21	Shortened
Ap1s1	-0.208213	0.0237722	0.070997	nc
Ap1s2	-0.179537	0.090634	0.200586	nc
Ap2a1	0.173631	0.227036	0.396671	nc
Ap2a2	-0.242937	0.00274147	0.0114288	nc
Ap2b1	-0.465007	0.00594955	0.0224828	Shortened
Ap2m1	0.171194	0.257438	0.431284	nc
Ap2s1	-0.0437493	0.918726	0.971175	nc
Ap3b1	-0.124377	0.543578	0.714411	nc
Ap3d1	-0.0236632	0.882634	0.950046	nc
Ap3m1	-0.398834	9.04765e-05	0.000578252	Shortened
Ap3m2	-0.0819773	1	1	nc
Ap3s2	0.0924528	0.594126	0.753991	nc
Ap4b1	0.17358	0.698633	0.828074	nc
Ap4e1	0.208604	0.842157	0.926778	nc
Ap4m1	0.288388	0.317255	0.500549	nc
Ap5b1	-0.455945	0.477632	0.655797	nc
Ap5s1	0.302735	0.799502	0.901011	nc
Apaf1	-0.163499	0.631383	0.781724	nc
Apbb1	-0.676963	0.264942	0.439658	nc
Apbb2	-1.27997	3.06994e-09	3.92787e-08	Shortened
Apc	0.658419	1.26808e-06	1.12857e-05	Lengthened
Apcdd1	0.346325	0.530556	0.703678	nc
Aph1a	0.731526	0.0105118	0.0361008	nc
Api5	-0.302027	0.0553273	0.138787	nc
Aplf	1	0.101481	0.218711	nc
Apln	-0.690592	0.324817	0.507318	nc
Aplp1	-0.110424	0.792872	0.896722	nc
Aplp2	-0.613194	0.000335626	0.00185666	Shortened
Apmap	-0.027192	0.941313	0.986725	nc
Apobec2	-0.0621246	0.857589	0.934816	nc
Apoo	-2.64392	3.26786e-06	2.7332e-05	nc
Apool	0.251368	0.314851	0.497346	nc
App	-0.262939	0.00451668	0.0177525	nc
Appbp2	-0.521264	3.41856e-05	0.000241399	Shortened
Appl1	-0.582308	0.0126076	0.0419582	Shortened
Appl2	-0.907259	0.012219	0.0408483	Shortened
Aprt	-0.236477	0.0391975	0.105743	nc
Aptx	0.31973	0.342029	0.526673	nc
Aqr	0.180629	0.835662	0.92273	nc
Araf	0.0820016	0.623633	0.77631	nc
Arap1	1.07625	0.0687674	0.164126	nc
Arc	0.402863	0.327874	0.509885	nc
Arcn1	-0.864456	1.82954e-20	4.97785e-19	Shortened
Arel1	-0.560273	2.09166e-08	2.40397e-07	Shortened
Arf1	-0.351039	8.74169e-11	1.31243e-09	Shortened
Arf2	-0.248902	0.252931	0.426414	nc
Arf3	-0.800945	1.81748e-09	2.39908e-08	Shortened
Arf4	-0.120035	0.239829	0.411823	nc
Arf5	0.00696947	0.969003	1	nc
Arf6	-0.96925	2.13072e-19	5.46284e-18	Shortened
Arfgap1	0.30117	0.209853	0.372538	nc
Arfgap2	-0.342795	0.000438759	0.00234169	nc
Arfgap3	0.0846486	0.636678	0.785108	nc
Arfgef1	-0.0869833	0.713303	0.840024	nc
Arfgef2	-0.855891	0.0015268	0.00693772	Shortened
Arfip1	0.149009	0.57414	0.738703	nc
Arfip2	0.672712	0.0250717	0.074016	Lengthened
Arfrp1	0.156336	0.759767	0.874112	nc
Arglu1	-0.251576	0.261913	0.435606	nc
Arhgap1	-0.452595	0.000668794	0.00337741	Shortened
Arhgap10	0.906832	0.0134554	0.0444249	nc
Arhgap11a	-0.603728	0.130962	0.264623	nc
Arhgap12	0.0790848	0.791069	0.8959	nc
Arhgap17	0.566812	0.0165027	0.0526098	Lengthened
Arhgap19	-0.831791	0.0147592	0.0478759	Shortened
Arhgap21	-0.0616468	0.826715	0.917716	nc
Arhgap22	-0.13639	0.645194	0.792494	nc
Arhgap23	-0.0761983	0.578463	0.742372	nc
Arhgap24	0.266811	0.251208	0.424367	nc
Arhgap28	-0.53865	3.92208e-15	8.29986e-14	Shortened
Arhgap29	-0.0488693	0.789825	0.895114	nc
Arhgap31	-1.48171	0.0226794	0.0685183	Shortened
Arhgap35	-0.287164	0.000532374	0.00275957	nc
Arhgap39	-0.168073	0.548346	0.717847	nc
Arhgap42	-0.606181	0.104987	0.224453	nc
Arhgap44	-0.480617	0.194279	0.352843	nc
Arhgap5	-0.5068	0.00607795	0.0228902	Shortened
Arhgdia	-0.140794	0.000142487	0.000866625	nc
Arhgdib	-0.300291	0.689765	0.822094	nc
Arhgef1	-0.244635	0.346967	0.530965	nc
Arhgef10	-0.12784	0.533484	0.706157	nc
Arhgef11	-0.073529	0.80275	0.903297	nc
Arhgef12	-0.742279	0.0030596	0.0125975	Shortened
Arhgef17	-0.095069	0.404359	0.588493	nc
Arhgef18	-0.447459	0.0107395	0.0367722	Shortened
Arhgef2	-0.0247491	0.68141	0.817118	nc
Arhgef25	0.952975	0.0866464	0.194473	nc
Arhgef4	-0.902427	0.0201212	0.0621539	nc
Arhgef40	0.107411	0.733049	0.854732	nc
Arhgef6	1.19885	0.0272154	0.0790492	Lengthened
Arhgef7	-0.0306633	0.89703	0.957349	nc
Arid1a	-0.0710511	0.708731	0.837174	nc
Arid1b	-0.38609	0.0185222	0.0580483	nc
Arid2	0.113164	0.59969	0.758187	nc
Arid3a	-0.0636161	1	1	nc
Arid4a	-0.497839	0.363978	0.546952	nc
Arid4b	-0.489572	0.0399752	0.107536	Shortened
Arid5a	0.916892	3.17194e-11	4.96341e-10	nc
Arid5b	-0.644405	5.4048e-05	0.000366888	Shortened
Arih1	-0.394641	0.0176016	0.0556606	Shortened
Arih2	-0.216362	0.0446331	0.117552	nc
Arl1	-0.320528	2.6556e-06	2.26372e-05	Shortened
Arl10	-1.0293	0.000815661	0.00402161	Shortened
Arl15	-0.527477	0.000778711	0.00386802	Shortened
Arl16	-0.833946	0.142983	0.282574	nc
Arl2	0.0816773	0.833967	0.921622	nc
Arl2bp	-0.329438	0.00104711	0.00498218	Shortened
Arl3	-0.471444	0.542252	0.713794	nc
Arl4a	-0.260827	0.218122	0.384629	nc
Arl4c	-0.0344637	0.892346	0.955102	nc
Arl5a	-1.32353	4.18566e-19	1.06495e-17	Shortened
Arl5b	-0.136463	0.771923	0.883075	nc
Arl6	-0.519946	0.0720241	0.169711	nc
Arl6ip1	0.151097	0.804221	0.904037	nc
Arl6ip5	-0.180302	8.99916e-08	9.52197e-07	nc
Arl6ip6	-0.695862	0.000611006	0.00312105	Shortened
Arl8a	-0.30764	0.00272741	0.0113773	Shortened
Arl8b	-0.528392	4.56608e-05	0.000313466	Shortened
Armc1	-0.569134	0.00275313	0.0114631	Shortened
Armc10	0.932406	6.43244e-07	5.99701e-06	nc
Armc7	0.539757	0.398192	0.581583	nc
Armc8	0.949904	1.02245e-06	9.18554e-06	Lengthened
Armcx2	-0.125566	0.255957	0.429668	nc
Armcx3	-0.583788	6.53469e-08	7.04858e-07	nc
Armcx4	0.156869	0.72205	0.846647	nc
Armt1	-0.306451	0.16534	0.314454	nc
Arnt	-0.338655	0.361361	0.544123	nc
Arnt2	-1.50061	9.08358e-05	0.000579992	Shortened
Arpc1a	0.274045	0.192502	0.350702	nc
Arpc1b	0.363438	0.000119885	0.00074271	nc
Arpc2	-0.102647	0.173209	0.325334	nc
Arpc3	0.0722365	1	1	nc
Arpc4	0.0491371	0.513999	0.687877	nc
Arpc5	-0.254978	0.171533	0.323096	nc
Arpc5l	-0.0273379	0.909125	0.96439	nc
Arpin	-0.082277	0.790369	0.895412	nc
Arpp19	-0.100631	0.25105	0.424315	nc
Arrdc3	-0.735552	0.00938004	0.0329091	Shortened
Arrdc4	-1.4992	0.00179363	0.00794971	Shortened
Arsa	0.316137	0.486324	0.664265	nc
Arsb	-0.707707	0.302255	0.483521	nc
Arsg	0.0213285	1	1	nc
Arv1	-2.23788	8.49303e-24	2.87384e-22	Shortened
Asah1	-0.206079	0.04725	0.122649	nc
Asap1	-0.727034	9.13472e-05	0.000582699	Shortened
Asap2	-0.23774	0.679471	0.815952	nc
Asb1	-0.322913	0.493078	0.671061	nc
Asb3	-2.17905	6.0964e-05	0.000408428	nc
Asb7	-0.564484	0.000685215	0.00345249	Shortened
Asb8	-0.0645428	0.657486	0.80194	nc
Ascc2	0.19288	0.19925	0.35888	nc
Asf1a	0.659623	0.0538809	0.136043	nc
Asf1b	0.239666	0.143752	0.283757	nc
Ash1l	-0.223257	0.186089	0.342861	nc
Ash2l	-0.0382704	0.897494	0.957507	nc
Asic1	0.20533	0.55583	0.724514	nc
Asns	-0.170179	0.245024	0.417697	nc
Asph	-0.513784	0.079235	0.182446	nc
Asrgl1	-0.0902412	1	1	nc
Asxl1	-0.193666	0.285351	0.465074	nc
Asxl2	0.205787	0.764918	0.877615	nc
Atad1	-0.609234	0.00117886	0.005534	Shortened
Atad2b	-0.692847	0.177123	0.330729	nc
Ate1	-0.496839	2.21907e-05	0.000163088	Shortened
Atf1	-0.283595	0.0383844	0.104055	nc
Atf2	-1.48941	4.3294e-14	8.56374e-13	Shortened
Atf3	-0.224247	0.598673	0.757403	nc
Atf6	-0.128348	0.496154	0.673597	nc
Atf6b	0.172321	0.475711	0.653833	nc
Atf7ip	0.188096	0.32723	0.509199	nc
Atg10	-0.470079	0.482128	0.660474	nc
Atg101	-0.0057236	1	1	nc
Atg12	-0.0960801	0.618101	0.771924	nc
Atg13	-0.24093	0.355036	0.53886	nc
Atg14	-0.425956	0.256255	0.430059	nc
Atg16l2	0.34847	0.570826	0.736285	nc
Atg2b	0.304153	0.141208	0.279731	nc
Atg3	0.0515776	0.874075	0.945313	nc
Atg4a	0.0297679	0.888524	0.952847	nc
Atg4b	-0.0482823	0.774382	0.885532	nc
Atg4c	0.279689	0.582786	0.745796	nc
Atg4d	-0.990982	1.35184e-05	0.000102402	Shortened
Atg5	-0.613496	7.39226e-05	0.000483106	Shortened
Atg7	-0.0402658	0.928726	0.977869	nc
Atic	-0.210507	0.150208	0.293031	nc
Atl1	-0.704544	0.728282	0.85096	nc
Atl2	-0.194284	0.321382	0.50481	nc
Atl3	-0.781635	0.155839	0.301107	nc
Atmin	-0.728462	0.00204847	0.00886694	Shortened
Atoh8	-0.955191	0.00674811	0.0249628	Shortened
Atp10d	-1.03807	0.0197906	0.0612747	Shortened
Atp11a	-0.563574	3.60636e-08	4.00666e-07	Shortened
Atp11b	-0.381499	0.805197	0.904829	nc
Atp13a3	-0.337544	0.00394119	0.015779	Shortened
Atp1a1	0.157168	0.172075	0.323931	nc
Atp1b1	-1.57042	2.02925e-24	7.11947e-23	Shortened
Atp1b3	-0.249719	0.00801404	0.0289391	nc
Atp2a1	-4.16431	1.43386e-33	6.5918e-32	Shortened
Atp2a2	-0.266962	0.0002582	0.00147739	nc
Atp2b1	-0.361665	0.00100262	0.0048117	nc
Atp2b4	-0.771757	4.91279e-07	4.69852e-06	Shortened
Atp2c1	-0.331515	0.033635	0.093538	nc
Atp5a1	0.0538984	0.270465	0.446599	nc
Atp5b	-0.190089	0.00164191	0.00738029	nc
Atp5d	0.269995	0.516651	0.690733	nc
Atp5e	0.0131642	0.862186	0.938187	nc
Atp5f1	-0.032491	0.539863	0.711774	nc
Atp5g3	-0.256449	0.00230457	0.00985117	nc
Atp5j2	0.157537	1	1	nc
Atp5l	-0.242978	0.83104	0.920231	nc
Atp5s	-0.0695409	0.893674	0.955603	nc
Atp6ap1	-0.102501	0.220684	0.387943	nc
Atp6ap2	-0.249512	0.0952976	0.208691	nc
Atp6v0a2	-0.503589	2.30942e-05	0.000169171	Shortened
Atp6v0b	-0.210056	0.0847955	0.191479	nc
Atp6v0d1	-0.0475109	0.742482	0.861579	nc
Atp6v0e	-0.058795	0.746163	0.864372	nc
Atp6v0e2	-0.258691	0.545201	0.715533	nc
Atp6v1a	-0.6791	0.00143544	0.00658093	Shortened
Atp6v1b2	-0.0807619	0.549379	0.718776	nc
Atp6v1c1	0.0405732	0.794857	0.898056	nc
Atp6v1d	-0.236845	0.0359977	0.0991679	nc
Atp6v1e1	-0.101595	0.335459	0.518832	nc
Atp6v1f	-0.0273638	0.825219	0.916818	nc
Atp6v1g1	-0.215617	8.72531e-05	0.000559797	nc
Atp8a1	-1.23785	0.0190973	0.0594317	Shortened
Atp8b2	-0.36099	0.123336	0.253596	nc
Atp9b	-0.230686	0.25193	0.425156	nc
Atpaf1	1.27221	0.0259419	0.075946	Lengthened
Atpaf2	0.341848	0.0302817	0.085897	Lengthened
Atrn	-0.70803	4.19662e-07	4.0543e-06	Shortened
Atrx	-0.425416	0.0655294	0.15821	nc
Atxn1	0.577749	0.606134	0.762644	nc
Atxn10	-0.210396	0.0792293	0.182446	nc
Atxn1l	-0.214254	0.468187	0.64738	nc
Atxn3	-1.03044	0.164217	0.313324	nc
Atxn7	-1.24555	0.0507964	0.129934	nc
Atxn7l3	-0.2636	0.00416524	0.0165172	nc
Atxn7l3b	-0.253593	6.18869e-06	4.95839e-05	nc
AU019823	0.142892	0.680809	0.816823	nc
AU022252	1.20287	2.56141e-11	4.04606e-10	Lengthened
Aup1	0.0230728	0.945489	0.989579	nc
Aurka	0.372491	0.612304	0.768232	nc
Auts2	-0.205218	0.38972	0.573708	nc
Aven	0.213693	0.266119	0.441391	nc
Avl9	-1.9049	0.000941368	0.00455712	Shortened
Avpi1	-1.87106	2.77218e-06	2.34443e-05	nc
AW549877	-1.18195	0.00034208	0.00188923	Shortened
AW551984	0.189946	0.548952	0.718498	nc
Axl	-0.635629	1.11022e-11	1.82284e-10	Shortened
Azin1	-0.370906	1.16883e-05	8.966e-05	Shortened
B230219D22Rik	-1.12726	1.58946e-30	6.88011e-29	Shortened
B2m	-0.190606	0.0111259	0.0378588	nc
B3galnt2	-0.535128	0.198822	0.358492	nc
B3galt2	0.378512	0.611721	0.767805	nc
B3galt6	-0.259644	0.485747	0.663795	nc
B3gat3	-0.534076	0.414333	0.596661	nc
B3glct	0.708271	0.0229075	0.0689397	Lengthened
B3gnt2	-1.3455	0.0312677	0.0881687	Shortened
B3gnt5	-1.28426	0.0119868	0.0402281	Shortened
B4galt1	-0.650011	9.70466e-10	1.32836e-08	Shortened
B4galt2	0.881549	0.155979	0.301246	nc
B4galt5	-0.240669	0.0158723	0.0509827	nc
B4galt6	-1.08432	1.04081e-22	3.25729e-21	Shortened
B4galt7	-0.0385228	0.85153	0.931788	nc
B4gat1	-0.012921	0.95938	1	nc
B9d1	0.990267	9.61516e-08	1.00778e-06	Lengthened
Babam1	1.15851	0.140231	0.278349	nc
Bace1	-0.238523	0.0998281	0.216408	nc
Bach1	-0.495027	0.000412881	0.00222136	Shortened
Bad	0.148157	0.467817	0.64717	nc
Bag2	-0.199824	0.734615	0.85581	nc
Bag3	-0.421164	0.000130435	0.000800629	Shortened
Bag4	-0.00857589	1	1	nc
Bag5	-0.0708925	0.848516	0.929894	nc
Bahcc1	-1.12134	0.00750411	0.0273645	Shortened
Baiap2	0.564378	0.0772493	0.179049	nc
Baiap2l1	-0.169757	0.143378	0.283271	nc
Banf1	-0.101687	0.296244	0.477573	nc
Banp	0.473958	0.00479586	0.0187613	nc
Bap1	-0.157583	0.127508	0.259611	nc
Basp1	0.0102249	0.923811	0.974386	nc
Bax	-0.233334	0.348254	0.532689	nc
Baz1a	3.64252	1.70831e-135	4.37984e-133	Lengthened
Baz1b	-0.713055	7.65987e-07	7.06234e-06	Shortened
Baz2a	-1.0108	2.82667e-08	3.19908e-07	Shortened
Baz2b	0.408665	0.223596	0.392156	nc
Bbc3	0.51475	0.226069	0.395532	nc
Bbip1	-0.35873	0.0382524	0.103824	nc
Bbs1	0.201249	0.613327	0.768936	nc
Bbs5	-0.203092	1	1	nc
Bbx	-0.456031	0.119121	0.247303	nc
BC003965	0.672694	3.05289e-06	2.57277e-05	nc
BC004004	1.18942	3.3137e-14	6.63336e-13	nc
BC005537	-0.185331	0.0929651	0.204591	nc
BC017643	1.71771	2.01106e-08	2.31933e-07	Lengthened
BC022687	1.19509	0.0782389	0.180839	nc
BC030336	-0.692678	4.58674e-05	0.00031456	Shortened
BC031181	0.105624	0.318847	0.502395	nc
BC037034	0.708196	3.25046e-07	3.19581e-06	Lengthened
BC052040	-0.320356	0.441141	0.621701	nc
Bcap29	-0.367443	0.255314	0.429236	nc
Bcap31	-0.159374	0.113252	0.238442	nc
Bcas2	-0.121926	0.41855	0.600012	nc
Bcat1	0.397424	0.418923	0.600418	nc
Bccip	1.12811	0.0599386	0.147642	nc
Bckdha	-2.68538	2.20009e-25	7.97054e-24	nc
Bckdhb	0.0293682	0.92125	0.97246	nc
Bckdk	0.873437	0.145514	0.28605	nc
Bcl10	-0.030784	0.879564	0.947897	nc
Bcl2l12	0.408779	0.638563	0.786668	nc
Bcl2l13	0.496384	7.1804e-09	8.67111e-08	Lengthened
Bcl2l2	-0.16496	0.678725	0.815498	nc
Bcl6	-0.0357838	0.826519	0.917695	nc
Bcl7a	-0.572121	0.010145	0.0351124	Shortened
Bcl7c	-0.698295	0.00403158	0.0160541	Shortened
Bcl9	-0.491426	0.104284	0.223181	nc
Bcl9l	0.523014	0.0459502	0.119978	Lengthened
Bclaf1	-0.205269	0.227282	0.396821	nc
Bcor	-0.273039	0.321102	0.504588	nc
Bcorl1	-0.0993192	0.813482	0.910914	nc
Bcr	-0.55056	0.0719085	0.169499	nc
Bdkrb2	-0.295855	0.330491	0.512815	nc
Bdnf	-1.60037	0.0249744	0.0738267	Shortened
Becn1	0.0410478	0.829629	0.919645	nc
Bend3	-0.860317	0.011369	0.0385677	Shortened
Bet1	-0.64972	0.000568024	0.00292842	Shortened
Bet1l	-0.284679	0.23572	0.407181	nc
Bfar	-0.243073	0.430453	0.611127	nc
Bhlhe40	-1.05498	0.092433	0.203621	nc
Bhlhe41	-0.440753	0.0013026	0.00605098	Shortened
Bicd2	-0.230574	0.00020355	0.0011997	nc
Bid	-0.553022	0.0002206	0.0012843	Shortened
Birc5	0.221614	0.815967	0.912623	nc
Birc6	-0.422634	0.0247557	0.0733102	Shortened
Blcap	-0.341633	0.201192	0.361397	nc
Blmh	0.0153497	0.91955	0.971737	nc
Bloc1s4	0.198314	0.47493	0.653029	nc
Bloc1s5	0.0763256	0.749428	0.866855	nc
Bloc1s6	-0.2809	0.124176	0.255087	nc
Blzf1	0.61227	0.297549	0.479202	nc
Bmi1	0.0164263	0.929586	0.978311	nc
Bmp1	0.503461	0.116941	0.244291	nc
Bmp2k	-1.35512	0.00112581	0.00530738	Shortened
Bmper	-0.082893	1	1	nc
Bmpr1a	-0.96601	2.99637e-23	9.60279e-22	Shortened
Bmpr2	-1.62243	2.84427e-05	0.00020453	Shortened
Bnc2	-0.10806	0.842247	0.926778	nc
Bnip2	-0.0688043	0.520466	0.693746	nc
Bnip3l	-2.03906	1.10368e-148	3.34414e-146	Shortened
Bod1	-0.153974	0.732366	0.854085	nc
Bod1l	0.155264	0.791783	0.896197	nc
Borcs5	-0.32484	0.463747	0.643631	nc
Borcs7	-0.419362	0.2107	0.373843	nc
Bphl	0.469556	0.178348	0.332179	nc
Bptf	-0.0944223	0.556535	0.725043	nc
Braf	-1.84742	1.80636e-11	2.92262e-10	Shortened
Brap	-0.372951	0.0817256	0.186761	nc
Brat1	0.0335526	1	1	nc
Brcc3	-1.16468	9.844e-07	8.86758e-06	nc
Brd1	-0.0434079	0.818423	0.91379	nc
Brd2	0.0642846	0.780635	0.889828	nc
Brd3	-0.121855	0.416809	0.598886	nc
Brd4	-0.0947319	0.720207	0.845228	nc
Brd7	-1.64859	2.64025e-23	8.50238e-22	Shortened
Brd8	-0.310246	0.419384	0.60082	nc
Brd9	0.603042	0.101424	0.218659	nc
Brf1	1.20451	8.3214e-12	1.39373e-10	Lengthened
Brf2	-1.43328	1.29813e-05	9.88956e-05	Shortened
Bri3	2.03689	4.37591e-18	1.04927e-16	Lengthened
Bri3bp	-0.707052	3.43766e-06	2.85729e-05	nc
Brix1	-1.37078	1.37403e-12	2.43597e-11	nc
Brk1	-0.181966	0.0474234	0.122971	nc
Brms1	0.12631	0.517855	0.691787	nc
Brms1l	-0.89553	0.00383735	0.0154095	Shortened
Brpf1	0.454263	0.126405	0.258232	nc
Brwd1	0.845981	0.0212969	0.0650917	Lengthened
Brwd3	-4.996e-16	1	1	nc
Bsdc1	0.285309	0.408979	0.592922	nc
Bsn	0.562455	0.361967	0.544789	nc
Btaf1	-1.05787	0.0113622	0.0385643	Shortened
Btbd1	0.0816743	0.546128	0.716422	nc
Btbd11	-0.390404	0.160642	0.308156	nc
Btbd7	-1.41129	0.00102591	0.00490459	Shortened
Btbd9	0.156208	0.480956	0.659139	nc
Btf3l4	-1.30994	4.93729e-07	4.71518e-06	nc
Btg1	-0.141908	0.0962524	0.210436	nc
Btrc	1.24728	3.00502e-13	5.56429e-12	Lengthened
Bub3	-0.0957208	0.780635	0.889828	nc
Bud13	0.32816	0.50713	0.68142	nc
Bud31	-0.028324	1	1	nc
Bves	-0.380464	0.000317703	0.00177519	nc
Bysl	0.577548	1.76773e-12	3.06867e-11	Lengthened
Bzw1	-0.294156	2.25021e-05	0.000165015	nc
Bzw2	0.0126941	0.950976	0.993276	nc
C030006K11Rik	0.622437	0.371628	0.555817	nc
C1d	-0.116236	0.455806	0.636181	nc
C1galt1	0.195054	0.567938	0.733555	nc
C1qbp	-0.00555428	0.970455	1	nc
C1qtnf1	-0.147143	0.676263	0.813273	nc
C1qtnf6	-0.243434	0.201597	0.36193	nc
C2cd2	0.329832	0.19344	0.351789	nc
C2cd3	0.0768559	0.86327	0.938906	nc
C330018D20Rik	-0.785261	0.357843	0.541272	nc
C77080	0.282241	0.67844	0.815302	nc
Cab39	-0.516583	1.5154e-12	2.67239e-11	Shortened
Cab39l	-0.143829	0.669748	0.809078	nc
Cables2	-0.140465	0.376706	0.560768	nc
Cacfd1	4.3187	2.72011e-97	4.02938e-95	Lengthened
Cacna2d1	-0.500283	0.00144508	0.00662054	Shortened
Cacnb1	-0.50287	0.426413	0.607496	nc
Cacng6	-1.33104	0.0288765	0.0826849	Shortened
Cacul1	-0.389912	0.039164	0.105695	Shortened
Cacybp	0.0195344	0.862874	0.938629	nc
Cadm1	-0.256274	0.320593	0.504115	nc
Cadm4	-1.20804	0.0915438	0.202197	nc
Calcoco1	0.248016	0.732228	0.854074	nc
Cald1	-0.2999	0.000148331	0.000901347	Shortened
Calhm2	2.27554	1.03375e-08	1.22397e-07	Lengthened
Calm1	-0.0981139	0.151275	0.294681	nc
Calm2	-0.259229	0.00509518	0.0197468	nc
Calm3	-0.366055	0.00099276	0.00477126	Shortened
Calr	-0.105963	0.0100872	0.0349668	nc
Calu	-0.704462	1.70933e-07	1.74226e-06	Shortened
Camk2a	-0.384486	0.0403922	0.108527	Shortened
Camk2d	-0.427855	0.00208398	0.00900313	Shortened
Camk2g	-0.39152	0.0156467	0.0504148	nc
Camk2n1	0.303145	0.633889	0.782936	nc
Camk2n2	0.175562	0.467854	0.64717	nc
Camkk2	-0.34396	0.412084	0.594671	nc
Camsap1	0.12405	0.37804	0.561751	nc
Camsap2	-0.734774	0.0892032	0.198607	nc
Camta2	0.0928977	0.764665	0.877476	nc
Cand1	-0.165052	0.260456	0.434135	nc
Cant1	-0.571382	0.0502929	0.128938	nc
Canx	-0.29992	9.22779e-08	9.7176e-07	nc
Cap2	0.27415	0.46442	0.644077	nc
Capn10	0.230834	0.830307	0.919741	nc
Capn2	-0.181459	0.027829	0.0805156	nc
Capn3	-3.62251	3.62039e-07	3.51725e-06	nc
Capn5	-0.617902	0.0315141	0.0887132	Shortened
Capn7	-0.730778	7.88893e-05	0.000511553	Shortened
Capns1	-0.209097	0.0023054	0.00985117	nc
Caprin1	-0.684882	1.23859e-07	1.28206e-06	Shortened
Capza1	-0.926235	9.33621e-12	1.54814e-10	Shortened
Capza2	-0.52204	1.6034e-19	4.12675e-18	Shortened
Capzb	-0.301859	5.44187e-08	5.93707e-07	nc
Car13	-1.05351	0.000148563	0.000901934	Shortened
Car3	-0.0246965	0.899085	0.958612	nc
Car5b	-3.91199	8.55321e-47	5.27923e-45	Shortened
Card14	-0.517848	0.592857	0.753477	nc
Carhsp1	-0.15061	0.0463894	0.120841	nc
Carm1	-0.300092	0.055529	0.139077	nc
Cars2	0.598973	0.0880369	0.196601	nc
Casc3	-0.544068	0.000565354	0.00291691	Shortened
Casc4	-0.697639	0.00575734	0.0218805	Shortened
Casd1	-0.580846	0.154399	0.299368	nc
Cask	-0.208496	0.54833	0.717847	nc
Caskin2	-0.109451	0.722563	0.846765	nc
Casp12	0.446357	0.452039	0.632912	nc
Casp6	0.166619	0.660256	0.802858	nc
Casp7	0.787766	0.0296809	0.0845163	Lengthened
Casp9	-0.353835	0.090511	0.200381	nc
Casq1	-0.306496	0.164588	0.313542	nc
Casq2	-0.0856671	0.64873	0.795225	nc
Cast	-1.35472	2.03999e-16	4.54802e-15	Shortened
Casz1	-0.121124	0.761467	0.875463	nc
Cav1	-0.883243	0.0692956	0.164973	nc
Cav2	-0.567466	0.117239	0.244607	nc
Cbarp	0.770584	0.0002547	0.00145987	Lengthened
Cbfa2t2	-0.358957	0.0366806	0.100581	Shortened
Cbfa2t3	0.0243107	0.900601	0.959471	nc
Cbfb	-0.410356	1.72034e-05	0.000128275	Shortened
Cbl	-0.830024	0.159732	0.306763	nc
Cblb	-0.617514	0.00384573	0.0154339	Shortened
Cbll1	-0.888121	5.93178e-05	0.000398889	Shortened
Cbx2	-0.511331	0.186562	0.343258	nc
Cbx3	-0.285291	0.000396357	0.00213936	nc
Cbx4	0.185152	0.56203	0.728989	nc
Cbx5	-0.197191	0.128993	0.261438	nc
Cbx6	-0.414428	0.0159596	0.0511966	Shortened
Cbx8	-1.09954	0.0301653	0.0856033	Shortened
Cby1	0.509753	0.153662	0.298198	nc
Cc2d1b	0.243739	0.16332	0.312214	nc
Ccar1	-0.725914	0.00283428	0.0117715	Shortened
Ccar2	-0.125022	0.519508	0.692747	nc
Ccdc106	-0.222392	0.79932	0.900958	nc
Ccdc107	-3.38566	5.66786e-18	1.35419e-16	nc
Ccdc117	-0.227104	0.397233	0.580947	nc
Ccdc126	0.0931094	0.869874	0.942706	nc
Ccdc14	-0.714429	0.266981	0.442051	nc
Ccdc141	-0.129882	0.857686	0.934816	nc
Ccdc166	-0.10257	1	1	nc
Ccdc174	-0.433159	0.251677	0.424944	nc
Ccdc181	0.135515	1	1	nc
Ccdc186	-0.292888	0.468483	0.647386	nc
Ccdc24	2.33882	9.55337e-09	1.13516e-07	Lengthened
Ccdc25	-0.295279	0.180443	0.335331	nc
Ccdc28a	0.434403	0.538621	0.71084	nc
Ccdc32	0.446152	0.202896	0.363479	nc
Ccdc47	-0.142309	0.311221	0.493717	nc
Ccdc50	-1.04462	0.0192946	0.0599057	Shortened
Ccdc58	0.21383	0.803588	0.903783	nc
Ccdc59	1.04811	0.0715044	0.168922	nc
Ccdc6	-0.805196	0.00140867	0.00647601	Shortened
Ccdc66	-0.0697622	0.904229	0.961782	nc
Ccdc71l	-0.0947107	0.756879	0.872211	nc
Ccdc77	-0.28866	0.654829	0.799566	nc
Ccdc84	-0.0732211	0.762736	0.876319	nc
Ccdc85b	-0.557319	0.0438675	0.11604	Shortened
Ccdc86	0.12313	0.390097	0.574036	nc
Ccdc88a	1.43005	2.99033e-07	2.94875e-06	Lengthened
Ccdc90b	0.031063	1	1	nc
Ccdc91	-0.695994	0.00573629	0.021813	Shortened
Ccdc93	-0.00440558	1	1	nc
Ccdc96	-1.29605	0.156701	0.302073	nc
Ccnd1	-0.00820558	0.89122	0.954664	nc
Ccnd2	-0.207454	0.547006	0.716656	nc
Ccnd3	-0.251663	1.28162e-05	9.79731e-05	nc
Ccne2	-0.111031	0.815744	0.91253	nc
Ccng1	-0.364457	2.33052e-34	1.10179e-32	Shortened
Ccng2	0.0568857	0.6964	0.826162	nc
Ccni	-0.135135	0.119656	0.248019	nc
Ccnjl	-1.09592	0.262998	0.436975	nc
Ccnk	-0.213823	0.528854	0.70222	nc
Ccnl1	-0.406922	0.276067	0.453825	nc
Ccnl2	-0.683762	0.0228902	0.0689187	Shortened
Ccnt1	-0.652422	0.00159015	0.00718153	Shortened
Ccnt2	-0.548713	0.0175238	0.055467	Shortened
Ccny	-0.933989	7.65193e-40	4.18096e-38	Shortened
Ccnyl1	-0.232561	0.0712041	0.168553	nc
Ccp110	-1.08335	0.0961752	0.210336	nc
Ccpg1	-1.11895	0.00780189	0.0282803	Shortened
Ccsap	0.179768	0.80563	0.90501	nc
Ccser2	-0.557535	0.0948733	0.207898	nc
Cct2	0.0496828	0.597022	0.756193	nc
Cct4	0.396783	0.513085	0.686792	nc
Cct5	0.508828	0.20899	0.371501	nc
Cct6a	-0.119906	0.071232	0.16856	nc
Cct8	0.0483939	0.692387	0.823243	nc
Cd109	-0.113174	0.884356	0.950978	nc
Cd164	-0.715562	5.1489e-13	9.42928e-12	Shortened
Cd24a	-0.293888	0.000195699	0.0011565	Shortened
Cd28	0.536599	0.41642	0.598632	nc
Cd2ap	-0.205258	0.598122	0.756993	nc
Cd2bp2	0.719704	7.60628e-05	0.000495151	Lengthened
Cd302	0.473931	0.583938	0.746579	nc
Cd3eap	-0.519145	0.0269306	0.07829	nc
Cd40	-0.400916	0.487045	0.66475	nc
Cd44	-0.439496	0.0138393	0.0455121	Shortened
Cd47	-2.18951	9.81938e-101	1.55848e-98	Shortened
Cd59a	0.53464	0.270716	0.44671	nc
Cd63	-1.73115	1.25297e-53	8.79186e-52	nc
Cd72	-0.0576107	0.858916	0.935448	nc
Cd81	-0.162883	0.00150052	0.00683491	nc
Cd82	1.23999	1.70378e-10	2.50716e-09	nc
Cd9	-0.0759658	0.598041	0.756993	nc
Cd99l2	-0.390873	2.74997e-06	2.32926e-05	Shortened
Cdan1	-0.285335	0.499123	0.67625	nc
Cdc123	0.192293	0.743549	0.862084	nc
Cdc14b	-0.59465	0.0756113	0.176417	nc
Cdc20	6.92156	1.97229e-241	1.19521e-238	Lengthened
Cdc23	-3.54079	1.57527e-243	1.16675e-240	Shortened
Cdc25a	-0.307833	0.0643881	0.155793	nc
Cdc25b	-0.410005	0.0181049	0.0570086	Shortened
Cdc27	-0.479013	0.000394094	0.0021306	Shortened
Cdc37	-0.159548	0.0783309	0.180989	nc
Cdc40	-1.20592	0.00198608	0.00867574	Shortened
Cdc42	-0.523716	8.70977e-14	1.66837e-12	Shortened
Cdc42bpa	0.209654	0.152039	0.295825	nc
Cdc42bpb	-0.101236	0.599306	0.758059	nc
Cdc42ep2	0.591617	0.443046	0.62365	nc
Cdc42ep3	-0.196343	0.156075	0.301246	nc
Cdc42ep4	-0.11105	0.356545	0.540369	nc
Cdc42ep5	0.244341	0.809548	0.908187	nc
Cdc42se1	-0.361925	3.07487e-06	2.58801e-05	Shortened
Cdc42se2	-0.383157	0.0666231	0.160213	nc
Cdc5l	-0.652798	0.1968	0.355809	nc
Cdc73	1.10186	8.05784e-14	1.54794e-12	Lengthened
Cdca4	0.531911	0.0138246	0.0454862	Lengthened
Cdca7l	-0.932957	0.240702	0.413003	nc
Cdh11	0.301485	0.0544581	0.137195	nc
Cdh13	-0.174046	0.193167	0.35153	nc
Cdh15	-0.0914337	0.505808	0.68095	nc
Cdh2	0.58603	0.0185564	0.0581009	nc
Cdip1	-0.804701	7.39642e-10	1.02932e-08	Shortened
Cdk10	1.18481	0.138185	0.27519	nc
Cdk12	0.606698	0.260349	0.434135	nc
Cdk13	0.324223	0.150716	0.293935	nc
Cdk16	-0.913908	6.68522e-26	2.47576e-24	Shortened
Cdk17	-0.496339	2.5529e-05	0.000185006	Shortened
Cdk19	-0.4104	0.150165	0.293031	nc
Cdk2	-0.22566	0.276886	0.454612	nc
Cdk20	-0.531066	0.209836	0.372538	nc
Cdk2ap2	-0.161571	0.746571	0.864451	nc
Cdk4	2.34038	6.8117e-220	3.7839e-217	Lengthened
Cdk5	-0.663137	0.00202798	0.00879731	nc
Cdk5r1	-1.14257	0.0243857	0.07244	Shortened
Cdk5rap3	0.829646	0.176349	0.329561	nc
Cdk6	-1.74712	0.000344521	0.00190114	Shortened
Cdk7	1.46688	0.0645148	0.156044	nc
Cdk9	-0.460718	0.00112487	0.00530672	Shortened
Cdkl2	-0.487352	0.37407	0.55809	nc
Cdkn1a	-0.136151	9.41636e-11	1.41055e-09	nc
Cdkn1b	-0.571822	1.68078e-06	1.46843e-05	Shortened
Cdkn1c	0.526619	0.376624	0.560768	nc
Cdkn2aip	-1.21477	0.00885018	0.0313471	Shortened
Cdkn2aipnl	0.1775	0.759146	0.873851	nc
Cdkn2b	0.404099	0.0829962	0.188652	nc
Cdon	-0.54149	0.000167562	0.00100537	Shortened
Cds2	0.301675	0.197002	0.356078	nc
Cdv3	-0.705071	4.41401e-63	3.67798e-61	Shortened
Cdyl	0.0960438	1	1	nc
Cdyl2	-0.474768	0.0171848	0.0545234	Shortened
Cebpa	-0.670162	0.119636	0.248019	nc
Cebpd	-0.490244	0.405137	0.589145	nc
Cebpg	-0.703918	0.000761349	0.00378743	Shortened
Cebpz	2.77489	1.00585e-21	2.96683e-20	Lengthened
Cebpzos	-1.4076	4.01784e-28	1.59422e-26	Shortened
Celf1	-1.16017	1.6234e-117	3.27927e-115	Shortened
Celf2	-1.61215	4.43797e-153	1.47918e-150	Shortened
Celf4	-0.307667	0.234172	0.405216	nc
Cenpb	-0.529371	3.52908e-08	3.92735e-07	nc
Cenpo	1.27139	0.000537335	0.00278312	Lengthened
Cenpp	1.98375	2.0173e-10	2.9297e-09	Lengthened
Cenpq	0.515033	0.282214	0.461653	nc
Cenpt	0.86484	0.252166	0.425446	nc
Cenpu	-0.428458	0.11891	0.247163	nc
Cenpv	-0.183575	0.601616	0.759828	nc
Cep104	0.15253	0.228001	0.397778	nc
Cep120	-0.129716	0.505989	0.68095	nc
Cep131	0.669851	0.438884	0.619399	nc
Cep162	-0.434403	0.411159	0.594159	nc
Cep164	-0.470953	0.0923068	0.203509	nc
Cep170	-0.924749	0.00247051	0.0104894	Shortened
Cep170b	-0.29353	0.101809	0.219277	nc
Cep19	-0.028297	1	1	nc
Cep57	-0.196954	0.498664	0.676082	nc
Cep57l1	-0.94847	0.172153	0.323931	nc
Cep68	-0.243265	0.320208	0.504016	nc
Cep70	-1.29546	0.187041	0.344044	nc
Cep76	0.16801	0.564654	0.731581	nc
Cep95	0.0565177	1	1	nc
Cep97	-0.213394	0.452194	0.632996	nc
Cept1	0.254862	0.464555	0.644077	nc
Cerk	0.608835	0.172195	0.323931	nc
Cers2	-0.520948	0.0212454	0.0650237	Shortened
Cers5	0.0820721	0.673773	0.811373	nc
Cers6	-1.41251	3.47335e-07	3.38995e-06	Shortened
Cetn2	-0.329791	0.053708	0.135716	nc
Cfap157	0.114246	0.493886	0.671749	nc
Cfap36	-1.69793	2.83705e-17	6.58947e-16	Shortened
Cfap97	-0.2926	0.669844	0.809078	nc
Cfdp1	0.303218	0.272389	0.448775	nc
Cfl1	-0.075747	0.184966	0.341169	nc
Cfl2	-0.365513	2.48005e-06	2.12767e-05	Shortened
Cggbp1	-0.651636	0.000540809	0.00279894	Shortened
Cgnl1	-0.0544016	1	1	nc
Cgref1	-0.839413	0.000122591	0.000758064	nc
Chac2	-0.0550794	0.89504	0.95645	nc
Champ1	-0.547825	0.0168087	0.0534575	Shortened
Chchd10	0.321351	0.321744	0.505121	nc
Chchd2	0.168953	0.544248	0.714684	nc
Chchd3	-0.206961	0.00848398	0.0302462	nc
Chchd4	0.244309	0.167816	0.317621	nc
Chchd5	0.020494	0.947267	0.990261	nc
Chd1	-0.395483	0.167413	0.317219	nc
Chd3	-0.986012	2.57859e-17	6.0101e-16	nc
Chd4	-0.285742	0.00480186	0.0187737	nc
Chd6	-0.43354	0.606537	0.762719	nc
Chd7	-0.0755735	0.770582	0.88214	nc
Chd8	-0.0167514	0.94093	0.986511	nc
Chd9	-0.502571	0.393021	0.57724	nc
Cherp	0.112757	0.431466	0.61189	nc
Chfr	-0.256445	0.0874264	0.195631	nc
Chic2	0.0718692	0.687959	0.821263	nc
Chid1	-0.562406	0.0770585	0.178668	nc
Chka	-0.0532822	0.829257	0.919549	nc
Chm	-0.946698	0.00450134	0.017734	Shortened
Chml	-1.44076	0.0434368	0.115221	Shortened
Chmp1a	-0.44519	0.00245626	0.0104481	Shortened
Chmp1b	-0.360507	0.144827	0.285262	nc
Chmp2a	-1.76457	3.15633e-96	4.57393e-94	Shortened
Chmp2b	-0.133381	0.251168	0.424367	nc
Chmp3	-0.0897767	0.474576	0.652676	nc
Chmp4b	-0.0158753	0.878813	0.947897	nc
Chmp5	-0.185918	0.10214	0.219917	nc
Chmp7	-0.263835	0.0556018	0.139077	nc
Chn1	-0.25435	0.049636	0.127577	nc
Chordc1	-0.494024	0.000302348	0.00170368	Shortened
Chpf2	1.17872	8.12139e-06	6.3841e-05	Lengthened
Chpt1	-0.0391631	1	1	nc
Chrm4	-0.720748	0.351346	0.535573	nc
Chrnb1	-0.0316829	0.723334	0.846892	nc
Chst11	-0.70254	0.331709	0.51435	nc
Chst15	-0.365274	4.62218e-06	3.78519e-05	Shortened
Chst2	-0.905232	0.000722147	0.00360857	nc
Chsy1	-0.374368	0.0534333	0.135175	nc
Chtf8	-0.315295	9.84445e-06	7.6573e-05	Shortened
Chtop	0.178158	0.0844488	0.191099	nc
Chuk	-0.371633	0.042922	0.114082	Shortened
Ciao1	0.296753	0.10899	0.231232	nc
Ciapin1	2.96353	1.04909e-133	2.5901e-131	nc
Cib2	1.13111	0.0218955	0.0667072	Lengthened
Cinp	0.391425	0.0255711	0.0750913	nc
Cipc	-0.406905	0.17346	0.325713	nc
Cisd1	-0.15021	0.250639	0.423943	nc
Cisd2	-0.773834	6.96622e-05	0.000459316	Shortened
Cited2	-0.557754	6.64634e-05	0.000440841	Shortened
Ciz1	0.482147	0.000609246	0.00311444	Lengthened
Ckap4	-0.610761	0.000302332	0.00170368	Shortened
Ckap5	-0.166185	0.611294	0.767543	nc
Ckb	-0.164339	0.601888	0.760028	nc
Clasp1	-0.0963443	0.683509	0.818442	nc
Clasp2	-0.480087	0.00398419	0.0159034	Shortened
Clcf1	0.407658	0.255584	0.429474	nc
Clcn3	-0.989983	0.0153402	0.0496395	Shortened
Clcn4	-0.0104571	0.960331	1	nc
Clcn5	-1.37242	3.79845e-06	3.12985e-05	Shortened
Clcn6	-0.658842	0.00756698	0.0275636	Shortened
Clcn7	-0.245057	0.156346	0.30165	nc
Cldn12	-1.03206	1.53596e-06	1.35254e-05	Shortened
Cldn15	0.408374	0.788139	0.894721	nc
Cldnd1	-0.572596	0.0062449	0.0234131	Shortened
Clec16a	-0.54938	0.0112961	0.0383792	Shortened
Clic1	-0.0996312	0.571547	0.736383	nc
Clic4	-0.722154	2.26822e-36	1.11176e-34	Shortened
Clic5	0.434531	0.298855	0.480619	nc
Clint1	-0.218668	0.16676	0.316533	nc
Clip1	-0.211433	0.3783	0.562012	nc
Clip3	0.0646892	0.6032	0.760796	nc
Clk2	0.00183316	1	1	nc
Clk4	-0.214312	0.508865	0.683063	nc
Clmp	-2.14156	0.00062723	0.00319413	Shortened
Cln6	0.15547	0.623201	0.776062	nc
Cln8	0.113561	0.664533	0.805283	nc
Clock	0.40657	0.00146465	0.0066918	Lengthened
Clp1	0.104337	0.820615	0.914245	nc
Clpb	0.197743	0.421413	0.602173	nc
Clptm1	-0.646498	0.00607647	0.0228902	nc
Clptm1l	-0.289417	0.234279	0.405216	nc
Clpx	-0.0850058	0.70712	0.835756	nc
Clstn1	0.14906	0.585709	0.747813	nc
Clta	-0.0421309	0.591353	0.75271	nc
Cltb	0.36137	0.0732962	0.1721	nc
Cltc	-0.13626	0.259444	0.433436	nc
Cluap1	-0.807289	0.0132103	0.0437021	nc
Cluh	-0.12108	0.325255	0.507723	nc
Clvs1	0.843844	0.17078	0.321952	nc
Cmas	0.342579	0.122449	0.25222	nc
Cmc1	0.0145128	0.954537	0.996233	nc
Cmc2	-0.914825	0.19239	0.350661	nc
Cmip	-0.271487	0.0147052	0.0477612	nc
Cmpk1	-0.548603	0.000949282	0.00458213	Shortened
Cmtm3	0.332235	0.129789	0.262732	nc
Cmtm4	-1.22745	0.022162	0.0673412	Shortened
Cmtm6	-0.700667	0.000283318	0.00161006	Shortened
Cmtr1	-0.353302	0.00183097	0.00809365	nc
Cmtr2	-0.419988	0.17943	0.333635	nc
Cnbp	-0.26465	8.05287e-06	6.34521e-05	nc
Cnep1r1	-0.600526	5.02888e-05	0.000342766	Shortened
Cnih1	-0.180106	0.0259956	0.0760363	nc
Cnih4	0.396265	5.88102e-05	0.000395989	nc
Cnksr3	-0.540977	0.112343	0.236911	nc
Cnn3	-0.122659	0.000100793	0.000636256	nc
Cnnm2	-0.345552	0.377941	0.561728	nc
Cnnm3	-0.323741	0.0553448	0.138787	nc
Cnot1	-0.0528199	0.868175	0.942089	nc
Cnot11	0.115792	0.577819	0.741919	nc
Cnot2	0.0097452	1	1	nc
Cnot3	1.03383	1.9995e-07	2.02256e-06	Lengthened
Cnot4	0.0987449	0.762521	0.876222	nc
Cnot6	-0.427193	0.0103956	0.0357756	Shortened
Cnot6l	-1.11651	7.49792e-68	6.84673e-66	Shortened
Cnot7	-0.384232	0.0830341	0.188652	nc
Cnot8	-0.294371	0.0136394	0.0448989	Shortened
Cnp	0.485203	0.161436	0.309587	nc
Cnpy2	1.11204	4.87473e-06	3.97249e-05	nc
Cnpy3	-0.0142139	1	1	nc
Cnpy4	0.000597266	1	1	nc
Cnr1	-0.623573	0.0371242	0.101464	Shortened
Cnst	-0.499396	0.0177156	0.0558885	Shortened
Cntrl	1.95605	2.48594e-11	3.94554e-10	Lengthened
Coa3	0.189787	0.147092	0.288471	nc
Coa4	0.253655	0.215679	0.381154	nc
Coa5	-1.21869	2.14384e-14	4.30446e-13	Shortened
Coa6	0.883701	0.231847	0.402263	nc
Coa7	0.589666	0.0111026	0.0378374	nc
Cobl	-1.49508	0.012302	0.041064	Shortened
Cobll1	-1.58246	0.0046876	0.0183809	Shortened
Cog1	-0.0252977	0.775858	0.886539	nc
Cog2	0.328961	0.154382	0.299368	nc
Cog3	-0.252807	0.267172	0.442147	nc
Cog4	-2.02517	2.45617e-48	1.55931e-46	nc
Cog5	0.811081	0.000320067	0.00178541	Lengthened
Cog6	-0.481373	0.20253	0.36292	nc
Coil	-0.0840862	0.817518	0.913286	nc
Col11a2	1	0.348978	0.53343	nc
Col18a1	-0.0460519	0.768495	0.880658	nc
Col19a1	0.381717	0.046482	0.12094	Lengthened
Col1a1	-0.21289	0.715823	0.841863	nc
Col25a1	-0.614737	0.00371085	0.0149646	Shortened
Col26a1	0.187578	0.710442	0.837899	nc
Col3a1	0.453516	0.287773	0.467714	nc
Col4a1	-0.525381	0.142642	0.281985	nc
Col4a3bp	-0.971824	1.00375e-05	7.78022e-05	Shortened
Col5a1	0.812827	8.37317e-15	1.7334e-13	Lengthened
Col5a2	0.36653	0.098163	0.213587	nc
Col5a3	-1.17688	0.16704	0.316783	nc
Col8a1	-0.918386	0.116479	0.24363	nc
Colec12	0.196441	0.506069	0.68095	nc
Colgalt1	-0.328496	0.000322831	0.00179933	Shortened
Commd10	0.148452	0.463932	0.64375	nc
Commd2	-0.263052	0.356847	0.540507	nc
Commd3	-0.221872	0.0308905	0.0873266	nc
Commd6	-0.0679418	0.819405	0.913951	nc
Commd7	-0.429556	0.10538	0.224932	nc
Commd8	0.192704	0.164029	0.313278	nc
Comt	0.454927	0.0903877	0.200241	nc
Comtd1	0.55331	0.000698637	0.00350686	Lengthened
Copa	-0.135466	0.237906	0.409577	nc
Copb1	-0.179516	0.862163	0.938187	nc
Copb2	-0.175079	0.182502	0.337745	nc
Copg1	-0.695912	0.120012	0.248371	nc
Copg2	-2.33518	2.22629e-30	9.51309e-29	Shortened
Coprs	-0.120997	0.750075	0.867453	nc
Cops2	-0.514453	2.28921e-13	4.26254e-12	nc
Cops3	0.0136463	1	1	nc
Cops5	0.809221	0.000845413	0.00414049	nc
Cops6	-3.93813	3.32946e-296	5.54854e-293	Shortened
Cops7b	-0.145742	0.48262	0.661012	nc
Cops8	-0.125879	0.700026	0.829577	nc
Copz1	-0.2406	0.00521139	0.0200948	nc
Coq10a	-2.49288	1.59905e-19	4.12675e-18	Shortened
Coq10b	-0.413414	0.0130729	0.0433336	Shortened
Coq3	-0.521312	0.0418749	0.111611	Shortened
Coq4	1.02386	0.0818409	0.186955	nc
Coq5	-0.246839	0.0486901	0.125745	nc
Coq6	0.675949	0.2378	0.409564	nc
Coq9	-0.125911	0.233502	0.404607	nc
Coro1c	-0.185995	0.217462	0.383594	nc
Coro6	-0.230011	0.0599084	0.147642	nc
Coro7	-0.98457	0.00197741	0.00864356	Shortened
Cotl1	0.036943	0.887651	0.95254	nc
Cox10	0.203574	0.417118	0.599059	nc
Cox11	-1.24989	4.36239e-08	4.80656e-07	Shortened
Cox14	0.967492	9.02008e-08	9.52898e-07	Lengthened
Cox15	-0.543567	0.000530054	0.00274968	Shortened
Cox19	0.569217	0.000441535	0.00235274	nc
Cox4i1	-0.267581	0.194873	0.353253	nc
Cox5a	0.736191	0.454009	0.634205	nc
Cox5b	1.23115	0.0113576	0.0385643	nc
Cox6a1	0.0619274	0.856387	0.934164	nc
Cox6b1	-0.123187	0.0611228	0.150016	nc
Cox6c	-0.26105	0.000198087	0.00116957	nc
Cox7a2	0.0347743	0.683131	0.818137	nc
Cox7a2l	-0.170486	0.000710367	0.00355771	nc
Cox7b	0.168111	0.646065	0.793119	nc
Cox8a	-0.138193	0.00717948	0.026329	nc
Cpd	-1.44178	4.53552e-11	7.0311e-10	Shortened
Cpe	0.0629483	0.912055	0.966741	nc
Cpeb2	-0.925395	0.0154198	0.0498489	Shortened
Cpeb3	-0.552541	0.299347	0.480946	nc
Cpne2	1.41348	0.0283754	0.0816008	Lengthened
Cpne3	-1.06714	0.00122844	0.00573845	Shortened
Cpped1	-0.143032	0.410698	0.594101	nc
Cpsf1	0.176099	0.462173	0.642111	nc
Cpsf2	-0.454557	0.0071341	0.0262305	Shortened
Cpsf6	-0.670076	3.01749e-07	2.97114e-06	Shortened
Cpt1a	-0.408563	0.246692	0.419823	nc
Cradd	0.0902834	0.886568	0.952117	nc
Crat	-1.80148	1.08515e-64	9.3943e-63	Shortened
Crbn	-0.335258	0.011829	0.0398042	nc
Creb1	-0.959955	0.0407919	0.109347	Shortened
Creb3	0.132186	0.378422	0.562068	nc
Creb3l1	-0.0522952	0.878697	0.947897	nc
Creb3l2	-0.482761	0.000647508	0.00328735	Shortened
Crebbp	-0.0431259	0.848297	0.929894	nc
Crebl2	-0.145198	1	1	nc
Crebrf	-1.29282	0.00505133	0.0195882	Shortened
Crebzf	0.94366	0.0145965	0.0474636	Lengthened
Creg1	0.261125	0.323033	0.506195	nc
Creld1	0.121147	1	1	nc
Creld2	-0.453644	0.220464	0.38776	nc
Crem	-1.67504	0.00171988	0.00768414	Shortened
Crim1	-0.870934	0.250392	0.423633	nc
Crip2	-0.0716783	0.122396	0.25222	nc
Cript	0.204851	0.0653563	0.15785	nc
Crk	-0.51881	1.90369e-18	4.71747e-17	Shortened
Crkl	-0.795256	1.3648e-19	3.53999e-18	Shortened
Crls1	0.304935	0.611	0.767351	nc
Crnkl1	-0.0714071	0.797796	0.900306	nc
Crot	-0.106199	1	1	nc
Crtc1	-0.702446	0.000386021	0.00209204	Shortened
Crybg3	-0.140019	0.512277	0.686123	nc
Cryzl1	-0.412035	0.174844	0.327754	nc
Cs	-0.274835	2.71586e-05	0.000195718	nc
Csdc2	-0.176933	0.658276	0.80194	nc
Csde1	-0.0350064	0.592202	0.753219	nc
Cse1l	-0.577498	0.000528668	0.00274463	Shortened
Csgalnact2	-0.194275	0.565278	0.73182	nc
Csk	-1.10308	7.77043e-14	1.49704e-12	Shortened
Csnk1a1	-0.309048	8.26173e-07	7.5442e-06	Shortened
Csnk1d	-0.355408	1.59234e-08	1.8428e-07	nc
Csnk1e	-0.0135544	1	1	nc
Csnk1g1	-1.36426	0.00238487	0.0101647	Shortened
Csnk1g2	-0.188658	0.0342867	0.0950334	nc
Csnk1g3	-0.813125	4.99296e-05	0.000340666	nc
Csnk2a1	-0.320867	0.00138979	0.00641796	nc
Csnk2a2	1.4732	0.0457469	0.119682	nc
Cspp1	-0.834058	0.220146	0.387406	nc
Csrnp1	0.267093	0.386193	0.569927	nc
Csrnp2	-0.736327	0.0934695	0.205362	nc
Csrp1	-0.00445319	1	1	nc
Cst3	-0.12291	0.320373	0.504115	nc
Cstf1	-1.93313	2.44987e-38	1.2961e-36	Shortened
Cstf2	-1.02161	2.85002e-05	0.000204723	Shortened
Cstf3	0.194261	0.802579	0.903297	nc
Ctbp1	-0.277338	2.92082e-05	0.000209132	nc
Ctbp2	1.21342	1.32599e-22	4.13041e-21	Lengthened
Ctbs	-0.981992	0.0821974	0.187539	nc
Ctcf	-0.0909023	0.558806	0.726546	nc
Ctdnep1	0.200755	0.0375527	0.102257	nc
Ctdp1	0.201298	0.704225	0.833664	nc
Ctdsp1	-0.160488	0.0572668	0.142334	nc
Ctdspl	0.243284	0.673502	0.811373	nc
Ctdspl2	-0.682332	0.0361549	0.099508	Shortened
Ctf1	0.298992	0.511009	0.684976	nc
Ctgf	-0.152971	0.453431	0.633929	nc
Ctif	-0.571646	2.35296e-12	4.05293e-11	Shortened
Ctnna1	-0.242381	0.00025081	0.00144129	nc
Ctnnb1	-0.260261	3.51889e-08	3.92257e-07	nc
Ctnnbip1	0.306481	0.0922522	0.203492	nc
Ctnnbl1	0.72713	0.0199435	0.0616906	nc
Ctnnd1	-0.531046	0.00643341	0.024048	Shortened
Ctns	-0.229057	0.170454	0.321609	nc
Ctps	-0.49339	0.0212588	0.0650349	nc
Ctr9	-0.649136	0.0158322	0.0509043	Shortened
Ctsa	0.124203	0.303076	0.484137	nc
Ctsb	-0.223962	5.7521e-08	6.24487e-07	nc
Ctsd	-0.255792	8.57943e-06	6.72039e-05	nc
Ctsf	0.489729	0.283192	0.462744	nc
Ctsl	-0.226897	0.00155326	0.00703399	nc
Ctsz	1.11977	1.06013e-53	7.59873e-52	Lengthened
Cttn	-0.134279	0.146094	0.286936	nc
Cttnbp2nl	-0.500587	0.0118934	0.0399604	Shortened
Ctu2	0.131191	0.658721	0.80194	nc
Cuedc1	0.240111	0.0159411	0.051162	nc
Cuedc2	0.196277	0.154074	0.298911	nc
Cul2	-0.4448	0.0405487	0.108815	nc
Cul3	-1.16391	1.77755e-26	6.69442e-25	nc
Cul4a	0.0173581	0.858313	0.93522	nc
Cul4b	-1.12989	1.54096e-06	1.35515e-05	Shortened
Cul5	0.213266	0.453627	0.633986	nc
Cwc25	-0.316512	0.0764881	0.177841	nc
Cwf19l1	0.0807433	0.898055	0.957676	nc
Cwf19l2	0.0226996	1	1	nc
Cx3cl1	-0.342718	0.0909678	0.201192	nc
Cxxc5	-0.0912139	0.372731	0.55709	nc
Cyb561a3	0.62913	2.60978e-05	0.000188685	Lengthened
Cyb561d1	-1.62165	0.00570051	0.0217016	Shortened
Cyb5a	-0.212545	0.75454	0.870585	nc
Cyb5b	-0.448725	1.08841e-07	1.1372e-06	Shortened
Cyb5d1	-0.397016	0.358533	0.542047	nc
Cyb5d2	-0.235726	0.383592	0.567472	nc
Cyb5r1	-0.156354	0.0595029	0.14696	nc
Cyb5r4	-0.205872	0.673831	0.811373	nc
Cyb5rl	-0.310068	0.525402	0.699027	nc
Cyc1	0.0745831	0.301676	0.483291	nc
Cycs	0.25131	0.323344	0.506195	nc
Cyfip1	0.133144	0.504979	0.680213	nc
Cygb	-0.253883	0.814366	0.91149	nc
Cyhr1	-0.420862	1.41069e-05	0.000106497	Shortened
Cyld	-0.132526	0.647482	0.794133	nc
Cyp1b1	-1.16511	0.02506	0.0740142	Shortened
Cyp20a1	-0.075065	0.90736	0.963284	nc
Cyp2u1	-0.853611	0.359866	0.54273	nc
Cyp51	-0.506684	0.007955	0.0287727	Shortened
Cyth1	-0.29104	0.136579	0.272749	nc
Cyth3	-0.918005	1.29434e-05	9.87193e-05	Shortened
D030056L22Rik	0.146569	0.600437	0.758915	nc
D10Wsu102e	-0.825314	0.0219735	0.0669144	Shortened
D16Ertd472e	-0.407023	0.187367	0.344358	nc
D17H6S53E	-0.870702	0.000944928	0.00457104	Shortened
D17Wsu92e	-0.454572	0.00062464	0.00318337	Shortened
D1Ertd622e	0.120786	0.53241	0.705154	nc
D230025D16Rik	-0.353017	0.0598377	0.147642	nc
D430042O09Rik	0.214906	0.603296	0.760796	nc
D5Ertd579e	0.0583783	0.900024	0.959091	nc
D630045J12Rik	0.104504	0.779402	0.889487	nc
D6Wsu163e	-0.37447	0.354162	0.538269	nc
Daam1	-1.2647	0.00368357	0.0148726	Shortened
Daam2	-3.63776	1.14391e-52	7.70233e-51	Shortened
Dab2	-0.175281	0.405821	0.589883	nc
Dact3	0.135729	0.591347	0.75271	nc
Dag1	-0.778702	7.55952e-23	2.38823e-21	Shortened
Dalrd3	-0.44323	0.138839	0.276069	nc
Dand5	-0.351343	0.302191	0.483521	nc
Dap3	0.48083	0.492173	0.670104	nc
Dapk2	0.999383	0.00696575	0.0256682	nc
Dars	0.814115	0.0385435	0.104359	nc
Dazap1	0.364124	0.0296586	0.0845163	Lengthened
Dazap2	-0.172592	0.0407962	0.109347	nc
Dbi	-0.333619	0.0472674	0.122649	nc
Dbn1	-0.0681191	0.618142	0.771924	nc
Dbndd1	-0.0397936	1	1	nc
Dbnl	3.29583	0	0	Lengthened
Dbp	-0.926216	0.047958	0.124151	Shortened
Dbr1	-0.532006	0.189141	0.346567	nc
Dbt	-0.401231	0.120943	0.249677	nc
Dcaf10	0.0620218	0.821839	0.91474	nc
Dcaf12	-0.0963375	0.626188	0.778378	nc
Dcaf15	-0.932045	1.85088e-09	2.43833e-08	Shortened
Dcaf5	0.363239	0.0847928	0.191479	nc
Dcaf6	0.32724	0.165202	0.31435	nc
Dcaf7	-0.371079	0.0274385	0.0795585	Shortened
Dcaf8	-0.0961346	0.50163	0.678002	nc
Dcakd	0.0394831	0.626229	0.778378	nc
Dcbld1	-0.449584	0.218496	0.385111	nc
Dcbld2	-0.821969	0.00200679	0.0087262	Shortened
Dck	-0.561223	0.122715	0.252552	nc
Dclk1	0.714162	0.257897	0.431621	nc
Dclre1b	0.287686	0.612299	0.768232	nc
Dclre1c	-1.52428	0.0573404	0.142464	nc
Dcp1a	-0.602587	8.67052e-06	6.78376e-05	Shortened
Dcp2	-0.417029	0.228096	0.397826	nc
Dctd	-0.885743	0.0509298	0.130176	nc
Dctn1	0.631775	0.36892	0.55251	nc
Dctn2	0.205832	0.0931991	0.204903	nc
Dctn4	-0.546373	4.88105e-08	5.36031e-07	Shortened
Dctn5	-0.297409	0.0814405	0.186385	nc
Dctn6	0.0615468	0.783915	0.892498	nc
Dcun1d1	-0.122615	0.567146	0.732944	nc
Dcun1d2	-0.180182	0.240973	0.413256	nc
Dcun1d3	0.0689744	0.836129	0.922941	nc
Dcun1d4	-0.361562	0.679061	0.815607	nc
Dcun1d5	0.38157	0.200071	0.359675	nc
Dcxr	-0.412126	0.442792	0.623501	nc
Dda1	-0.0556185	0.730615	0.85249	nc
Ddah1	-0.325885	0.0637783	0.154767	nc
Ddb1	-0.247008	6.34654e-07	5.93352e-06	nc
Ddb2	0.120356	0.748819	0.866593	nc
Ddc	-0.135506	0.501636	0.678002	nc
Ddhd1	0.527064	0.349371	0.533779	nc
Ddhd2	0.273214	0.31557	0.498245	nc
Ddit3	0.474316	0.0164333	0.0524137	nc
Ddit4	-0.0388478	0.892011	0.954897	nc
Ddit4l	-0.759234	0.0372356	0.101643	Shortened
Ddost	0.302487	0.124475	0.255387	nc
Ddr1	0.0383803	0.730305	0.852427	nc
Ddr2	-0.120101	0.724765	0.84804	nc
Ddrgk1	0.0654223	0.909087	0.96439	nc
Ddx17	-1.02134	6.69562e-07	6.23366e-06	Shortened
Ddx19a	-0.217673	0.0305149	0.0863013	nc
Ddx19b	0.815697	3.64704e-05	0.000255638	Lengthened
Ddx20	-0.0974433	0.87305	0.944831	nc
Ddx21	-0.423941	0.000845987	0.00414049	Shortened
Ddx23	-0.481592	0.466775	0.646348	nc
Ddx31	0.622546	0.0766383	0.178004	nc
Ddx39	0.215942	0.0207911	0.0640451	nc
Ddx39b	0.0815924	0.772799	0.883919	nc
Ddx3x	-0.514113	6.74875e-08	7.24431e-07	Shortened
Ddx42	0.094153	0.278195	0.456359	nc
Ddx46	-0.0565021	0.789306	0.895114	nc
Ddx5	-0.39198	3.37154e-06	2.80933e-05	Shortened
Ddx52	-0.0124909	0.958204	0.999122	nc
Ddx54	0.0365259	1	1	nc
Ddx56	-0.131245	0.807676	0.906339	nc
Ddx6	-0.758409	1.57882e-06	1.38503e-05	Shortened
Decr1	0.678452	0.000946973	0.00457761	nc
Dedd	-0.0422301	0.841354	0.926253	nc
Def6	1.0784	0.217304	0.383518	nc
Def8	0.723323	0.0184727	0.0579751	nc
Degs1	0.281231	0.526758	0.700592	nc
Dek	0.349263	0.0582937	0.144456	nc
Dennd2a	-0.415485	0.400711	0.584622	nc
Dennd2c	-0.714598	0.0555629	0.139077	nc
Dennd5a	-0.0596797	0.669471	0.809045	nc
Dennd5b	-1.14427	0.00829476	0.0297114	Shortened
Dennd6a	-0.778062	0.00010392	0.000652905	Shortened
Denr	0.129799	0.302576	0.483745	nc
Depdc5	0.43803	0.145562	0.28606	nc
Derl1	-1.28147	7.7218e-49	4.94938e-47	Shortened
Derl2	-0.00301525	1	1	nc
Des	-0.222854	0.518915	0.692371	nc
Desi1	-0.541613	0.0114982	0.0388677	Shortened
Desi2	0.0480654	0.905995	0.962727	nc
Det1	2.5141	8.75754e-17	1.98564e-15	Lengthened
Dffa	-0.195471	0.536524	0.709126	nc
Dffb	-0.444785	0.578551	0.742372	nc
Dgat1	-0.243308	0.354611	0.538581	nc
Dgat2	-0.137896	0.784488	0.89268	nc
Dgcr14	0.531404	0.00196072	0.00858186	Lengthened
Dgcr2	-0.462756	0.00252974	0.0106864	Shortened
Dgcr6	-0.902608	0.00166762	0.00747069	nc
Dgcr8	-0.233566	0.128695	0.261096	nc
Dgkd	-0.26414	0.0271772	0.0789725	nc
Dgke	-0.201724	0.272383	0.448775	nc
Dgkq	0.0363209	0.920405	0.972179	nc
Dgkz	0.80475	0.0674795	0.161712	nc
Dhcr24	-0.759526	2.53117e-05	0.000184402	Shortened
Dhdds	0.555174	0.00397815	0.0158887	Lengthened
Dhfr	-0.059051	0.864961	0.940013	nc
Dhodh	0.097292	0.719338	0.844565	nc
Dhps	1.1144	3.13545e-08	3.5246e-07	Lengthened
Dhrs13	0.306465	0.410441	0.594087	nc
Dhrs7b	0.670855	1.72652e-07	1.7571e-06	Lengthened
Dhx15	-0.145405	0.313901	0.496316	nc
Dhx16	0.315502	0.637878	0.785969	nc
Dhx29	0.179928	0.585081	0.747411	nc
Dhx30	-0.0119398	0.944345	0.989003	nc
Dhx32	-1.27225	7.79544e-09	9.37986e-08	Shortened
Dhx33	-1.37607	1.0149e-09	1.38633e-08	Shortened
Dhx35	-1.04661	0.028685	0.0823329	nc
Dhx36	-0.749853	0.0002252	0.00130424	Shortened
Dhx40	-0.785809	5.84108e-05	0.000393697	Shortened
Dhx57	0.337695	0.49517	0.672699	nc
Dhx8	-0.19542	0.428365	0.609463	nc
Dhx9	0.264379	0.295003	0.476379	nc
Diablo	-0.4338	0.000315718	0.00176558	Shortened
Diaph1	-0.141523	0.357839	0.541272	nc
Diaph3	-0.906925	0.133457	0.268041	nc
Dicer1	0.328813	0.0851034	0.19185	nc
Dido1	-0.0674069	0.792571	0.896534	nc
Diexf	1.11252	0.0111259	0.0378588	Lengthened
Dimt1	-0.246325	0.419774	0.600862	nc
Dio2	-0.239434	0.355197	0.538982	nc
Dip2c	-0.528577	0.00572723	0.0217909	Shortened
Dirc2	0.353047	0.0553607	0.138787	nc
Dis3	0.491293	0.133931	0.268671	nc
Dis3l	-0.182062	0.680413	0.816624	nc
Dixdc1	-0.734048	0.280795	0.459558	nc
Dkc1	1.85621	6.92762e-57	5.07468e-55	Lengthened
Dlat	0.00484951	1	1	nc
Dld	-0.625543	7.08502e-08	7.58085e-07	nc
Dlg1	-0.368359	8.78114e-05	0.000562546	Shortened
Dlg4	-0.110637	1	1	nc
Dlg5	-0.292765	0.213202	0.377678	nc
Dlgap1	1.15458	0.237524	0.409448	nc
Dlgap4	0.35463	0.000268449	0.00153209	Lengthened
Dlst	-0.295415	4.71557e-06	3.8522e-05	Shortened
Dmap1	1.12223	1.44256e-11	2.35113e-10	Lengthened
Dmpk	-0.06743	0.309668	0.491955	nc
Dmrt2	-0.619543	0.471523	0.650442	nc
Dmrta2	-1.43365	0.077641	0.17978	nc
Dmwd	-0.213615	0.0785906	0.181401	nc
Dmxl1	-0.075428	0.846813	0.929754	nc
Dnaaf2	1.84647	3.75859e-12	6.39152e-11	Lengthened
Dnaaf3	0.325912	0.791406	0.895977	nc
Dnaaf5	-0.142804	0.480619	0.658992	nc
Dnaja1	0.170502	0.0553917	0.138813	nc
Dnaja2	-0.308186	1.89029e-05	0.000139852	nc
Dnaja3	-0.43691	5.44722e-05	0.000369016	Shortened
Dnaja4	-1.12176	0.0212921	0.0650917	Shortened
Dnajb1	0.225853	0.282123	0.461618	nc
Dnajb12	0.229873	0.147553	0.289121	nc
Dnajb14	-0.720946	0.000976199	0.00470184	Shortened
Dnajb2	-0.596593	0.000101064	0.000637366	Shortened
Dnajb4	0.0798584	0.871927	0.944328	nc
Dnajb5	-0.325719	0.0793066	0.182548	nc
Dnajb9	-0.303813	0.0662627	0.159576	nc
Dnajc1	0.240466	0.138863	0.276069	nc
Dnajc10	-0.38003	0.00141534	0.0065022	Shortened
Dnajc11	-0.00646123	0.9635	1	nc
Dnajc13	-0.256418	0.193961	0.352492	nc
Dnajc14	0.209832	0.0718864	0.169499	nc
Dnajc15	0.346592	0.17118	0.322613	nc
Dnajc16	-1.14586	0.000705815	0.00354023	Shortened
Dnajc18	0.220621	0.444958	0.625229	nc
Dnajc21	0.109845	0.681581	0.817162	nc
Dnajc24	0.384734	0.115881	0.242608	nc
Dnajc25	0.53419	0.105585	0.225154	nc
Dnajc27	-0.767339	0.376846	0.560852	nc
Dnajc3	-1.13902	9.50226e-12	1.57176e-10	Shortened
Dnajc30	-0.0453529	0.860326	0.936695	nc
Dnajc5	-0.606056	1.15824e-09	1.57568e-08	Shortened
Dnajc7	-0.122397	0.471923	0.650505	nc
Dnajc8	-0.0188815	0.865075	0.940013	nc
Dnal4	0.105556	0.819157	0.913951	nc
Dnase2a	0.377165	0.367091	0.550169	nc
Dnlz	-0.242562	0.103661	0.222076	nc
Dnm1	0.890502	0.0744818	0.17427	nc
Dnm1l	0.131436	0.434356	0.613956	nc
Dnmt3a	-0.289816	0.816152	0.912671	nc
Dnph1	-0.497045	0.035683	0.0984533	Shortened
Dnttip1	0.598053	0.0212169	0.0649665	Lengthened
Doc2a	0.694402	0.00913535	0.0322035	Lengthened
Dock1	0.39552	0.62918	0.780155	nc
Dock5	-0.218779	0.443126	0.62365	nc
Dock6	1.20462	0.0189381	0.0589914	nc
Dok4	-0.383271	0.194708	0.353177	nc
Dolk	-0.0842193	0.672126	0.810491	nc
Dolpp1	2.64383	1.31449e-133	3.12942e-131	Lengthened
Donson	0.15724	0.864657	0.940013	nc
Dopey1	-0.433573	0.472873	0.651496	nc
Dot1l	-0.691331	0.0300489	0.0853454	Shortened
Dpagt1	-0.524405	0.366846	0.550021	nc
Dpep1	0.0317369	0.899221	0.958612	nc
Dpf1	-1.67331	0.00036129	0.00197731	Shortened
Dpf2	-0.182809	0.0506196	0.129532	nc
Dph5	0.0609356	0.854476	0.93325	nc
Dpm1	-0.817933	0.199898	0.359558	nc
Dpp3	-0.303276	0.088623	0.197579	nc
Dpp6	0.114512	0.846857	0.929754	nc
Dpp8	-0.0094803	0.96294	1	nc
Dpp9	-0.298113	0.0489665	0.126222	Shortened
Dpy19l1	-0.333433	9.18347e-05	0.000584132	Shortened
Dpy19l3	-0.505371	0.0014319	0.00657372	Shortened
Dpy19l4	-0.910776	0.0729924	0.171496	nc
Dpysl2	-0.423417	0.073457	0.172361	nc
Dr1	-0.528783	0.00518942	0.0200305	Shortened
Dram2	-0.356362	0.053899	0.136043	nc
Drg1	-0.123197	0.527847	0.701201	nc
Drg2	-0.00113547	1	1	nc
Drp2	0.135718	0.726226	0.849302	nc
Dscr3	-0.270084	0.0193441	0.0600317	nc
Dse	0.181769	0.630173	0.780745	nc
Dsn1	-0.00527198	1	1	nc
Dst	-0.102652	0.574907	0.739298	nc
Dstn	-0.298649	0.010178	0.0351901	Shortened
Dstyk	-0.993352	0.000664518	0.00336346	Shortened
Dtl	-1.10385	0.0666987	0.160326	nc
Dtnbp1	0.657142	0.000452829	0.00240714	nc
Dtwd1	0.145125	0.831687	0.920323	nc
Dtwd2	0.666723	0.166766	0.316533	nc
Dtx2	-0.0760804	0.904403	0.961782	nc
Dtx3	-0.379304	0.0997437	0.216366	nc
Dtx4	0.241299	0.51719	0.691314	nc
Dusp1	-0.339804	0.125542	0.256943	nc
Dusp10	-0.432554	0.0420294	0.111933	Shortened
Dusp11	0.192645	0.751423	0.867958	nc
Dusp12	1.41994	0.0409151	0.109534	Lengthened
Dusp13	0.288569	0.728876	0.851101	nc
Dusp18	-0.690905	0.00658694	0.0244889	Shortened
Dusp19	-0.844242	0.0200817	0.0620604	Shortened
Dusp2	0.346538	0.176074	0.329232	nc
Dusp22	-0.75873	0.242739	0.415396	nc
Dusp28	-0.567804	0.0754085	0.176089	nc
Dusp3	-0.765394	5.88169e-15	1.23293e-13	Shortened
Dusp4	-0.814169	0.0339626	0.0942918	Shortened
Dusp5	-0.275278	0.400976	0.584841	nc
Dusp6	-0.191119	0.551955	0.720731	nc
Dusp7	-0.124097	0.513036	0.686792	nc
Dut	0.754623	0.154505	0.299414	nc
Dvl1	0.98573	0.00187611	0.00824942	nc
Dvl2	2.97493	7.87812e-133	1.81088e-130	Lengthened
Dvl3	-0.246477	0.00184688	0.00814239	nc
Dxo	1.23306	0.000221529	0.00128858	Lengthened
Dync1h1	0.0535765	0.806743	0.905963	nc
Dync1i2	0.0305637	0.821638	0.914669	nc
Dync1li2	-0.247941	0.193049	0.35141	nc
Dynll1	0.603078	0.189033	0.346466	nc
Dynll2	-0.0683456	0.532094	0.705083	nc
Dynlrb1	0.121382	0.184758	0.34088	nc
Dynlt3	-0.595404	0.00866287	0.030749	Shortened
Dyrk1a	-0.0787771	0.631702	0.781828	nc
Dyrk1b	0.144902	0.388578	0.572686	nc
Dyrk2	-0.538759	0.000499262	0.00260209	Shortened
Dzip1	0.243965	0.542996	0.714209	nc
Dzip1l	-1.65212	4.82231e-06	3.93458e-05	nc
Dzip3	-0.139156	0.671591	0.810286	nc
E130308A19Rik	-0.544321	0.301788	0.483355	nc
E2f1	0.292573	0.100302	0.217364	nc
E2f2	0.0134381	1	1	nc
E2f3	0.291986	0.471641	0.650442	nc
E2f5	1.03446	6.37876e-07	5.9553e-06	Lengthened
E2f8	0.341322	0.109317	0.231748	nc
E330009J07Rik	-1.29488	0.112975	0.238094	nc
Eaf1	-0.697987	7.38715e-16	1.61983e-14	Shortened
Eapp	-0.523014	0.000883757	0.00430638	nc
Ebag9	-0.100518	0.726752	0.849768	nc
Ebf3	-0.316645	0.181292	0.336345	nc
Ebna1bp2	0.985734	1.57909e-06	1.38503e-05	nc
Ebp	-0.0254335	0.881706	0.949492	nc
Ebpl	1.9782	0.000325299	0.00181005	nc
Ece1	-0.249016	0.014457	0.047102	nc
Echdc1	-0.48844	0.0245157	0.0726966	Shortened
Echs1	-0.114188	0.465687	0.645016	nc
Ect2	0.03235	1	1	nc
Edc3	-0.0848766	0.824695	0.916407	nc
Edc4	0.818453	0.16423	0.313324	nc
Edem1	-0.673499	0.0221642	0.0673412	Shortened
Edem3	-0.213856	0.562557	0.729289	nc
Edrf1	-0.702716	0.071814	0.169396	nc
Eea1	-0.201124	0.612616	0.768335	nc
Eed	-0.0422424	0.917413	0.970219	nc
Eef1b2	0.411376	0.0232785	0.0698355	nc
Eef1d	-0.239129	0.0762792	0.177479	nc
Eef1e1	-0.119516	0.416867	0.598886	nc
Eef1g	1.14719	5.65481e-13	1.02711e-11	nc
Eef2	-0.0170574	0.636552	0.785108	nc
Eef2k	0.143909	0.851931	0.931788	nc
Eefsec	-0.124093	0.870928	0.94354	nc
Efcab14	0.0455647	0.79227	0.896498	nc
Efemp2	3.47049	4.09696e-142	1.13793e-139	Lengthened
Efhd2	-0.157988	0.290482	0.470698	nc
Efna1	-1.31578	0.0833334	0.189203	nc
Efna2	0.444785	0.276755	0.454612	nc
Efna4	-0.778262	0.189637	0.347095	nc
Efnb2	-0.512344	0.0288547	0.0826841	Shortened
Efr3a	-0.685569	9.96312e-07	8.96277e-06	Shortened
Egfr	-0.430437	0.246878	0.419926	nc
Egln1	0.390096	0.00407362	0.0162021	Lengthened
Egln2	-0.0399592	0.846904	0.929754	nc
Egln3	-0.106742	0.38034	0.564414	nc
Egr1	-0.204891	0.0474727	0.123038	nc
Egr2	-0.580162	0.146023	0.286881	nc
Egr3	-0.330779	0.473632	0.65205	nc
Ehbp1	-0.321212	0.622422	0.775671	nc
Ehbp1l1	-0.114884	0.326183	0.508569	nc
Ehd1	-0.120654	0.245564	0.418225	nc
Ehd2	-0.103335	0.416382	0.598632	nc
Ehd3	0.0175249	1	1	nc
Ehd4	-0.492017	1.15065e-31	5.1478e-30	Shortened
Ehmt1	0.41183	0.0360015	0.0991679	Lengthened
Ei24	-0.235936	0.0152341	0.0493204	nc
Eid1	-0.361805	0.00547637	0.0209561	Shortened
Eid2	-0.0194006	0.952097	0.994154	nc
Eid2b	0.143184	0.737629	0.857822	nc
Eif1ad	0.0330261	0.866529	0.940916	nc
Eif1ax	0.134559	0.437913	0.618329	nc
Eif1b	-0.115825	0.443346	0.62365	nc
Eif2ak1	-0.219204	0.164626	0.313542	nc
Eif2b3	1.31648	0.0143836	0.0469084	nc
Eif2b5	-0.538678	0.105623	0.225162	nc
Eif2d	-1.44118	0.000179093	0.00106592	nc
Eif2s1	0.346057	0.000459173	0.00242924	nc
Eif2s2	0.0994816	0.180631	0.335494	nc
Eif3b	-0.197066	0.0184902	0.0580028	nc
Eif3f	-0.0207082	0.843565	0.927768	nc
Eif4a1	-0.171763	0.00716091	0.0262856	nc
Eif4a2	-0.214269	0.000328687	0.00182585	nc
Eif4b	-0.337203	1.37832e-05	0.000104171	Shortened
Eif4e	-0.244004	0.00673734	0.0249368	nc
Eif4e2	-1.29606	0.000153524	0.000927826	Shortened
Eif4ebp1	-0.277631	0.352763	0.53697	nc
Eif4ebp2	-0.0708218	0.324048	0.506353	nc
Eif4ebp3	0.942783	1.5706e-07	1.60824e-06	Lengthened
Eif4enif1	-0.132691	0.462174	0.642111	nc
Eif4g1	-0.114234	0.203284	0.363978	nc
Eif4g2	-0.210388	4.91184e-06	3.9881e-05	nc
Eif4g3	-0.0703612	0.730564	0.85249	nc
Eif5	-0.34342	0.00019367	0.00114552	Shortened
Eif5a	-0.116485	0.0053566	0.0205805	nc
Eif5b	0.410487	0.0371568	0.10147	nc
Elac2	2.48954	1.45153e-09	1.93906e-08	Lengthened
Elavl1	-1.02388	1.4321e-09	1.9208e-08	Shortened
Elf2	-0.27482	0.108226	0.229903	nc
Elf4	-0.674601	0.000851816	0.00416291	Shortened
Elk1	0.0636832	0.751095	0.86788	nc
Elk3	0.109277	0.687686	0.821162	nc
Elk4	-0.344046	0.354713	0.538614	nc
Ell	-0.30167	0.436908	0.617145	nc
Ell2	-0.0342486	1	1	nc
Elmod2	-1.36908	0.0029518	0.012214	Shortened
Elmsan1	-0.627067	0.402293	0.58616	nc
Elovl1	-0.0982201	0.328295	0.510357	nc
Elovl4	0.289013	0.83231	0.920554	nc
Elovl5	-0.689833	2.39176e-08	2.73473e-07	Shortened
Elovl6	-0.367352	0.0960695	0.210174	nc
Elp2	0.166612	0.543564	0.714411	nc
Elp3	-0.185049	0.114139	0.239451	nc
Elp4	-0.338404	0.249743	0.423261	nc
Elp6	-0.42452	0.270639	0.44671	nc
Emb	-0.502828	0.100676	0.217891	nc
Emc1	-1.37923	6.58808e-46	3.99238e-44	Shortened
Emc10	-0.181233	0.059125	0.14619	nc
Emc3	-0.033259	0.782562	0.891414	nc
Emc4	1.06983	1.53943e-30	6.7071e-29	nc
Emc6	-0.0625754	0.602361	0.760337	nc
Emc7	-0.044582	0.770299	0.881967	nc
Emc8	-0.154205	0.420664	0.601596	nc
Emc9	-5.21952	8.22931e-114	1.56733e-111	Shortened
Emd	-0.935897	0.0172657	0.0547541	nc
Eme2	1.23034	0.0601215	0.147995	nc
Emg1	2.06064	1.61235e-13	3.02758e-12	Lengthened
Eml4	-0.328305	0.117458	0.244886	nc
Eml6	-0.0546273	1	1	nc
Emp1	-0.384434	0.00136187	0.00629559	Shortened
Emp2	-0.103765	0.694016	0.82436	nc
Emsy	-0.2676	0.148548	0.290728	nc
En1	-0.0536687	0.794316	0.897747	nc
Enah	-0.829393	3.02182e-34	1.41855e-32	Shortened
Enc1	-0.922571	8.00399e-09	9.59615e-08	nc
Endod1	0.11307	0.875228	0.945893	nc
Eng	-0.314094	0.1192	0.247303	nc
Engase	1.09779	0.134445	0.269376	nc
Enkd1	2.55459	0.000213256	0.00124808	Lengthened
Eno1	-0.0070416	0.848215	0.929894	nc
Eno2	-0.16601	0.856121	0.934027	nc
Enox1	-0.359896	0.583958	0.746579	nc
Enox2	-0.538025	0.214384	0.379168	nc
Enpp5	0.529897	0.160606	0.308156	nc
Ensa	0.111361	0.709812	0.8376	nc
Entpd4	-0.157958	0.684833	0.819293	nc
Entpd5	-0.284857	0.4182	0.599638	nc
Entpd6	-0.295377	0.328778	0.51099	nc
Entpd7	-0.637586	0.0353376	0.0975811	Shortened
Eny2	-0.01198	0.962791	1	nc
Ep300	-0.679407	0.0282729	0.081365	Shortened
Epb41	-0.148377	0.527161	0.700795	nc
Epb41l1	-0.316458	0.108365	0.230124	nc
Epb41l2	-0.0594461	0.819102	0.913951	nc
Epb41l3	-0.186233	0.104824	0.224176	nc
Epc1	-0.351343	0.12583	0.257375	nc
Epc2	-0.201004	0.384063	0.568042	nc
Epdr1	0.278258	0.473034	0.651496	nc
Epg5	-0.598202	0.0524643	0.133362	nc
Epha2	-0.135042	0.796952	0.899658	nc
Epha3	-0.198145	0.805131	0.904829	nc
Epha4	-0.824757	0.0508647	0.130059	nc
Epha7	1.078	0.115156	0.24124	nc
Ephb2	0.383174	0.00120336	0.00563709	nc
Ephb4	-0.0434526	0.874901	0.945847	nc
Epm2a	-0.755589	0.0433351	0.114997	Shortened
Epm2aip1	-0.229941	0.287579	0.467675	nc
Epn2	-0.912232	1.3975e-06	1.2388e-05	Shortened
Epor	-1.01978	0.00122358	0.00572377	Shortened
Eps15	-1.12471	2.20781e-11	3.52088e-10	Shortened
Eps8	-0.462039	0.417918	0.599458	nc
Eps8l3	0.0931094	1	1	nc
Erap1	0.0609822	0.911906	0.966741	nc
Erbb2	1.41198	4.50328e-23	1.42947e-21	Lengthened
Erc1	-0.309605	0.0561557	0.140148	nc
Ercc1	0.0681381	0.831052	0.920231	nc
Ercc4	0.194241	0.669388	0.809045	nc
Ercc6	-0.298844	0.664992	0.805385	nc
Ercc6l2	0.967269	0.168337	0.318427	nc
Ercc8	-0.539355	0.168696	0.318924	nc
Erf	-0.589141	0.0636988	0.154704	nc
Ergic1	-0.754855	9.96392e-14	1.90314e-12	Shortened
Ergic2	-0.366168	0.0143689	0.0468837	nc
Eri1	-0.862624	0.000273592	0.00156011	Shortened
Eri3	-0.355885	0.66634	0.806577	nc
Erlec1	-0.698477	0.01733	0.054932	Shortened
Erlin1	-0.820118	0.00528972	0.0203705	Shortened
Erlin2	-1.09323	0.000119743	0.00074271	Shortened
Ermard	0.581796	0.170579	0.321755	nc
Ermp1	-1.53041	0.0884855	0.197404	nc
Ern1	-1.38795	1.30591e-08	1.52991e-07	Shortened
Ero1l	-0.644443	0.0268929	0.0782147	Shortened
Erp29	-0.00619183	0.966149	1	nc
Erp44	0.605249	0.00103822	0.00494694	nc
Errfi1	-0.409307	0.00200329	0.00871665	Shortened
Esd	-0.451303	0.0364278	0.100094	nc
Espn	0.388565	0.763159	0.876568	nc
Esrp2	-1.70418	0.0240189	0.0717018	nc
Esrra	-0.0800337	0.591577	0.75271	nc
Esrrb	-0.371878	0.518816	0.692371	nc
Esrrg	-0.568996	0.118408	0.246274	nc
Esyt1	0.111228	0.690253	0.822235	nc
Esyt2	-1.11907	0.0039339	0.0157592	Shortened
Etf1	-0.568738	1.79712e-17	4.23307e-16	Shortened
Etl4	-0.212958	0.605292	0.762304	nc
Etnk1	-1.08236	1.13397e-25	4.15333e-24	Shortened
Ets1	-0.835032	0.00594042	0.0224738	Shortened
Ets2	-0.164312	0.358623	0.542047	nc
Etv1	0.820728	0.123799	0.25439	nc
Etv4	0.259391	0.843198	0.92767	nc
Etv5	-0.422039	0.0175758	0.0556054	Shortened
Etv6	-0.556638	0.0094008	0.0329646	Shortened
Evi2a	-1.65757	0.0114949	0.0388677	Shortened
Evi5l	0.307581	0.385369	0.569215	nc
Evl	0.0879549	0.704682	0.833909	nc
Ewsr1	0.052656	0.754852	0.870585	nc
Exoc4	-0.0787805	0.506887	0.681369	nc
Exoc5	-0.794797	7.56462e-08	8.05523e-07	Shortened
Exoc6b	0.446854	0.230925	0.400766	nc
Exoc7	0.383443	0.026012	0.0760508	nc
Exoc8	0.133574	0.879237	0.947897	nc
Exog	-0.307566	0.412788	0.59508	nc
Exosc1	-0.283787	0.408897	0.592922	nc
Exosc2	0.460754	0.467389	0.646796	nc
Exosc4	-0.30374	0.103247	0.221443	nc
Exosc8	1.04963	0.00326899	0.013336	Lengthened
Exosc9	-4.60265	4.35802e-90	5.69619e-88	Shortened
Ext1	-0.209048	0.477792	0.655882	nc
Extl1	-0.243377	0.622276	0.775635	nc
Extl2	-0.89925	3.27229e-07	3.21253e-06	Shortened
Extl3	1.12333	1.84006e-05	0.000136439	nc
Eya1	-0.32568	0.123437	0.253726	nc
Eya3	-0.571796	6.78017e-05	0.000448379	Shortened
Eya4	-0.709718	2.33581e-07	2.34143e-06	Shortened
Ezr	0.493395	0.0963315	0.21054	nc
F11r	-0.521446	0.196158	0.355034	nc
F2r	-0.431699	0.000338613	0.00187164	Shortened
Faap100	0.151188	0.778762	0.889061	nc
Faap24	1.32176	0.00810357	0.0292149	Lengthened
Fads1	-0.646662	0.00017408	0.0010398	Shortened
Fads2	-0.132989	0.536579	0.709126	nc
Fads3	0.420808	3.11467e-17	7.18421e-16	nc
Faf1	-0.526572	0.00663055	0.0246098	nc
Faf2	-0.364331	0.00829997	0.0297141	Shortened
Fahd2a	-0.941897	0.176257	0.329481	nc
Fam102b	-0.489873	0.24225	0.414913	nc
Fam104a	0.218576	0.00623364	0.023384	nc
Fam107a	-0.424574	0.503606	0.679127	nc
Fam107b	-0.768379	0.000295203	0.00167332	Shortened
Fam109a	-0.0485025	0.832504	0.920616	nc
Fam110a	-0.239089	0.162365	0.310834	nc
Fam110b	-0.118305	0.84809	0.929894	nc
Fam114a1	0.0884851	0.65236	0.797382	nc
Fam114a2	0.0316361	0.790531	0.895443	nc
Fam117b	-1.31722	0.0037163	0.0149775	Shortened
Fam118a	-0.281324	0.255459	0.429371	nc
Fam118b	0.157695	0.427437	0.608563	nc
Fam120a	-0.182559	0.000561458	0.00289905	nc
Fam122a	-0.373815	0.451205	0.632258	nc
Fam122b	0.41765	0.410438	0.594087	nc
Fam129b	-0.333014	3.72966e-05	0.000261154	Shortened
Fam131a	-0.493915	0.22651	0.396096	nc
Fam133b	-0.0605612	1	1	nc
Fam135a	0.289978	0.266388	0.441434	nc
Fam136a	-0.200127	0.35096	0.535232	nc
Fam13a	-0.0880913	1	1	nc
Fam13b	-0.501014	0.0520179	0.132348	nc
Fam149b	-0.675923	0.274455	0.451621	nc
Fam160a1	0.322706	0.271527	0.447686	nc
Fam160a2	-0.184042	0.507621	0.681669	nc
Fam160b1	-0.354071	0.116	0.24278	nc
Fam160b2	-0.341734	0.0640764	0.155275	nc
Fam161b	-1.30784	0.00042661	0.00228968	Shortened
Fam167a	-0.620507	0.216563	0.382414	nc
Fam168a	-0.639716	0.0299733	0.0852396	nc
Fam168b	-1.12227	3.43993e-08	3.84742e-07	Shortened
Fam171a1	-0.418244	0.0459915	0.120039	Shortened
Fam172a	-0.835017	0.228239	0.397843	nc
Fam173a	2.06811	0.000112957	0.000704371	nc
Fam173b	-0.0601394	0.853864	0.932856	nc
Fam174a	0.109219	0.604779	0.762062	nc
Fam185a	-0.241679	0.794164	0.897728	nc
Fam189a1	-0.191859	0.635246	0.784322	nc
Fam192a	-0.0418393	0.836102	0.922941	nc
Fam193a	-0.350823	0.0706699	0.167646	nc
Fam198b	-0.861595	0.132816	0.267235	nc
Fam199x	-1.1748	5.48987e-10	7.72057e-09	Shortened
Fam19a5	0.424571	0.104325	0.223181	nc
Fam204a	1.44559	1.79271e-11	2.90759e-10	Lengthened
Fam208a	0.192645	0.85592	0.934027	nc
Fam208b	0.470106	0.209316	0.371783	nc
Fam20b	-0.502534	0.0715655	0.168989	nc
Fam210a	0.27037	0.0191213	0.0594509	nc
Fam210b	-0.0512163	0.912066	0.966741	nc
Fam212b	-0.0306505	0.851693	0.931788	nc
Fam214a	-0.406625	0.658335	0.80194	nc
Fam214b	-0.035158	0.834799	0.922012	nc
Fam216a	1.59032	4.80641e-50	3.14113e-48	Lengthened
Fam219a	-0.318897	0.684127	0.818742	nc
Fam219b	0.0299477	0.928945	0.977945	nc
Fam220a	-0.45293	0.0850421	0.191776	nc
Fam222b	-0.0659198	0.660518	0.802884	nc
Fam228a	0.167449	0.618453	0.772168	nc
Fam234b	-1.45046	8.25908e-05	0.000531933	Shortened
Fam32a	-0.17647	0.169012	0.31925	nc
Fam3c	-0.630826	0.000457797	0.00242389	Shortened
Fam46a	0.573583	0.187255	0.344248	nc
Fam46c	-0.807355	0.306272	0.487722	nc
Fam49a	0.213452	0.807454	0.906295	nc
Fam49b	1.37623	4.12205e-27	1.57015e-25	Lengthened
Fam50a	0.701776	0.343096	0.527827	nc
Fam53b	-0.432626	0.00126843	0.00591285	Shortened
Fam53c	-0.708148	0.00494014	0.0192241	Shortened
Fam69a	0.401354	0.244306	0.417254	nc
Fam76b	-0.285054	0.478439	0.656634	nc
Fam83g	0.782902	0.525476	0.699027	nc
Fam83h	1.29844	0.00239569	0.0102043	Lengthened
Fam89b	-0.168748	0.154926	0.299779	nc
Fam8a1	-1.09028	3.54083e-17	8.13903e-16	Shortened
Fam91a1	-0.593835	2.1907e-05	0.000161361	Shortened
Fam98a	-1.37287	0.00280129	0.0116418	nc
Fam98b	0.0361083	0.866497	0.940916	nc
Fanca	2.39593	9.92125e-05	0.000626873	Lengthened
Fancf	-0.56163	0.113283	0.238442	nc
Fanci	-0.707606	0.00340592	0.0138523	Shortened
Fancl	0.169874	0.622057	0.775506	nc
Far1	-0.901366	0.000823026	0.00404892	Shortened
Farp1	-0.146218	0.243961	0.416879	nc
Farp2	0.0428666	0.92013	0.972042	nc
Fasn	0.495334	0.446056	0.626376	nc
Fastk	-0.432295	0.00103559	0.00493796	nc
Fastkd2	-1.03458	0.105814	0.225498	nc
Fat1	-0.266427	0.0281262	0.0810589	nc
Faxc	-0.277483	0.48649	0.664265	nc
Fbln2	-0.0176385	0.918974	0.971283	nc
Fbln5	-0.814133	0.222477	0.390683	nc
Fbn1	-1.1502	0.0185367	0.0580664	Shortened
Fbrs	-0.131829	0.245642	0.41825	nc
Fbrsl1	-0.102811	0.775878	0.886539	nc
Fbxl14	-0.222934	0.153491	0.297954	nc
Fbxl15	0.0946985	0.695365	0.825375	nc
Fbxl17	-0.200629	0.302121	0.483521	nc
Fbxl18	-0.502917	0.0315027	0.0887132	Shortened
Fbxl19	0.475318	0.120109	0.248403	nc
Fbxl2	-1.93775	1.14493e-53	8.11925e-52	Shortened
Fbxl20	0.172151	0.442648	0.623429	nc
Fbxl22	-2.72207	2.27218e-41	1.26219e-39	Shortened
Fbxl3	-0.547747	7.02343e-05	0.00046263	Shortened
Fbxl4	-0.0317089	1	1	nc
Fbxl5	-1.48845	0.000107808	0.000676053	nc
Fbxl8	-0.932886	0.151113	0.294538	nc
Fbxo10	-0.00565318	1	1	nc
Fbxo11	-0.166368	0.194673	0.353177	nc
Fbxo16	0.337525	0.457206	0.637069	nc
Fbxo21	-0.478219	0.00660499	0.0245286	Shortened
Fbxo22	-0.312771	0.124284	0.255208	nc
Fbxo25	-0.732442	0.000114632	0.000714146	nc
Fbxo28	-0.288432	0.127709	0.259783	nc
Fbxo3	-0.53438	0.049264	0.126891	Shortened
Fbxo30	-0.491579	0.00290581	0.0120386	nc
Fbxo31	0.858807	0.00737512	0.0269532	Lengthened
Fbxo32	0.446393	4.46469e-06	3.66071e-05	Lengthened
Fbxo33	-0.136778	0.644194	0.791557	nc
Fbxo4	-0.249359	0.714515	0.840917	nc
Fbxo42	-0.205812	0.66213	0.803572	nc
Fbxo45	-0.122076	0.381807	0.565961	nc
Fbxo46	-0.603976	0.0801874	0.184257	nc
Fbxo6	-0.294447	0.092321	0.203509	nc
Fbxo8	-0.394808	0.179192	0.333454	nc
Fbxo9	-0.0712198	0.844958	0.928382	nc
Fbxw11	0.069203	0.741618	0.861258	nc
Fbxw2	-0.163499	0.758625	0.873811	nc
Fbxw5	-0.382134	0.107005	0.227745	nc
Fbxw7	-0.233741	0.207584	0.369691	nc
Fcho2	-0.7539	5.80215e-05	0.000391469	Shortened
Fchsd1	0.13354	0.802119	0.903131	nc
Fchsd2	-0.180929	0.549988	0.71929	nc
[truncated: 4,668 more rows]
