# Supplementary material for: 3′UTR shortening alleviates miRNA repression of mRNAs critical for muscle stem cell differentiation
Source: EMBO J. 2025 Dec 22;45(3):722–48. doi: 10.1038/s44318-025-00663-2 (PMC12864877; doi:10.1038/s44318-025-00663-2)
Supplement: Supplementary file 5 — Dataset EV3 [file 44318_2025_663_MOESM5_ESM.xlsx]

## Sheet: Legend
Dataset EV3: AGO2 binding peaks

## Sheet: AGO2 binding
gene_symbol	chr	start	end	APA_change	strand	AGO2 binding condition	AGO2 binding peak_sequence	AGO2 binding change (MT/MB)
0610030E20Rik	chr6	72349688	72353149	nc	+	AGO2_bind	TGGAGCAAGAAGGGAAAAGATATATAAGTGTATATGATGAGAATAAAGTATATACTGGCTGCAGTCTAGCCAGCAGGGGTGGATCTAAAATAAATGTGAAAGAACATTCCATCTCTCTGATCATCT	up
1600014C10Rik	chr7	38195091	38196593	nc	+	AGO2_bind	CACAGATGCCAGGCAGGTTCTATTCTCTGCTACAGGCTATGCCCTAGACGCTCTTGAGTAACTTTAGTTTAGCTTGTAGGAGCTTCTTCTGCCTCCTTAAGAAAAATCATGGCACTTCATTATATTTTATTTTCCATGT	non_up
1700017B05Rik	chr9	57253117	57253557	shorten	-	AGO2_bind	ATTTCCCAAGACTCTTGGGGTCTCCTCCCTGCAAGTGGGCTGTATTCAGCTGGTGGCTGATAAGTTCCTGTCTTATTTAAGGGTTTTGATGAGACTGCGCCCTGGGGGACAGCTATTAAAGCATTTGGGTTGTTTTTGGAGCTGGGATCTAGCTTTGTACTTGAGGGGTCATAGATGAGTGTTGCATATCACCCGTCACCA	up
2900026A02Rik	chr5	113086323	113089241	nc	-	AGO2_bind	AAACTCAGCTGGTCCTGGTGTGTGTGTGTGTGTGTGTGTGTGTGTGTGTGTGTGTGTGTGTGTGTGTGTGTGTAGGGCGGGAGTAGGGATAAGGGCTGCTCTGTCAATCCTGACTTTACAGC	up
4931428F04Rik	chr8	105280409	105281685	nc	-	AGO2_bind	TTCCCCCTACCTGGCCGATTGGTGCTCCTTCTACACTCATACCTCTACCTCTCACTGGGGCCAGCAGGAGTTGGGAACCCCTCTGAGGTGATTTGCCTGAGCATGGGGTTCCGGCTGTCACTCAGGCTCAGAGACCCAGCTGG	non_up
5730455P16Rik	chr11	80360492	80363640	nc	-	AGO2_bind	ATATTCAAATTTTAATGTGAATGTATTAAATTTTAAAGGCTTGGGGGATGGAGGAACACCCTCTCAGAACAAAGGGGAGGGGGAATAGGATGAAGAATTCTAAGAGGGGGT	non_up
9130011E15Rik	chr19	45817364	45818145	nc	-	AGO2_bind	GGATGGTCTCCATGGAACCACTGTAGGGTTTTCCCTTCCCCACAGCTCCCCCTGAAATAGCTGCTGCTCTAAGTCCCTCCGATGTAAAGCTTCGTAAAGTC	non_up
9330159F19Rik	chr10	29227810	29227974	nc	+	AGO2_bind	CGATATCTCTAGCCTGGATTGCTGGATTACAAAAGCTCTTATACCTTTTGCCAAACTGAATATTGAGAATGTTTACAAACACTCCTGTTCTCTTCTGTATTTTCTAAGACCACTGGAACAAGTGATCCAAACCCCAACTTTCCATCATCAGTCTTCAGTGTTTTTAATCTACAGGATAATTATATCCTTCTACTTTAATTTCTTGCATTAGATTTTTTTTGTCGGCATCCTCATTGACTTTGCAATATGATTTAAGTTGACACAGTGTACTATATTGTATATTCTAACTTTCCTTGCAAATGCAGAAAACAAGGTCCTGTGCATGGCAATGTGTTTGTAGGTGCATGTGTTGTCATAGGAAGTATTCTGGTATGTATTTAGGTAAAAATGTATGTGCTA…	non_up
Aamdc	chr7	97550340	97550567	nc	-	AGO2_bind	TTTGCTGACATTTAATATTGTGCTATGTGTTAGGTTCAAAGTTTGAGAAACTTGATACAAAAATAAAGGTTGAAACTTGAAGGCCAAAGAGAAAGTTGAGAGCATTAGCGATCTCACCACAGTTCATGCTTTGGGATCTTTATTCATTACTTCCACTCTTTTTTTGGTGACAGAAGATGGGGCA	up
Aasdhppt	chr9	4296035	4296614	lengthen	-	AGO2_bind	TTTTTGCAGAGAACTCTAAAATTTCTGTTATCTTTCCAGAAACTTGTTGCAAATTAATCGATATTTACTTTTCTAAAAGTGGGGACATGTATTTTGTAGTTATAAGAAAATGCCCCTGCCTTTCATAACTATTCTGCTGCATAAGTTACTGTGCTAAGTTACTGTCTTGTATGACATCTGTTTAAGGTATCAACATTGCAACACTCATTTTGCCTTGACTGTAGTAACACAAACTGCTGTTGAGACTTCCAGGTTTATATCTTCATAAAGTTGTAACATTT	non_up
Abca5	chr11	110269373	110272248	nc	-	AGO2_bind	GAGTTCTCATCTTTCCCCTTGAAATAGCATATTACATAAAGTGAGAGAATTTATTCTCAGGTGAATTATTTTTGTATCAGCTATTCTTATAAGGTAAAAATTTACTTGTTTTCTATTCATAATGTGTTATATGTACAATTCTCAATGCTGCCCTTTAAGAAAAATGAATGTGCTTATATTATTAATAATAAACTTTAAGAGCTAAAAATCTATGACAGACTTCAGTTTGTATACCAAAATTCATT	up
Abcb6	chr1	75171622	75171717	nc	-	AGO2_bind	CAGCAAGGACAAGAAACTGTCCCTGAAGAATCTAAACCTCAGGACACGGCATAGTAATAAAAGGGACCTCTTTCCTTCCAAAGGCGAACTCAGGAGAAAAAGATATGTCCCCTCTCTTGCCTTCATTTCATCCTGGTGTAGGAGTTTGGTGCTAGCTATTGTAAGGAAAAGGGACCTTCCAGAAAGCATCGTGAGGAAATAAATGGCCTGCGCAAGGACGGCTGTGGTTTGGTTGTGTGGGGTACTGCAAGGGGTCTCTCCCCTTGAGCTG	up
Abcc1	chr16	14474875	14481519	nc	+	AGO2_bind	ATGTCTTGCATTCAGATATCTGCCTTCTTCTGCCTCCTGAGTCTGGTCTTAAGGTATCAAACACAATGCTGCCGCCTCCTCCTCCTCCTCTTTTATTCTTTT	up
Abcd3	chr3	121758909	121759905	nc	-	AGO2_bind	ATAAATGCATCACATTCAGTTTTACCATGTCTCCTTAGCAAACTTGTGTACTTATTTTCTGTTCAGATTAAAAAAAAAAAATGATAACCTACAGAACATGTGCCTGACCTTTTTTATTCTTGGTTTTGAATGTTGACATT	up
Abhd17b	chr19	21685369	21685636	nc	+	AGO2_bind	ACAATACCTTGAGAGGTTAAAACAGTTCGTGTCACAGGAACTGGTAAATTTGTAAACTACTCTGTAAATTTGCAGACTGGGTTTTCTTTTCTTGCTGAACTGCACTCCTTGGTAAATAACATAAAACCTGAAGGTTTTGTTTACAAATCATGTAAGTTGCCTTCATAACTGTACAGGTAATGATTTGTTAACAGACTTAATGAAGGTTTTAATTACCATAACTTGAAACTGGAAATAGCAGTATCATGCAGTCAGGCTGTGTAATTTATATTTTTTCTGTGAATTTTTTTTAAACATCAAGATGAGTACTGTATGAAATTTTAATTCTATAAAATCAAATGCTGTAAAAGTATTGTCAAATGCTTTTGCATATCAAAAGCAAATTTATAAATATTTTTA…	up
Abi1	chr2	22940543	22941228	shorten	-	AGO2_bind	ACACAAGTGTGGGTTTCTATGTACTGAGGGTTGCAGATTTATGACAGCATAGTGATGAGAGCAGTGCAAAATATTTCTGAAAATTAAAGACCATTGTTCCTACCAAATCAATGATTCCATATATATTTTAACCTTTGTTATTTTTGAAGTACTATGTCATTAGCAATCAGATAGCTTTTTATTATGCATTTCCTTTTTGAAGCAAAATGTTTTCTTCATTTGTAAATAACCTGTTGTCTAAATTTTATCTAGTCTTTTATAATAAACTATGCTCCTATATGAAAAATTTGGATATTGTTAAAGTATAACTAATGTGGATTTAAATAGTAC	non_up
Ablim3	chr18	61799392	61801242	nc	-	AGO2_bind	TTGGCCAACGCCTTTCAACTTTCCCAATCCATTAGAAATGTCCCCCCGGCCAGATGCGATCATTGAAACTGCCTCATTGTCACTGGTTAACAACTTGCGAGATTGAAGGGCTTTTGTTATTGTTGTTGGATATTTTTATTTCCCATAAAAGCACATCATTTCAACCCAAACCCTTGTCCTCCTCTTATTTCT	up
Acbd5	chr2	23113316	23113346	nc	+	AGO2_bind	ATACACACATAATCCTTTGTAATCATTTTTCTTTTAAGTGAGGATATCTACTGTCTGCTTCATAGGGTGCTTTGCAATAAAATGAAAACGTATTTATACTGTTTTTACTAAGGTAACAAAAGCATGATAATCCTTTTTTTTGCAAGTGTAAACGACAGTCTGGACTCTTAACTTCTTAGTGCCTCAGTTTTCCTTTGGGGTATACTTCACAAGGTATCAGAAGTAC	non_up
Acot11	chr4	106744555	106744581	lengthen	-	AGO2_bind	TTAGACCATTCATTTAACCTTTCAAAGATAGTTTCTATACTTACAAGATGAATATGACTAGTTGCTACCTCATTCTCTTAAGAGTTCAGCTGTATTCTGCAAATAAAATGCTTGAAACCGTGCCTGGGGTACACTAACCACTCAACAGCATGTTTCTGTCATTGTGAATTTTCACATGGGGAGAAAAAAAATATCCT	up
Acox1	chr11	116171888	116172660	nc	-	AGO2_bind	ACATCAAGTCAAAGCCATCAGATTTGCTGACACAGTCTTAACCTTTCTCCTGGAATGACTGATAATCCCTGAAGATTGACAGTAAGCAGCATGTCACCTGTGGGGTTTCTATTTGACAGT	non_up
Acsl4	chrX	142317993	142320534	shorten	-	AGO2_bind	CTATATTTTCCTGGTAGCATATGACAAATGTTTCTACAGTGAGAAGCTGAGAACAGGTTAAAAGATTGTGTGGCGTTTGGGAACTGGAGAGATACATTTTAATTTTGAATGTAGTTATACATTTTATATTCATATTTGTATTTTCTGTTAAAATGCACGATTGTAGGATTGTTCCTTAGATTTTTGTGTTGACTCTTGAAAAGCTTTCTTTGTTCTTATTTTTAAGTTTGCACTTGAATCTTATAAAAATAAATCCACCCATGTTATCAAGCCAGTTTGTTTTTTCTTATATGTCAATATAAAAAAAAGTCTATAAATTTGAATGTTACCT	up
Acsl6	chr11	54361535	54364757	nc	+	AGO2_bind	CTCAGTCCGATGAACTTTGCAGCAATATTATAGTTATTCGTGAGAGAAAGGAATCAGAATGCCACAGCTCAAAGTGAACAAGCACCTGATTTTTGCAACTGAGCCTTTCCTGACCCAAGAAGTCTCTAACAATATTTTCTCTACCATCACCAAGTACACTTTATTTTTATTAAATGATATTGTAGCAAGCTGCTAAAAAAAATTATCGCAAACGGTAATGTAAAAACAAATCAAGACACTTTCTGAAGAACTGTGTACCACTAAAAGTAATATATTCGCAATGTTCACAGAATTCCATTAAACATAAAGAAAAAACATAACTGATATATTGTACTTAATTATTTGTG	up
Actr2	chr11	20062304	20064671	nc	-	AGO2_bind	TGTCAAATTCTCCAGTCTCGGGAGTTCTGGGCCCATTACCTGCTGTGCATAGGACTGGTACCAAGGACTATTGAGTGTAGACAAACGATCAACTCTTGGCTTTGACCATGGCTTTAAACAAAGGGGTGAAAACAAGAAAGAATAGGATGGAATCTGGAATAAAACAGTGAAAGAGCATTGTTCTTTGTACCTTGAATGTAGAATTTGTTTTTATTTCATAATTCTGCTAGCAAACATGACTGTTAAAATGATGTATTTATATATGTAATAATTTAGAAATTCCATTTTATAGTTTCCTATCCTAAGGTGAAATAATGAATTTAGTAATTTGGGAGTTCGGACATACTGTATTCTATTGGAGGTGCCAGGTTTGAGTCCTTCAAAAATAAAAAAAATTTA…	up
Adal	chr2	121156678	121159441	shorten	+	AGO2_bind	ATAATTGAGATACCATTTTCCCTTTATTGCTAATGTTACTTCTTTGTTTACAATTCCTCAGTACCAGAACCACAATTAATTACTCATCCTAATAAATTTTAGGATAGTCTTTCTC	non_up
Adam17	chr12	21323683	21323807	nc	-	AGO2_bind	ACCCACGTGACCTCTGGCTCTGGTGCTTCAAGATGTTCTGTACTTACTGTGTGAGGAATAAATGCCATTAGCCTGAATTCTGATTTCTATAAATTCTAGTTATAAATGCTCTTTTCTTCTAAGAATTGCAGTGTGCTCACAAGCCAACACATTTTAACCAAGATAATTTGTAAACTCTGAGGACAGTTAACCAAGCCTGTGCCTTGTCTCTCCTGAGGACGCCTGTTACACTAATACTTGAATATATACCTTGTGGTATTTGCTCTTTTTACTAGTCATGATAGTCTTGTATTTTAATTACACTTTGATGATTTGCTATAGGGAGAGTGGGGTGTGTGGGTATATGTATGAATGAAACAGTTGGCAGAATATAAGAAAACCATTTTTATAAAATTGTGA…	up
Adamts4	chr1	171259915	171259949	lengthen	+	AGO2_bind	GGCAGTGATGTCTTGGTGAATGGAAAGGGGCTAGGTGACAGTACCCTATCTACTAAACTGCCCCCTCTACCCTGCAGGTCACAGGAGGAATGGGGGGAAGACAGGGTGGGTCCTGGGCCCTAGTTGTATTTATTTGGTATTTATTCATTTTTATTTAGCACCAGGAAAGGGGACTAGGGTCTTGGGGAAACTCACCCATTATAGCCCTAACCTAGCTATGAAATCCAGGGTGTTGGTGACAAATATGAGTGGTGTGTGTGTGTGTGTGTGTGTGTGTGTGTGTGTTTATGTATGAGGTACAACCTGCCCTGCTTTCCTCTCCCTAATTTTTTTTTTTTTCTGGGAAAAGGAAAGTCAAAGGTAGGACTGCCTTCAGGGAGTAAGGGATGATTGTGTTTT…	up
Adar	chr3	89751411	89753447	lengthen	+	AGO2_bind	CTTGTGGGTATGTGGGAGCCTCTGTAGAATCTGGTTCTAGCATCAGATCAACCAGCCAGACCCTGCTCCATTCTGCCCCTCTAGGACCAAGCCCACCTCTTTCCTCTGAATGGTGTGGCTCCATCTGGAGACAGCTGGCCAGTGTGTTCAACAGTTTCCTGCACCCCCTTGCTTAACCCTCAGAGCTGCCTGGTTCCCCCACCCTCTGGCCCACTGCCAACAGCAAACATCACATTCGTACTTCAAGTCTAATGGCTACTGCCTCCTCAATCTATGAACAGATCTGGCCAACACAAGAACCTGTGTCTTCACAATACACTGGGGATGTCTTTGCACAGCCAAATCATCCTATGAAACTC	up
Adgrl2	chr3	148815855	148816422	nc	-	AGO2_bind	CATATTCCTTCTGGCTATATTTAGTAATTAATTTATTTTATGGTAAAGTTCTAATGACATGTAAATTGTTTCAGCAAAGCTCTGCTCTTCTTTCAAGCTCTTTGTGTAAAGCTGTTAATAACGAGCCTATTACTAATATCCAGTGTAAAGTTTAACACGGTTTGACAGTAAATAAATGTGAATTTTTTCAAGTAGTAACGTGCACTTTTATGTATGTTAAGCAATAGACTCGACCAAGGTGGTCCTTTCCAATCCC	non_up
Adnp2	chr18	80127040	80127136	shorten	-	AGO2_bind	CCTCAAATGTTTTCCATTTATTAAACTATCCTGAATCTGAGATCTGGTGTGTAGTAATAATCAAGTGTTGCTTTGCAAATAAAGTCTCTGTAGGAACAGAAATGCTTTATGGTGCAAACTGTCTTTTGCTGTGATGACAAGTCATTTCTCTATTCAGAGGTAAGACAGACTTTTAGTGCCTTTAGAGTAAACGGAAACCACGCAGGTGCTTCCTTCCTCAGGGTCG	up
Ado	chr10	67544511	67547635	shorten	-	AGO2_bind	TAAAATGTGCAGAAAAATCCTTGCACGTCTATGCATAAACTATTAGCTATAACTTCTGCCGTTGTGTTTCCCTGTAGGTCTACAATATAGATTGTGGTCTAGAAATTAGGATAAAAGTTACCTTCTCCTTTTCTTAGAAAAGACCAATGAGCACAATGGTGTTAAGTCACTTAACTGTTCTGATGAATAATAAATGCAATAACTAGATCCTGAGTGAGACGCTGTCTGTCTGTCTGTCTAAATACACTGAACCTTTTCAACCTTGTAGTTCTATCAGTGACCAGTTATATCGATGTAAGATTTTCATACCTTCCTACTCCTTTGAGAATTGATGGGTTTACTACCACATGCTGCTGATTACATTAAAAAACAACAACAACAAAAAAAAAACCCTGCCTT…	up
Adora2b	chr11	62266113	62266448	nc	+	AGO2_bind	GGTCCTTGCCTTTGGCATTGGATTGACTCCGTTCCTGGGGTGGAACAGTAAAGACAGTGCCACCAGCAACTGCACAGAACTGGGGGATGGCATCGCGAATAAAAGCTGCTGTCCTGTGACATGTCTCTTTGAGAATGTGGTCCCCATGAGCTACATGGTGTATTTCAACTTCTTTGGGTGTGTCCTTCCTCCACTGCTCATAATGCTGGTGATCTACATCAAAATCTTCATGGTGGCCTGCAAGCAGCTTCAGCGCATGGAACTGATGGACCACTCCAGGACCACTCTCCAGCGGGAGATCCACGCAGCCAAGTCACTGGCTATGATCGTGGGCATTTTTGCTCTGTGTTGGCTCCCAGTGCATGCCATCAACTGTATCACCCTCTTCCATCCAGCCCT…	up
Adss	chr1	177763176	177763532	nc	-	AGO2_bind	CCAGTATACCTACAAAATGACCCACAAGTAACCCGCATGAGTCCAAGTTGTCAGCCATATTTTGATCATGCCCTCATCCCTCCTTTCTTGAAAAAGCAAAGAGGGATCACCTG	non_up
Aes	chr10	81566164	81566363	nc	+	AGO2_bind	GAGGATGACGGAGAGAAGTCGGATTAGCTCTTGGGGAAGGGGGAGGGGGGAGACCAGGGGAGACAGGCACAGAGAGCGCAGTGTTCTAAGGGCCACACAGCACACAGCTCTGTCACTACCCAAGCTTACACCTCCAGTCCTGGTTCTGGCTGTGCACCCTGGGCCTAGGGGACGCCAGAGGGACACCCCAGGCTAAGGGTTCTTCCCCACCTTCAACATTTCCCTGGGCCACAGCCACCAATCTCGGCCCAGAATGTACACAACGCTAGCTGCCCCTTTCCACCCTGTGCACCCCGAATCTGCCCCTATCCCCTTCTCTGCTTCCTGCACTGCACACCTGCTAGTCCCAGACCCCTCCCCCCAGCTCCCCCAGCTCCGGTTCCCTCAACCACAAAAGAA…	up
Afap1l1	chr18	61730261	61731015	nc	-	AGO2_bind	GAACAAAAGCTATTGAGAATGTAAAAATCCCAGTTTTCTGTTTTAGAGCCAGGCAGCTGCTAGAACCTTCCATGTTTGAGCATCTTTAAATCAGATTGTCTGAGAATTCAGAGGGTAAAGAGGGCTGATCAGCTGGCACATTTTAAGCACAGTGGCTGGAAGTATGGAGTGCTAATGCTGACACTGTTGTATGCATTGGAAGGTGGAGTCCTTTGCTGTCAGTCAAGTGCTTACCTACTTAATGTGACACTGAAGCTCCTGGGACTGTGGTTGAAGCTCTCTGGCCTGAGGAAGTCTTCATCTTGTACTAGGAAGCACACAAGCCTGTTTCCTTATCCGCTACACAGTGAGACTATTAAGGAAAACTAACAGGATGGTGGCTCATGTCTACCACAAGGG…	up
Aftph	chr11	20685084	20685721	shorten	-	AGO2_bind	TGTGATTTGGAGAAGGACCAAATTATATGAATGTCTTAAAATTGAGTTTGTAGAGATCTTCCTGTTCTGTCATACCACTATTTTTTGAGGATTTTGCACAGTGTAAAATGACATAATCATAGATTGCTATGGTTTAGGTTGTATATACAGTTGGAAAAAAAAAACTATGGATTTTAAATGTTTGGGGAAATTCCTATGGAAAAAAGAGAGAGATGTAGAAGAGCCTCTAACAAGGTTGATGTGCATGCCCAAGGGTTTTGAGATTTGAGTGTGTAAATTTCCTTTTAGCTTATACAAGAATAAAATAATTTAAAAGAAATTTAGCCTTTTGTCTTTGTATCTAGTATCTCAGGGAAAATATAATACATTTGAATG	up
Agl	chr3	116740398	116743051	shorten	-	AGO2_bind	ATGGGCAGTGCTCCTACTGAGGGCTATCAATGAAAGACCTGTGCTGTGCTGTGCTTTGCACTGTCTATTTGAAAGTCTCAGAAGGTATGGTTTACCTTATCCCAGCCACTGTAATTAAGTGAATGCTTTTAGACTGTGAAAGGATAGTTGCCATTTGGCCTAAGAGCACTTAGGCAGAGCGCTTCATTCCCGTGTGATGCTGCATACCGTTGTTTTTATTTACAATCCCAAATGCTCTGTGCCTTGGTTTTTCACTCGCCAAAACCAACCTTACTCTACTAAATGAAATGCAATCTTACCAGTTTAACCAGTATGCTGTGATATTGTAGTGAGTCTCAGAGATGACTGTGGAAACAGGAGGCCTGTCATTTCAATGAGCACCATCACCTAAGCGGTAAT…	up
Agpat5	chr8	18882052	18883422	shorten	+	AGO2_bind	CTTGGCTGCCTGTGGTTTGTTATTAAAGCATAAGCAAGTAGCAGGCTGCAGTCACAGTCTCTTATTGATGGCTACACGTTGTATCACATTGTTTCCTGAATTAAATAAGGAGTTTTCTTGTTGTTGTTTTTTTGTTTTGTTTTGTTCTGTTTTAAGCCTTGATGATTGAACACTGGATAAAGTAGAGTTTGTGACCACAGCCAACATGCATTTGATTTGGGGCAAACACATGTGGCTTTTCAGGTGCTGGGGTTGCTGGAGACATGGAAGCTAAGTGGAGTTTATGCTGTTTTTTTTTTTTTAATGTTTTCATGAATTAATCTCCACTTGTAAAGATTATTGGATACTTTCTGTAATTCAGAAGGTTGTATTTTAACACTAGTTTGCAGTATGTTTCGC…	up
Ahcyl1	chr3	107663124	107664476	shorten	-	AGO2_bind	GAAGAAAGAATGATAAATTGGACCAAGGTGAAACAAATATAACTATATAATCTGTTCAGAACTGTAGACCTTGTCTGGTGTTAGTTTTATAGAAATGGTGCCACTTTTGATTGACACTTGCCACAAAAATAGAAAATAAAAATTATAAACTGAGATCTTAAAGAGGACTTGGAGAAAGTACATCCTGATTCATGCTCTAAGAGAATTCCAAGAGGCCCTCTAAAAATCAGAGAGTTATTCCCAGGCCACGCACCTGCTTGCCAATATCTCTGCATGGTCAAATGAGCTTCATGCTCACAAGCTTTAAGTATATAACTATCCAGGATTTTAAGTCCTCAACGTGTTCTAGCTTGTGATCCTTCAAAGATGGGTTATGTGTTAATGATAGGTACTAGAAAT…	up
Ahcyl2	chr6	29909215	29912311	nc	+	AGO2_bind	GCCGTGAGAGCCACAGAGGACAGGCTGAGGAAGGAAAGAAATGGGCTAGCCATTCCTCGTGCATCACTCGCATTATTGCCCATTAATGGAATCCCCAGCGATGACCATGTTCTCTCCAGGCTCAGGAGTTAGTTCAGGGATGCCAGACTCCTTGTTACTTAGGGTTTTCTGAATACATTTCAGCAGCTGCCTTTCTCAAAGCTTTGGTCCTTTCCCAGGTGAGGCCTTTT	up
Aif1l	chr2	31971839	31973443	shorten	+	AGO2_bind	AGGGTGGATGCTGAGGGCACCAGGGTAGAAGTGGAGTCAAGTGTTGAACCTCAAACAGAGAACAGGCTGTCTGATTGCACAGTGCCCCAATCCGGCTATTTACTGTCCTGCCCTACTCTCCCCTCCCTTCACTCCCTCAGTTATTTATCGAGTGTGTATTACAAGCTTTAAGTTCTCTTGCTTTGTCTCCATGTGTGCTATGTCCAACTCCTAGCTCCCTTTTCAAATCCCTCAAGTCCTGGAGCTTGGGGATTAGATGGAGGTAACATGGCAGATTTTAGCTGGGCCAGTCCTTCCAT	up
Akap11	chr14	78492246	78494955	nc	-	AGO2_bind	GTACATTCCTTTCATAGAGTTAGAACTGCGGTTCTGCAGGCTCCTATTGCAGTCTGTTGTATGGTTTGGATACTATTTAATGCCAGGTTTATATGTTGCTGGATTTGCTGCCTTCAGTTACTTGTGCTGTGTTCCAAGCAATCTGCATTCTTGTTCACTTAATGAATATTAAGTAGAAGTAACTTTGAATAATTGTGGCCATTTATTTGAGTTTGCTCATTTAGTGCACTAAGGTCTTATACTATATAACAGTAACTCCTCTTTTTGCTCTTGAGTAATTTAATGTTCATTTACCAAACTTGGAATTTCAAGATGCACTAAAGTTTTATTTAGCGGTGGCTCAAAAAATGTTTCAGAACTTACTTTTGTAATAATTTGCAGTTAATTGTTCTTTTGTCT…	up
Akap13	chr7	75754411	75754610	nc	+	AGO2_bind	ACAGAAGGTGGGCAGGATACACCTATCTATACCTCTGTTCTTGTTAAGTCGTCTCCAAATGCTGTATGAACATTTCTGTACTAAGCCCTATTAAATAAAAAGTCGGGTTAAACCCAAGTGCTGTATAGTAATTTGTAATTATGTATAAAATTAAGCAGTTTTGAACTGTAAAGATTTTTCAGTGTGTTTTCTGGAAATTTGCCACAACATACTGGCTTTGTATTTTATTTATCATCCATTGTAGTTACTGGCTTCAAACTCTTGTAAAGTCCCCCTCAGACCTTTCAAAAATAATAAATGTCTTTGAGATCTTG	up
Akap6	chr12	53148759	53151016	nc	+	AGO2_bind	TCTTGGGTTCCATCCTGTTATCATCACTGCCTCCTGCCACGTTGACTTCCTGAAGACGAACCTTCCTTCTGAATGCGGTCTGTCCACGTGGGCCTCCCGATATGGATGTGTGCATTGCTCCTCTTAGGTGATCGTCTTAGTTCCTCAAAGCTGCTTGTTCTCCCGTGGATTCCTGTCCCAAGCTACCTCTGGCAACCCTCTCTCCAGCAAGACTTCTATTTTCCCTCTCTCCTCCCTCCTCCTTTTAAAGCTCTGCAGTTCACCAAATTGATGGTCCATTAAACCCACTGTCTGGAATGACACCCCTCCCATCGGTACTTGACCAATTTTATGTTTTGCTCTGAAATTTTTCATGATATTATGCCTATGTTTATTGAAAGAGATTTACCTAAAAAGCCA…	up
Akap7	chr10	25169090	25170125	nc	-	AGO2_bind	TGAACATCAGTAAGTGTAATCATTGTAGTCATGGGTTAAGAATGTTTTATAATATCTATATTATTATTTTTCACTGATAAAAGTACAGTTGCATTTTTTTTTTTAATTTCTTAGTGAAGAATGTTCAGGGCTCTTATTTCCTACTCTATGAAGATAAGCCCAAGGCTGTGTTCTTTACGATTTGAGTAGTTTGCACTGGTTCATTTATAAACGAGCATTCTTGAGGTGTTTCCCCCCATGTGATGTTTCTTTGTAACAGCTCTTTGGGTAGTTACTTTAAAATTGCTGCTACTGGTAGATGATGGGGAAGGAAGTAGTTAGAGATGAAATATGTAATCCTCCCACACACAGTCCAGTTTGCTCGTGTATTCTGGTTATTTTTTCACTGGGTAGCTGATA…	non_up
Akirin1	chr4	123735195	123735353	nc	-	AGO2_bind	AAGTTGCTTATTGGCTGTTCTCTGCCTTGGTCCCAAGGCTGTGAGCAGAAAGCAGCCTCTGTTTTGAGGAGGTGGGATTTAAGTATACATTTATTTTTACTGTGACTTGTTCAGGACCACATTTTACAAAATGCCTTGTTTCCTTTACTGTTGTTTTGGAAAGGAAAGTTTTATGAAAACTGTTTTAGTTTGAATATAGAATAGTTATATTAATTACGGCTTTATTTTGGAAAAATCTTGAGTTTTAATTCAAATGTTTGCTAATACCTTCCAAAGTAAGGTGATATTCAGAGACAGTTGTTGTGATCAGCTGGCTTGCGGACATTTCTGGGGTATTCACATTTGAAGATTCCTTATTAATGAATGTCTTTGACTTAAATCTAACCAAAAACTGCAACA…	up
Aldh1l2	chr10	83487450	83487785	nc	-	AGO2_bind	CTTATGATTTTTGTCACAATTAGCCACAATCTTTAATATGTATGTAATTTACCCTCATATATGATTTGAGGCTAAATCTAACTTTTGTAGAAGTAGCCTGTCCTGACATCTTGACTCATTTTACACTGACTTGAGATATCAGCTTTATAGTACGTTTTCATTCTCCCAGACCCATGCACATGCAGCACTAACTGAACAGAACAGGTTACTTACATACACACATATATAAACACATACACAACATGTTTCAAGTTGGGTTGGATATAATCAAGATAAACTGTATAGGTATATGAAATTGTCAATGAATAAAAAATATTCTAAAAAGTTCTTTTCTCCTTTTTCTCCTCACTTCTCACAAGAATGTCCAAAGGACC	up
Alg5	chr3	54749437	54749795	nc	+	AGO2_bind	TGGGCAAAGACCTGCTTTTCATCCGACTTCGGTATCTGACGGGTGCCTGGAGGCTCAAGCAAACACGGAAAGCGAGTTAGTTGCTGGCAGGGCTGGACTGCATTTTTATCCCACATGCAATTTCACTTGAAATCAAGATTTTCAATAAAGCCTCGATGGGCCTGTTCTCAGTATCTGCCTTTGTATATTCTTGAGAATTAACTGCT	up
Alkbh1	chr12	87426169	87428078	nc	-	AGO2_bind	TTCTATTTACAGATTTCTAAGAGAAACTGTTCAGCATGTGAATATTTTTATGCTTCCCTGTACCTCTCAGTTTATATTGATAATCTTTAAATGCTTATTTTAAAGATAAAATTTTATTTTTT	non_up
Alkbh5	chr11	60555908	60558513	nc	+	AGO2_bind	TTGTTTTTTACTGCTCTTTTCCAAAAAATGATTTGTAGTTGTGTGTGCAGCACTTTGCCCTAATATGTGTGTGCTCTACAATAAAAACCAAATCTAATATATTTTGAAACAGTTGTCTGATGCTGTGGTGAGAGAAAGCCTGACTTTGGTTTTTCCCTTAATTTATTTTCTTGACCTTCCAACTGGATTTGGAGAAAGCTAATTTATTGCCCACCAGTCCTCTGAAGATTGGTCACTGA	up
Amfr	chr8	93971588	93971803	shorten	-	AGO2_bind	TCAGGACCAATCTGAGCCCAGTCCCCAGCTGGCTTCACTTCCGTCACTCTGGTGCTCTCGCATCACAGAAGCTTGCCCCCATGGCTGCCGCCTCTTCCTTTCCTTTGGTTATGACTTTAATTCCTTGGTCAACCCAATTAGGCTATGCTAAACATATGGGTTTGATCCTTGGAAAAAGGCATGGGGCCTGCCCAGCAAGGGCAGGGGTGTTTGGAGGACACTGCTGAAGAAACACCTTTCGTATCTTTGTCCCTGGAGCCCTTGAGTTCCCTGCTTTTGTTCCTGTGGGTCTCATTAAACGGAAACAGAGGATGTTGAATAATCCACATGCCTCAAGCAGACTCGGTCCCAGATCGGCTCAAATTCTCCACGTATTTAAGGATTTGAAACATGCAATCA…	up
Ammecr1l	chr18	31781855	31783773	nc	+	AGO2_bind	TAAGTAGGGGAGTTCTTTATTCTGATTTGCCTGCAGAAGTAGGAAGACTTGCTATATCAGTCCTCAGTAGGACTAGAACAATGCTGTGTAATAAAACAAGGTGAACCTTTAACTTGCCTACCATACTGGGACTCCTCACTTCACCAGTGCAAATGTCCAAACTGTTCGTGTTGCTCATTTAAACTCTTGACATTCCCGCTCCCATCTTTACTCATTCCAAAATAGCTGATAGCAAATTCTTTTCATTCATTTGGTGGCAAAACGTGTAGTACTAGGAAACTAGGGAGGTGCTTTGACAGCTCTGT	up
Amz2	chr11	109436758	109436990	nc	+	AGO2_bind	CTTGTCTGAGCCCTGGGGCAGGAACAAGGTTCACTAAGAACAACAAAACCCTCTCTGCCTTCCTTCCCGTATCACAGCTGGTCTGTGGCAGTAACTCCATCACCTCTGCCCTTCAGATAGGATTAGGTGAAGCTAGACGGCAAACAAATAAATACTTTGAAAATCATTCTGTGTGGCCCTAGGAATGAATC	non_up
Anapc11	chr11	120605676	120605774	nc	+	AGO2_bind	CTTCTTGCAGGTAAGGTGCCTGGTGATGACTGCCCCCTCGTGTGGGGACAGTGCTCCCACTGCTTCCACATGCACTGCATCCTCAAGTGGCTGAATGCGCAGCAGGTGCAGCAGCACTGCCCCATGTGTCGCCAGGAGTGGAAGTTCAAAGAGTGAAGCCCGTGCCGTGCCACTTCCCTCTCCTGTGCTGTGCCAGGCTCAGCCCCTTCCCTCCCTCCCCTCCCCCAGATACAGCACCCCAAGTCCCCTCCACACAGCACAGTGGTGCCCAGAGATCTCGGTCTGTGCCGGGGACAAGGATGCTTTCTGTTTGGCTGGGACAAGGTTGAAAGGAGCTTTGCTGACTGTTTTGTTTTCCCATCACATTGACACTTTATTCAATAAGTAAAACTCATTACA…	up
Ankib1	chr5	3690420	3690613	shorten	-	AGO2_bind	TTCAATAATAAAGTTTGGCAAAGCCTATTTTGTAAACAAGTTAATTTTATAATGTAAAAAAAAAGTTAATCTAACCTTGACTTGTTATTTGCACTTTCATAGTCTATACTTGATACATTCCCACTTTATATACAGTAGGATTCTACAGACCTGTAGATGTTTGGTCAAATGAATGCTGTTAATATGTAAAATTCTTTGATTAAACATTTATTACTTAAACTATTTCCATTTTTGTCTCATTAAATTATAAACTTCATTTAAAACTAATTAGAAAGCAAATCTTGCTTTATATTAAATACCCTCCAATATGACAGTATTAATTTGGTTCTATTATGTAATTGAATAG	up
Ankrd13c	chr3	158006166	158008028	shorten	+	AGO2_bind	GTGATGTGATGAAAAACTGACCTCTAATAAAACATCCACAGCTTCCTGATGTGCCATTCATTCATCTTTTTAAAGTCACTTCCTGTCTGTAATAGTTTGACACCCAGTGACCCTGAGACCTTCCTATGTAAAGCAGCTGTGAGTGCTGTGATTTGTTTTTAAAGATTTTTACACTTCTTGTTGAAATATATATCAAATAAATATATCTATAGCTATATCTAAAACACTCCTGGACCATTAACGTAAATTCTGTGTCTTAAGAGATATGAAACCCTTTGAAATGCGTCACCTCTATTCAGGGTGGCATGTATAAATGTTCCTTTAAGCTTTGTTTTCATCATTATGTATAGTTCTGTAATTTGAATGTTTAACCAACTAGAAGGAATGCAGTTTTCTGAG…	up
Ankrd50	chr3	38449652	38452078	shorten	-	AGO2_bind	CCGCTGTTTGGCTATGCAACTGTTCGTTTTGCTTACTCTGCCCTCCGTCAACCCTTTCCGCAAATGTAGTTGCAGACAAATGCTTTCTTTCTGTTGTTCGCTCTGTGTGGGGTGTGTAAATAACCTAAAATGTACATTGAATTTCACAGTGTAAAGTTTTATTTTATTCCTTGTATTATAGTATGCGAAAACATCCCGATGTACATGAAGTGCAGAATAAATCTATTTGCTTTACAGAAGATGCCTTGGTTTAATTTCGTCCTTTAAATAGTAGCATGTGCTTGATATACTTACAGTAAGATTTTTTTTAAGTTTATAATTTTA	up
Anp32e	chr3	95945566	95947388	nc	+	AGO2_bind	TTCCCATCCAAAAGAAAGCTGGCAAAAGCTGTAATGCCCCAGAGACTTCATCTGCACCTCAGCCATCTGTCTCGGTTTCAAACAAGTGGCATGGAAGAGATGGAGCATT	up
Anxa3	chr5	96845858	96845969	nc	+	AGO2_bind	GATGATTGAAGAAGATGGCTCCCAATGGCTGCCTGCCCTGATGGTGGACCGCCTCAAAATCTCTGCACACTGCTTTCATGCAGCACTCTAAAGTGCAAGCAAATGCAAGACAGAACCTGTCTGCCTGATAGGCATTGGCATCGTTCAGTGCAATGGCAAAAATGAACTTGATTTTATTTCAGACCATCTCATTCATGATAAGGGAAATTCAATCTAGAATTAAAGACCTACTAATGATTTTCTGTTTGGCTTAGGAAGTTGGAATCTGTGTAGTTCAAAACCATTAAACATAAATCAGGATACTAAAGATGGCTGCCTTTCCTAATTGTAATTTGTGTATTTGTTTTCAGTATCTACTAATACTGTATGTTGCCTGGTGCCAACAAATATTTCAAAATA…	up
Anxa6	chr11	54978960	54979109	nc	-	AGO2_bind	AGAGGACTAAAGCTCCTGACCTCAGAGGGCCCCCTCTACCAAGCAGTGGCCAACTGCACCAGCTGCCGCCGTGACCTGACCAAGCCATTGCTCCAGCTTCAGGATCTAAGGAAGACGCAAGGGGTGGGGTTGGACTGTCCATCCAGCTGGGGCACTCTCTAGCCATTGAGGGTCCCAGGCGGTCCCTTCTGTTATCCCTCCCGCTCATGGCTAAGGGGCTGGTGAACCACGGCCATATACTGCATTCAACTCTGATCCCCTTCTACCTACTCCTCCGCCCGCCCTGGTTTCCATCCCTCCACATAACCCTGCCTGACTTGAGCTTTGTCACATCTCAAGACATACCAAACCTCTGTCTATGAAATGAGTGATGTGTGTGCTTTAAAGGGCGGGCTGTGG…	up
Anxa7	chr14	20455278	20456169	nc	-	AGO2_bind	GATGGCTGAAGTTTCCTGGTACAAGTGGAATAAAACTCTCAGCTAGTAGTGTAGGACTGACAGGCCATGTAGTGTTCACCTAAATAACGTAGTCTATGCAAGCAAGATTGAAACCCCTCTGCCTCCCAAGGCTAGCTGGTGGCAGCTGTTAGTAATGAATCCCACTGTGTGGTGGGAGTGCCTTGTGGAACACCACACAGCTCTGACAGTGACGT	up
Ap1b1	chr11	5042579	5042732	nc	+	AGO2_bind	CTAACTGAGGGTCTGGAGCAGGGCCATGTCTCCTCCCAGAGTGAAATCTCAGTGCATCTCCAGTGGCTGCTTTTTTCTATTGCTGTTGATGTGGGATCAAAGGAAATGGAGCCAGCACAGCATCAGAAGCTGGACAGAGGGCCACAGGGTGCTCTTCCTTCTCTTCTCCTGGGTGTGAACATGGACCCCACCCCCACCCCCAGGGTCCTAGCCCATAATCCCTGCCCAGTCTCCTCAGTGAGCCTGTCCTGGGTGGAGTCCTCTGGGTGCCAATATTACTGCTTGGGACTCCAAGGGCTGGAAGTGGTGATGGGCAGATGTGAGCCCAGAGGAGCAGCCTGGGCCAGCACCATCTGCCCCATGTAACCCCAGTCGGTGCTCTGTGGCCACCTGCAGGTC…	up
Ap1g1	chr8	109861358	109864211	shorten	+	AGO2_bind	AGTCCTGTAAGAGCAAGATTTACTGAAATTTACTTGACTGGGTAAATGGACATCTGAGTTACAAACAGGATATTTCTCCTGTGTTCAGCAAAACAGGTGTGGACAAGTGCAGACTTTAGACAGCCGCTCTGCCTGATCAGTGGGAGCCGTTAGGATTTCCTGCAGACGGATTTCATTGGATGCATAGTTAATGCTGTGAAACGTGATAGGATTAATGCTGTATTGGTGGATTTCTTGAATAGAATTTTGTCTTAACATTCCTTTTTTGTGTGGAGGCTTTATTTTCTCCATTTGTAGCTAACCAGCTCAGGTTTTTTGGTTGCTTTTTGTTGTTGTTGTTGTTGAACTGAGTTGAATCTGAAGAAATCTGCTCAAGACCAAGTGCTAGCCGATGGAGCTG	up
Ap2m1	chr16	20543920	20544049	nc	+	AGO2_bind	CCTCAAGGTGCGCTACTTGAAGGTATTCGAACCGAAGCTGAACTACAGCGACCATGATGTCATCAAATGGGTGCGATACATTGGCCGCAGTGGCATTTATGAAACCCGCTGCTAGCTGCCTAGTTGCAGCTGGCCCACCTCCCTACCCACCCTTCCCACAGGTCCAAGTACCCCTAGTGACCACTCACCAGTGTCGTTCCTCCGTCCTGCTCTGCTGCCTTTCCTTTCCAATAGCCCCTGAGTATAAGTCTGAACCAGCCACACCACAGTGGAACTGGTCAGGTAGTGCCTGGCTTCCTGGGAGGGTGGTTTTTGAGGCTTCTCTTCCGTCTGTCTGTCCTGGCTTAGCGCCAGGCCCTGAGTTTTGTGACCAAAGCCAGGTGCTCTCCTCTTCTCTCT…	up
Ap3b1	chr13	94566214	94566317	nc	+	AGO2_bind	CTGCTGCTGCCTTTCATTTATAATAATAGCCCTTCCATCTGGCAGCAGGAAGAGCGCACTCTCGACATTCTTGTCTCTGCTTTAGAATGCTGCTGTGTCTGTCATGTGTGCACTCCTCGCCCCTCCTCGCTTTGCTAACCAAAGAACATATATTTTACTGTCCATTTCCTCAGCTCCCCAGTCCGAGTAGCATTTTCTCTGCCCTCCGACTTCTTTTGACCTCATCTTCCTTCTGGGTTTTGAGAACAGTGGGTGTGAATCAGTGCTTGGCAATCGTCCTTCTTACAGCAGTAAGCAAAAATTAGCAAGGAACGTGTCCGCATGGCCTCTCAGCTTGGTATGTGAAAAGGAAATAGCATACTTTTTCAAAAATAAATAAATAAAAATGGCATCTCTGAA…	non_up
Apc	chr18	34319399	34319575	lengthen	+	AGO2_bind	GCTACAGTGTAACGATTCACACTATTTTGTGCTCAAATCTGTGTAACTGTAAAGCATTGAATGAAACTATTTTAACTGAACTAGATTTTATCAAAAGTAGGTAGAATTTTTGCTATGCTGTAACTGTTGTATATTCTGGTATTTGAGGTGAGTTGGCTGCTCTTTTATTAATGAGACACGAATTGTGTCTCAAACTAAATGAACATTTCAGAATAAATTATTGCTGTATGTAAACTATTACTGAAATTGGTATTTGTTTGAGGGTCTTATTTCACATTTGTATTAATAACTGTCAAAAGGGCCTCTTTTAAAAGCTAAATGTAATTTTTTTTCTTCAGATTCTATGCATTAAGAGTAAAATTTCCTCTTGCTGTAATAAAGACAATTGAAGAAGATTGT…	up
Appbp2	chr11	85187273	85189471	shorten	-	AGO2_bind	GTGATATATTCTGTACTTGTATTGCTAAATGAATTATTGACCTAATAAATAGTGTTCCTGCATTCGTAGTGTATGCTTCCGATTGAATTGTGATTGCTTTGGG	up
Arf6	chr12	69373783	69375981	shorten	+	AGO2_bind	AGCAACTTCGCTGTTTCCCTCTTCTTACCTTTAAAAATACTCTTTCCAGAAAATGGAGCAATAATGGTGTATGCCTCACACAGATGAAATATTTGTAGATATTTTAAAGTGACTTTTGGACAAAACTGGAATGTTACCTTGTTTCAAATGTCTTAAGACCAGTAGTTTTAAAATTACTAAACATTTGCTCACTAATAAAACATTTAAAAAGTCAAATTATATGCCCCTTTAACGTAGCTGGAAAGAAAATACACATTCCTGTTTTCACGTTACAGCAGCTGACTAGACCGAAGATAATGACATTTTTTAAATAGATGAGTGATCTACATCTCCATTAAGACACTGGAAAAGATGTTTTATTTTAAAAAGGTATTTAGTTTTGCTTGATTGTAGGGTTTA…	up
Arfgef2	chr2	166895178	166898053	shorten	+	AGO2_bind	AAGAGCTTGCAAGGTTTTAAGAAAATGTAGTGCCTCGTGGCTCCCTGGTTTAGTAACTTGGAGAGACAGTCTGTAGGAAAAAGATAATCTAAAAAAAGGTGTTAGCCTTCCTTGAAGTATTTGTGGGTGGATGTTCCGTTAAATTTTCCAGAATGCATTGCACATCTTTTTATGAAATCTAGACTATGAAAAGGTGATAAACATGAAGTAACTGACCCAGAGTTGGTTTATCTTTGAGTAAACCTTTTTAGTTTTTACCTCAGCAGAGTGTTAGTATGGCTGCTTTGCAGTCCCTGCTAAAGGGACCA	up
Arhgap17	chr7	123279271	123279605	nc	-	AGO2_bind	TTGGACTTTGGTTCTCACATACCAGAAGGAGCTTCCATTCCTTCAGACTTGCTGCAGAATCATTTTGTATTAAATAGTCTGTCTCCTCCAACCCCCAGAACCTCGAGCATTG	non_up
Arhgap5	chr12	52568835	52569655	nc	+	AGO2_bind	TTTTAAAAAAAAAAATATCCGGTAAATGTAGTATTCTTACTTGTTCTATATTACTTATACCTATTGTCTATATAGCTTTAATTTATAGCTGTCAGTTTAACATTGGCATGTCTGGCAAAGAAAATTAAACTTTAAGAGTTTTATAAACTGTTTCTAGGTTGCTAAAGAATTTATTTTTCTACGATAAATGGTATAGACAAAGCATCAACTATGTACAGGATAAAAGCCTGACTATTTCTATTGAAAGTAGGCTTACAAGAGAATTTTCAGAACTGTTCATATCTTTGGTTCATTCTGTCCTAACTTTACAATTGTAATATGTGAGTCCCAGTTTATTTAAGCTATTATCTTTTATAATGTGTTAATTTAACATTCATTTACATTTAAAACTATTTTTGT…	up
Arhgef10	chr8	15000440	15001079	nc	+	AGO2_bind	GCCCCATCATTCACCTGATACATAAAGTGAGCTGGCTGTGTGGGCTCCAGTCCCATCTCAGAGAGCTGACAGGGAAACAACATAGCACCTAGTAGCATAGGAGGTCATTAACAACCCTTAAAATCATTCTACTTGACTCAGACTCACTACTGTTATTTATATTCTCTATATTTTTTTAATCCCAGAATACAGATTGTAACAATTTAGAAAGCCAGGTAACACACCCCAGTCCAGTCAGCTTGCCCTTTTTGGAAGGAGTGACCAAGGCTTTCCAAAGTAGACTGTTGTGTGTACTGTGCCCTTTAACAAATAGTGTTTTTATATTGCATTTTTTTTCTATTAAAAATCAACAGTTAACATTTTAGTCAATGTACTCTCTGTAGCATTTCACACATAATC…	non_up
Arid1b	chr17	5343263	5344530	shorten	+	AGO2_bind	TCTCAATATCAGCTGTCCTGAACTCTCTGGTTGCATCTGTCATCTGTGATGTACTGTTTCAGATTGGGCAGTTATGACATCCGTGAAGGCACACATGTGTGAGTGAACATTAGAGGGTCACATATAACTGGCTGTTTTCTGTTCTCGTTTATCCAGTGTAAGAAGAAGGAAAAGAAAAATCTTTGCTCCTCTGCCCCGTTTACTATTTACCAATTGGGAATTAAATCATTAATTTGAACAGTTATAAAATTAATATTTGCTGTCTGTGTGTATAAGTACATCCTCTGGCGGTTTTCTGTTTCTTTTTTTTTTAACCAAAGTTGCCGTCTAGTGCATTCAAAGGTCACAATTTTTGTTTGTTTGTTTGTTTG	up
Arid2	chr15	96403601	96404817	nc	+	AGO2_bind	CCTGATGGAAACTGGTGTGATCAGAATTCTGTACCATCCACATTGGAATATACATGGAATAGTGTAAAACCTACGTGAGCAGATGAAATAGAAGCATTAAATATTTTTATCTATATCCAAAAAGGAGCACATTTTTATATTTACAGAACCATTTAAGCTGGTTTGAATAACGACAGAGTTTGAGCACACCTATCCCCCAGCTTCAGAGGGGCCACCAATATCTAGCTGTGGATTGTGTGTTTTGTTTAGAATCAGTAGCTTGGTTTTCTTACTTGAGCCAATATATTTTCACTTATTTATTATCATAAAAATTTACCAGTCTGAATAGATCTTGTAAATATTTGTGAATAGAATGAACACTGTTCATACCACTGCAGCCACTGGAGATACATCCTGTGG…	up
Arl1	chr10	88743375	88744095	nc	+	AGO2_bind	CTCCAGGTTAGTTGAAACCCTGAAAAGCAGACAGTGAGCCCATTCACGTCAGCGCCTGTGAGCCAACGCTACATCACATACTCATTGGAAGCAGTCAGGTGTGCTTCCTGTGACTGCTGGAGCTGTGCGATTCTGGCATAGACAGACCTGCCTGACTTCAATATTTGTAATAAATATAAAAACAAGTATTTGGTGAGAGGGTTAGCTTGATTGAATCACCCAAATGGTTTATGTAATGTAAAATATTTCTTCCTGGTTTTCATGTGTTAAGGTATATATTCTATTTGTATGGAATTCTTACTCAGATACAGTTCTATTAAAGAATGTATACTCTTAGGGGGAACCCTCCTATTTTTAAATTAGTGGTTGCATCTTGTTTGTATAAACACTAATATTTAG…	up
Arl4c	chr1	88698225	88700200	nc	-	AGO2_bind	TGGAACCCCTGGCTTCCGGTTTTGGTTTCCCTGTAATTCTGTCTTCTCTTCTCTGTTTCCATTCCCCCCTCCCCTTTTATAATGCATATATGATGCTGTGAACAGAAATAAACTATTTCTACAATCAAACAGTTGGAGGCGTTTTCTGTTGATTTGTTTTTTTCTTTCAGGTTTCTTGGTTCATTTTCCAAGCCTCTATGGA	up
Asah1	chr8	41340662	41341452	nc	-	AGO2_bind	CCCAGACCCTTGTATAGGCTGGTGAGCACACGTTGGCCAGCCTTGAGGACGTACTGAGACCCGAAGATGTGTTGTGCAGAGAGCGTGCCTGGTCTCCTTCCATAGGCTAAGGCTCAAGGCCTCTTGTCTTTAGTCAGGACTGTCCTCATCATGTTACATTGTTTACAGGCTGTTTTGTTGTTTGTTTGTTCTGATGATCATCATCACTTCGACTCACAGGTAAATTCTTTAAGGGACACCACATAGAAATTGCCAGTTCATTTCACTTTGCCACTGCGGAAAGGGTAACTGTGACCTCCATGGAACCCATCAAAGTTCTCTGATGGTGTTTGAGTCAGCGCCCTGTGTGATTAATGTAAAAGTTACATTTTCTTTTTTAATCTACATACTTATGTTTTT…	up
Asap2	chr12	21267809	21270172	nc	+	AGO2_bind	GCATCACTCCTAAACTTACACTATGTGGGGTGGGGGAGGGGAACTAGGTTGTATATGATAAAAATCAAAACTCATTAGTTTCATGAACTTGACTGTCATACCTCTACTTAATAACATTAAGCACAGGTAAGAGCCGTGGTT	up
Ascc2	chr11	4683385	4685700	lengthen	+	AGO2_bind	CCTCTTCCTTCCTCAGAAACACCAATACCTGAAAGAAAAGAAGGCATAGTGGTCCCCATACTCTGTTGACTTCCATGCTTGCCCCCTTGGTGTATCTCCTAGTGCTGTTCTTCCTTGCTGTGTGACCTCTGTG	non_up
Asxl1	chr2	153402093	153404006	nc	+	AGO2_bind	GCATTGGACCTTCAAAGCTCTGTGTATTGTGCCTTGTGGTGAGATAATAAATTATGGCCATTGGAAACATTGTACATTTAGTGTGTGTATTTTAATAATGGTTGATCTTAAATCTGTATACAAAATATCACTGATATAATGAACTCTCTCTCTCTAGACAAGATAAATTTTGCCTCCCCATGAGATTTATAGTGCTGAAGCC	up
Ate1	chr7	130391493	130394394	nc	-	AGO2_bind	ATAGAAACTATATTATCAGATGAATATAGTCACTCAATTAAAATTATTTAGATAAAATTATTGTTTATGTTTTCTTTCAAGCAATCTATCCTATTTTTATCCATTTGCAAATGCCAGTTTTGTGTGGTTTCTTAGCATATCAAAATTATTATGTAGAAGAATGTTTCTAGCTTTCTGAACAGCAAATAGTTTGGTGTGTAAATATTGTATTATTTCAGTGTGAATAAAGGTGAGAGAGAATATGAACATTTAACCAAAGTGATTCTACTGTGGCTGACTTAAAAGAACGGAAGGAAGTGAGTGGGGATTTGACACGTTTGAATTACGAGTTATTCAGTGTGCGTTCCTCTCCTACGGGAACCACTGGCCA	up
Atg12	chr18	46732426	46734257	nc	-	AGO2_bind	CCGTATTATTTATGAACAATGTCAGTGGGAAAGAAAAAAGATGTGTTCTAGCTTTGCCTGGTAATTGGTGACTGAAAGAACATAGTAGTAGATATTTACAGGAGAAGTATGTTGAATTTATTGTTGGCTGGTATTCATTCGAGATGACAGAATGCTTATTACTTCTATGAAATCAAAAATAAACTTGAATTTGAAACATTTTTACCAGAATAACTTATTGTCACATAAAATCAGAAGCTAACTAAGTATGTATACCACATTTGTTT	up
Atg4a	chrX	141164106	141164195	nc	+	AGO2_bind	CCATCCTTACTGATGCTTTCATTAGATGTCACCGTATCCTTCAATCCAACCATGATCACTTGAAGCAGAGATCAGCAAACTTTTTCTGTAAAGATAATATTTTAGTCTTTGTAGGCTGGGTGGCCTTTGTTGTAACTATTCTCCTCTGTAAAAGCAGTCCCAGACAATATGCATGTGACCGAGCATGGCTGTACTCTAATAAAATTTGATGTACAAAAGCAAGAGGAAGGCTGGACTGGCCTTACCAATCGC	up
Atg4b	chr1	93788185	93789435	shorten	+	AGO2_bind	AGGGAGCAGAGCTGCTCTATGCTTGAGACACCGTGCCCACTGGTGGTAGGGTACACACTGCTACTTGAGCCTTCCTCCATGTTCTTTCTCTTCTCAGAAACCCATCTGGGTCACAGGAAATT	non_up
Atg5	chr10	44363639	44364297	shorten	+	AGO2_bind	AAAGATCAAATTACAGTAAACCCATCTTTCCTTAATGAGACTTTCCTGTTTACAGTCAGTCTATTGGTATGCAAACAATCTTGTAACTTTGATAATGAACAGTGAGAGATTTTTAAATAAAGCCTCTAACTATGTTTTGTCATTTAATAACATACAGTTTGTCACTTTTCAAAGACCTCCTGAATCTCATAGAGTAAGCCACTTTTTCTTCTGTGTTCCCATTTCTCACTGGCATAGCAAGGGTGCGGGGCATAAGGCGACTTGTCTCAGGAGCTGTCACAGGATTTATTACTGTGACTTGAAAAATCTGTCTTCTATATACTAAAGGTATAAATAATCCTATCTGTCTTTGCTGTTACGTTGGTCACTGTAAACCTGTCAAATCATAGTATGCCAAGT…	non_up
Atl3	chr19	7534968	7539675	shorten	+	AGO2_bind	GAGACCTCTGATAAAGTCACCTTGAATTTGTGTCTTGGTTAGATTCACTGTACATTTATGTCACTGTACATTTATGCCACAAAAATAGTCATTTTCAACAGAGAAAAGGCATGACCAAATATTACTCCTTTTAATTAATGTTCACTT	up
Atp13a3	chr16	30312428	30312630	nc	-	AGO2_bind	AACCTATTTGTTTTTTTTCTTTTGGGACTTATATGATTTTAAATATTTCATATTCTCCCTCCCACTCCTACTCTCCCTCCTTCCCTCTCTCCATCCCTTCCTCCTACCTAAAGGAATGGAATGATGCTGTTTTTGTTTTGAGTTTGACCTTAACCTTGCTATGTCTCTCCTTTGAATAATGGGGCTTAAAAGAATAATGAACATGGAATTTGAATTACTTTTACAAAGCAATATGAACTTGTAGAGCTTGTCTTGTGCCATTAGGTGGCACCAGAGATCATCACATACCTATTTTGTAACAAGTGAGCTTGAGAAAATTAAGAAAATATATACATTTATTTAGCCAAAAGGAATGAAGAAAGCATTTACACATTTGTGTTTTATCTGATTCTGTTCAGT…	up
Atp1b1	chr1	164437112	164437817	shorten	-	AGO2_bind	TGTATGAAATAAAACCAAAGTCACTTGTTTGAAAATAAAAATCTTTATTTTGAACTTTATAAAAAGCAATGCAGTACCCCATAGACTGGTGTTAAGTGTTGTCTACAGTGCAAATCCATGTTCTAGCATAT	up
Atp2c1	chr9	105411362	105412624	shorten	-	AGO2_bind	GGTCCAGAAGAATGCTGGTTCAGCATCATCGTCTTTCCTTGAAGTATGATGCATATTGCATTTTTTTTTAATTTGCAAACTAGGAATTGCAGTCTGAGAATCATTTAGAAGGGCAAGTTCAAGAAGATAATGAAGACTTAAGGACTTTTTTAACTTTCCATTGACTAAAAATGACCATTAATGTTAAAGACTTGATTTGAACTTTGTTGGTAGTCCCAAATGAAATTATGCAACTTTGAATAACACATTCCTTGATTTGAATTGGCTTTTGCAATTGAGTGAACTTCAACATATGGGCAAGTACTGAATTAAAAAATACAAAAGGCAAAACCTGAACCACCTTCTGCACTTAAAGAATTCTAATGTACAAATACACTGTCTGTCTTAGATGGATATAAA…	up
Atp5a1	chr18	77782517	77782870	nc	+	AGO2_bind	AAATCTCAGAACAGTCAGACGCAAAGCTCAAAGAGATTGTAACAAACTTCTTGGCTGGGTTTGAACCATAAAGCCCTGTCACTGTCACCAGATACTGCTTTGGTTTTGTCATTTATTCTGGTAAAATCAGCACCATTTGTAAAGGGTTACTCTTGTATTCCTGATGTACAGAAATCACATGAATAAAAGTTCCATACTGTGTGCTAGTTTGTGTGGGGGTGGGCTCAGGTGTGTACCAGGATTTGTGTGGTGGTCAGAGGACAGCCAGCCTGTATGACAGTACCCTCCTTCCACCGGGAATTTAATGCAGGTTTTTATTTAAAGCACGACTTCATGTTGAGTTCCATAAGTTAGTTTTGTAAGACAGAGCTTACTGTGTGACCTCAGCAATGGCTAGCC…	up
Atp5f1	chr3	105942698	105942862	nc	-	AGO2_bind	GCTCAAGCTCAGCCAATTATGTGAATATGTCTTTCTCAGTTGTGATAGCCAGAGAGAGTTAAATGGGAACTAGTATATGTGAAGAACTCTTTCTGTATTGCTATCTATTGAAATAAAATGATCAAGGTCCACTTAGTGGCTTAACCCTATTGGCCAGTAAGGTATTTCTGATCCTTGCTCTGTATGCGGAGTTATCTGATCATAATTTGAATAAGCAACTTGCAGCAACTTGCTGCCCAACTGAAATTACCAAGTTATAATTTAAACTTGTAATTAACTAAAGCATCTTGCAATAAAATGTTTGAAACAGAATTTATAAGTTTCATACTCTGAAATAGCACTTCTTTATTATGTATAAGAATTACATGATTTAACAGCTGGAGATAACTTA	up
Atp5s	chr12	69743838	69744661	nc	+	AGO2_bind	CTGTATGGCTTCCCGGGATTTGCATACTTGCTCAAGCTCCTGCATTGCTGCATTCCTAGTCATACATACTTTTAAAAATACCCTTTCTCAGAAACAGAGCTGCTGGCTACTCTGTCCTACTTTAAAGCCTGGGCTACTTCCTGCTGGTTAAA	non_up
Atp6v1d	chr12	78842982	78843170	nc	-	AGO2_bind	GCTGCCCTCGTCTGCTCCCTTCAGACTGAGCATCAGCTCCATGTTAACTCAGTGTGTAGGTTCGGTATGTGTGGATATTTATTTTGGCATATGAATTTCTCTGGCTGTAAGATTTATCAGAATGCCTTGTAAGACTTTTTCCTGCATCATAATTCAGCAACCCGAGATTTGCAAAACCTGCCCAGCAACCTACAGAATTTCCTCTGTGAAAAGTGTCATATTATTCTATTTACAATTGTTTGACCGATCTGTTTAAAACTTTAGGAAATATGTACTATAAACATTCATGGTCGCAGGCAAAGGCTGTGAGCAACCTTCCTTCCTACCCACTTGGAAACCTTGCCGCTGTTGTCCGAGGCTGTACAGCCATTGTGTTCCTATGGCTCAATTCTTCACCTA…	up
Atp6v1g1	chr4	63550227	63550704	shorten	+	AGO2_bind	GAGAAGATGACCGTCCTCCAGAACTACTTCGAGCAGAACAGGGATGAAGTCCTGGATAACCTCTTGGCCTTTGTGTGTGACATCCGGCCGGAAATCCATGAAAACTACCGCATAAACGGATAGGAGGTGGAAGCGCCTGCTCTGTGGGTTGGCATGAGATCTGCCCCCATAGAATAGGAAAACCTCCACAGAGCTGGAGTTCTGTTCTGGAAGGCATTAAATTATTTCTCTATGCTGTTGTAGGACCCTTCACTTTTTGAGAGTATCAAATCTAGCTTTTTGTACAGACTTCTTATGTACCTGAAGTTTCATCTTCTTATCTTGTGTGTCTTTAAGGAGTGTATGTCGCCTGTTTTCCTGTGTCTTCATGCAAGTAATCGATATCAATGTTGACTTTTT…	up
Atxn1	chr13	45549755	45556446	lengthen	-	AGO2_bind	ATGCGTGCATACTCTCTGTAATTCCAGTGTAAAATGTTGTATTTGCACTAGCTTTTTTAAAACAAATATTAAAAAAATGGAAGAATTCATATTCTATTTTCTAATCGTGGTGTGTCTATTTGTAGGATACACTCGAGTCTGTTTATTGAATTTTATGGTCCCTTTCTTTGATGGTGCTTGCAGGTTTTCTAGGTAGAAATTATTTCATTATTATAATAAAACAATGTTTGATTCAAAATTTGAACAAAATTGTTTTAAATAAATTGTCTGTATACCAGTACAAGTTTATTGTATAATACTCGTACTACTAATAAAATAACAGTGCCAATTGCAAACCTGTGTCTTCGCCGTCTGTCAGATCCCTAAAGAAAGCGGTGGCTG	up
AU019823	chr9	50605242	50605992	nc	-	AGO2_bind	GGAGAGTCTAGTTACTACCTCATAACCTTCTAGAAGCAAGTGATATCTTTGTTGGAAGTAGTTTTGGGCATGCATTCTTAATGCAGTTTTGTGCTACAAATGTACTGATTCTAAGCA	non_up
AU022252	chr4	119219842	119226010	lengthen	-	AGO2_bind	CATAACATGTCATATCTACCTCCATCCATGTGTTACCTCGGTCATACTACCTCGGTCAAGTCTTAGCAGATAGTTCTAGAGCTCTACAGAGTGGCATACAAAGTGAGTATGGCTAGTGTGGGGTGCCGGTCTCCAGTGCACACCTGTACT	up
Auts2	chr5	131437333	131437816	nc	-	AGO2_bind	GGAACTGTAGTGGTAGGGTCTCAGCATTGTAAAGAGATTGTTCTTGTACAGGCCTTTTGGCTGTTTCTCTTGTATGTAAAAAAAAGAAAAAAAAAAAAGAAAAAGAAAAA	non_up
Axl	chr7	25757273	25757630	nc	-	AGO2_bind	ACCACTTCTAATGCTGGACACCTCTAGGTTCTATGCTGCTTTTTGCCTTTCTAGCACATAATTAAATGCCCAAGAATACATATGTCTAAAGATCTTAAATCTCTAAGCACTATGGAGCCAATGTTTTGAGTGTCTGAGATTCTAAAGGTCCACAGTCTAGAGTATTAGGTACGACTCCAAGGGTGGGCGCTTGTAGCCATCCTAAGTCCTTTCCCTCCTTAAGCACCTATGCTCCTCCTCTCCTTGTGTGGGGTACACCCCACCTTAAGCCTGTGCGATGCACTGGGAATGCCTGCTTTCCTCCAAGGGATGGGTCATCTCCCCTCATTTGGGGCCATGTTGCCCCTTGAGCCAGTCCCCTATGCCTGTTCTGAAGTGTGGACTCTGGTGCCTCCAGAG…	up
B3glct	chr5	149759883	149762600	nc	+	AGO2_bind	TTGTAACACGGCAATTATTGTGCCTATTTTAGCCCACCGTGGGCTGTAAATCAAGAGCTTTTTGACTGTCAGAGGAAATAAATGGTACCTAAAGTCCTTTTCTGTTTTCTCCATTGTAACAG	up
B4galt6	chr18	20684602	20687943	shorten	-	AGO2_bind	CAAGTCAACAGCCATATTGTTTATGCATACTGCATGAGTATTACCAAGAAAACCTTCCCAGTTGTAAAGTGACGTGCTGTACAGGACTTCTTCATGTTAAATGTCTCTATGTACCTCCGCGTGTCAGGGATCTTGTGCCTCAAAAAAACGTTCCCAAGGTTGTGTTTATACACGGTTGTGTTTATACACGGTATATATATTTTTTTCAATCTCATAATGAAAACAT	up
Bace1	chr9	45862001	45864405	nc	+	AGO2_bind	ATAAGAATCCTGCGTCACAGTTTCCAGCTGGGTCCTCTTCCTTGCCCTCGCACTGGTGCTGCTCTGGCTGAGTAGGAATACACCCACAGACTGCCAGGAAGATGGAGACTGTCCGCTTCCGGCTCAGAACTACAGTGTAATTAAGCTTCCAGGATCACTACCATGAAAACGCCGCATTCTGCTTTATCATTTCTACCCATGTTGGGAAAAACTGGCTTTTTCCCCATTTCTTTACAGGGCAAAAAAAAAAAAAAAAAAAGG	up
Bach1	chr16	87733187	87733347	nc	+	AGO2_bind	GAAAGAAGCAAATGGCGATGTTACAGTGAATTCTCAGGTGAACTTTCCAGTTATGAAAACATCTATTTTGCATTTGTAAATATTTTAACTGTTTTATTAAGGCATGGACTAAACTATTCTTTGACACCTGTTGGGTAGAGTGAAAATTTAAAGCCATAATGGTAAAAGATGGCATACTGATTGTAAAATAAACAAATGATAATAATAATAATGATTTTTTTGTATCTTTCATAATATAATTTTTCTAACTGCAATAAAACCACTGAACTTATATATTCCTGTCCTATTAAGCCCATGTTTCATTAGTAGTACACCTTATAATATTTAATTTACATTTTCTAATGTGCTTGTCTGGATGTGTCAGTATAAGTCCTAGATGGTGATTCTAGACTGACGGTT…	up
Bag5	chr12	111709488	111709859	nc	-	AGO2_bind	CTGATCTCGCTGGTTCGCACCTCATCTCCTTTAGAGAGCTCTCAGCTCATGGAGCCTAAATGTAATTTCTATGTGCATAGTCAATCTCAGTATTTATGATTTAATCAAATTATATTCAGTATTTCTGCTGCTTTTGATGTTGCAAACGAATATCATTATAGCACATTACCTTTTCCATCTGGCTCATTATCCTTACAATGTGTGGTTTGTGTTTATTTTGTGTGTTTTTAATGGGAACACGAAAAAGGCAGCATTCCTAAGTTTTAAATGGGTTGTGCAAGCATTAGATGCAGAATTTGAGAGTCTAGAAACAGATTAGACTTTTCTAACTCTAGCCTAATTTTTAACTCTAGCCTAATTAA	up
Bahcc1	chr11	120290802	120292284	nc	+	AGO2_bind	ACCAGGAAAGCCAGGCAGTCCTCACTTCTCCCATGATGGAAAGAGCAGGCTAGACCCATGGACCAAAAGCCTTTGTTCTCAGAAATGCCTTGTGGCACCC	up
Basp1	chr15	25363277	25363310	nc	-	AGO2_bind	CTTTTTAATTTACAGCCTTTTTCTTAATTTTTTTGGTATTTTTTTAAACGTTCGTGGATGAATGCCAACTTTCAGACGGAGCCCACTTAGCTTGTCCACATGTATCTCAATGCCAACCCTCCATTTTTCCTCTCCAGATATTTTTGGGAGTGACAAACATTCTCTCATCATACTTAGCCTACCTAGATTTCTCACGACGAGTAATGCATGTCCGTGGTTGGGTGCACCTGTAGTTCTGTTTATTGGTCAGTGGAAATGAAAATAAAAAAAAATAAAAAATAAAAAAAAAAGAAGTCTGCGTTCACTGCAGCGCCAGTTTTCTTCCATCTGTGTCTCAGACACCAACACACCACCCATTGGAAAAATGGAAAAAAAATAAATAAAAAAATAAAAAAAATG…	non_up
Baz2a	chr10	128127433	128129309	shorten	+	AGO2_bind	GCAAAAGGGACTTTTTATATAACCAAATGTGGTGTCTTAGTGACTTTTTGATAATGTACAGTTTTTTGTGAATTTAAATTTATTTCTTTCTATATTTTTAGGACCAATCTCATTTTTAATAAGGTTTAAAAAAAGGAAAAAAAGTCTAGAGAAAAAAAAATACCTTGTTTTTGCCATGTGATGTTCCACAGGTGCGGCTGTAGAAAAGTGCTTGTCATTGAATAAAAACCACATTTGATAA	up
Baz2b	chr2	59899363	59899560	nc	-	AGO2_bind	TTGTATCCATGTGAAATAAAATCGTGACAATTTCCTACACACACAGTATTTTTTCATAGAGACACTTCCCTCCCATCTGCCTTGCCTCAGAAATAAATTTAAAAGACATTTGTAACCACTGTGTTTTATCTACTGTGTGTTGTGGCCTGTTGGAGGCACATAGATCAGAGTTCTTTTGTACCTATGTAAAAGTACTTGAAGTTTTATTTAAAATAAAATGTTGTGGAAAAGGTAACATTCTTTTTTTTTTAGGGG	up
Bcat1	chr6	144993838	144999154	nc	-	AGO2_bind	CACGCTAAGGTGACTGTCCCTTCTTCGTATCACGGTCTGCACTAATCTCACCCAAGGTGTCTGAGGCTGGTTGTCCGCACTGCCCTTTTTACGTAACTATAACTGGCTGCTCACTGCGCTGCTATGAGACTAGGGGTCCTGTGCCTTCTAGATCTTTGCATCCTCAAAGCCCAGCACATAGTAGGTATTTTCAGTACATGTTTACTCTAAGAATGAACATAGAAGTGTACTTTCTGTCTCTCCATGCTGAAACCCTTTCGGAAGCCAGGCCTGATTTGGGCAGCATGTAGCAGTATTTACCTCAGGCTGTCTTTCCTGTCCATGGACTCCTCCAGACAGCACAGTCAGTTGGAAGAATTGTCTTATGTTTTAAGATTATCTTGGAATTGAAGCGATTGC…	up
Bclaf1	chr10	20340264	20342502	nc	+	AGO2_bind	GAACTTGACACTTACATTTTTTTAAACCTGATTTTTGTTTTCAAATAAGAATGTAAGCATTTTACTTAAACTGTACTGTTTGCAAGTAGTTTATAGAAATTTTGTTTTAAGTCTTCAAATACCTTGAAAAAAAATAGACTGTATGTTGAAAATTGTATTGAAATAAAGTAGAAAATGTTCGGTATCATATTTGTAACTATCAACTTTTAAAAACATTTGACTGTTTTTGTTACATGCATTGTATTTCTGCTTTGTCTATAAGAAGTGGTCAAGTCCAACTCTGTGACAACTCTTAACTTGCCTCCCTGTTAATAAGTCTTTGATTCTGAAGTGAACGTTAGCTTTTCTCAAACCCACACAAATCCTTGAACAGGAATTGTTTATAGTGACCACACTAAT…	up
Birc6	chr17	74703073	74703351	nc	+	AGO2_bind	GAGCTACTGAAACTTCCCTGCCCTGAAGGCTTAGATCCGGACATTGAGGATGCCTCCCCGGTGTGCAGGGCCACAGCAGGTGCTGAAGACACTCTAACCCACGACCATGTCAATCCCAGCAGCAGCAAAGACCTCCCCAGTGACTTCCAATTATGAGCTGCATTGATGTGGATTTCGTAGACACAAAGGCTTCGAAGCACAAGCCAAATATGTCAATATTTGTATGTAAGAAACTAATTATGTAATAGGTAATGAAACTGAAACTATACTATGCCCTTAAGGAGATCCAGTTTAATTCAAGGTGATCTTTGATTTACCTGTACAAGAGTGTAAACTTTTTTGTGCTTTTATTTTTCAATTGTGAGAACCACTGATTGGTATGTTCAACAAATTTGTGTA…	up
Bloc1s4	chr5	36747377	36747640	nc	-	AGO2_bind	AGCGAGACTCTTGTCCCAAGTGTTAAGAAATCCTGTGAACTGGCGTATGTGATGCCGGGATGTGAAAGGTTAAAGTTTATTTTCTGCAAACGACTTGACATCGTCAGTATTCGATGCCAAGAGTGTAGGTCTCTATGTCTTCCAGTTCGGATTCGAAAGCTCTTTGGTGGGGACCTGGGGAAGCCAACTGAATTAATTTATCGGTGCAATACGGCAGAGCTGTTATTTTTATGGCCTTTATTACAGTGAACAGTGTTTCCTTGTTAAGATTTATATATTTATATGATCAAAAGTGCCCAAGAAATTAAAGCTGTATTATTAAATCCTAACAGTGGTTCAGTTTTCTGTAGCCTTCTGGGATAGATAGTAAATTGTTTTGTATTATATTCAATTTTCTAT…	up
Bmpr1a	chr14	34411066	34412829	nc	-	AGO2_bind	TTTCCCACTTAAAAACTAAAATGTAGCATATATTGTATAAAATGGAAATATTAATAGCTTAGGGAAACTGTACATAAGGCATTGACAGGTTTAAAAAAAGCATTTTTATTATGCAGTTGTAAAACACCAAAAATATAGATTCATCTTGATATGTAACACTAAGTGTATTTTGTACAGCATCTGATTTGAAAGGTGCCTTATGAAGTTTACCATTAATTGCTTTGTTCTATATACAGATTATGTCCAATGTATCATTTTTCAGTAAATAACCTTATTTTAGTATACTTCAGTGATGTGTTTTGTGATGCTGTTCTTGGATTTATTGTGTATCAGACGTCAACTGTTGAGA	up
Bnc2	chr4	84266804	84273210	nc	-	AGO2_bind	GCATGTCTTTGTACAGAGTCCTTCATTCTTCTCATTGCCTGTCTTGATCTCCTCTGCATCTCTCCTACCCTCACTCTTGCCCTTTGCCCTCCTGTTACCCACTCCCCTCCAAAAAAACAAATAAATCTTTCCTAGGGCAAGTGGGTAGAACACTCCCTCCCTTGGCCTGGTTTTGATCACTTTGGATATGT	up
Bnip3l	chr14	66985240	66987153	shorten	-	AGO2_bind	GTCCATCAGTGAGCTTGTACAGTGCTGATTTGCAGCTCCAACATGCGGGATGTTCATCCTCCTACACAGATTCTTGTTGGGTGAAACAGATTGTCCTATCACAAAGCAGAATTCAACAAAGTTAAAATTTAAGATAAGGTTTAAAAAGCTTTATTCCTGTTTACAATTTGGGATGAGAAGCAGGCTTCGTTTTAAGTTTATTGAAAA	up
Bod1l	chr5	41787711	41788324	nc	-	AGO2_bind	ACCCTCTGAAAAAGGCAAAGCGGTAATGGTGGCTCTAGCTTTCTGACTAACAACCCAGTGGAAAGAAAATGGACAAGCCTTGCCCCATGGCCTTTTTCTTTTTTTAAAACAAGAGAAGGATCTGCATGTGCTGTAAGTTCCTAGGTGCAAGCTTGTTCATTTTATGTTTTAAACAGCTTTACAAACCATTGTTCATGGACGGTATTATGTACATTCACTTCAGATAAAGGAAGATAAGTTTACTTTGTATCAGAACTCAGCAAAGTAGTTGTATATTTTAACAGCAGAAATTGGGGTTTCCAATGTGACACATCAAGAATGGAATCCTTCCAGCCCATCAGACACCAGGCTGCCCATGGGGATCTGTGTATAGTATATAAACATGTAAAAACAGGCTGT…	up
Braf	chr6	39603237	39609041	shorten	-	AGO2_bind	TGGGCTGTGAGTTACATGAAGAAACTGCAAACTAGCATATGCAGACAAAGCTCACAGACTAGGCGTAAATGGAGGAAAATGGACCAAAATAAGGCAGGGT	up
Brix1	chr15	10476181	10476221	nc	-	AGO2_bind	AACGAGCTATGCCTAATTAGGGCACCATTTTAAAAAACTGAAATCTTTAAGTCGGTGTTGGTCTTTTTCTAATAAAGCATCTTAACTCACCAGCTACTTTATTCTTTTCAGAGCCTCACTTAGCACACTTACGAGTTGGCTTGCCCTGTTTGCTTAGAATTGCAGTGTGGTTAAGCTGATATT	up
Brpf1	chr6	113324655	113324846	nc	+	AGO2_bind	GGGATTGATGTCTGTCTAGCCTGGAAGAGGGGCACTAGGTGACCCCTCCCCTGCTGTTGTAAATACTGTAATTATTGGAGAATTTAAATTATTCTCATTTGTAACTGCGTTTCCGGGTCGCGCCAGAGTCATTTGGTACTAAAAAAAGAAAAAGAAAAAAAAAAAAGAAAAGA	non_up
Brwd3	chrX	108738087	108742188	nc	-	AGO2_bind	ACTGTGAAATACTAGTGAACAGCATTTTGCTGTGATGTTGATTTCAGTCATTAGAATTTAAAGAGTTAGTCACCAGGGTATGGTAGGTGAGCATAGTTATCATTTATTATAAATCAAACAGATACTTTTCTGTTTGCATGCAAACTATTTTCATAAGTGTGAAAAAGGTCTGGAAA	up
Btaf1	chr19	37012756	37014058	shorten	+	AGO2_bind	TAACTTTCCCACATAAATTAATACATGCCATGTATACACATATGTGGAATATATTTGTATATATTCATGTACAGGCAATAAGCATCCCTAAGGTTTGTGTCTGGTCCTACACCCAGACATCAACTTAAAACCATCAGACCTCAATTGTACAATAACAAGGGTTTTGTTTAAAATAATTAAAAACTCCACAGCACTTAGATACGACGTTTGTCACACTTGAGTAGCCTTGACAACCATCCTGTAATCCTGAACCTAGCATTCCACAAGAGAATAAACATCAAATTGTAAAGTCTGTGCAATTGTGTGTTGTTTACAG	up
Btbd1	chr7	81792074	81793516	nc	-	AGO2_bind	TGCCAGAGGTAAGTTAGTGCTTTCTGACCATTGGGGCATTCGCATGCCTTGTGCTTTACTGAACAACTGTAACTGAATGTAGTCATGGAAGGAACAAGATACGGAACCACTCACTGACATTGGGACATCACCTGGAATTTTTAAAATAAATTTATCCTTTTTGTTTACCTATTTGTCACCTCTCTTTTTCTCTAAA	up
Bves	chr10	45369708	45372485	shorten	+	AGO2_bind	TTTTGTATAAAGCATACATTAATAGATTAAAGGATACTTCCTCTGATTTTAGCATTCAGTTAGCTCCGAGATAATGTTCAGAAAATGCTCTGCAGAAGTT	non_up
C2cd2	chr16	97855214	97858749	lengthen	-	AGO2_bind	TGAACAGAGACTTCTGGTCACATTTTAGGGTATTCTGGTTTTGGTTTACTGTGGGAAAATTATAAAGTTGGCACCTGGCTTCAGTGTCCCCACATAAAGT	non_up
Cab39	chr1	85849725	85851578	nc	+	AGO2_bind	TTGGTGTGCAAATAAATTGATACTGAAGCTTAGCAACTTGTCAAGTGTGGAGCTTCATAAGGTCATAAGAAAGTGTATATATGCTTTTTCACAGCTTTCTAGAACTTTGTGACATTTGATTTTCTTGAAACTTGTAAACCTGGATAGGTTGAAGGGTGTTTTAATTTTACTTTTGAAGGTGTTTTAAAACAGTAGAGCTAGCAGCAACACCTTATGTTTCATTTCAACACTGCTTACAGGTTTCTTTTGTATATAATTCTTAGAATGCTCATTTCTTTTAAATCGTTTAATTTGTACAGCAGAGGAATGTTATTGTAGTAGTATGTAACTATTACCTGAGTTTTGCAACAAACAAAAAACAAAAAAAAGAATGCTCATATGTAATTGAAATACTTGAGA…	up
Cacul1	chr19	60524723	60526891	nc	-	AGO2_bind	CCTTTACTACTTATTTGCTGAACGTGACTAAAGCGCTTCCTGAGCTGGGGTACAAAGCTGCTGGCCTGGGCTCTCTCCTTATAAACATATGGTAGATTTTGAATCGCTCCTCTGTATTAGTTGTATATTCTCACTCTAAAGTATTGTGGTTAATGAAAAATAAATCTTGTACAGATGTCATTAAACTTGCTTTTTAAGTTTTGTGCAGGTGTTCCTGGGTTTGATACCTGGTTTAACTGTTGT	up
Cadm1	chr9	47850587	47853386	nc	+	AGO2_bind	GTAGAGCAGCGAAGACTAGAAACGTAGACTGTGACCCAGACGCTGTCGTCTGCTGTGGATCTTCATTACTGTACAGGGTTATCTGCAAGTGAGGTGTGTCGCAATGAGATTGAATCTGTCGTTAATTCTTTATCTGTAGGCGGCTCAGTATAGATTACCCCACGCTGTGCAGAAAGTTTTTGGAGTGGAAAGGTCTCCTCCTTCCTCGTTGCCCTAAACAGACCC	non_up
Calm1	chr12	100207315	100209818	lengthen	+	AGO2_bind	AAGTTGTCCGGTAGAAGTCAGATTATTTGCCATCTATCCCTTTGAGTAAGAAATCAGGGATGTGTGCTCCTCCCCTATATCGACGATGTTCATTAAAACACCTATAGCAAGGATGGTGGTGGTCCTTCTGTTACCGAAGTCACCCTTCACTGTGGCTGTTTGACAAAGAGTTGTACTTGGACGTTGTGTAAATCTTGAGATAAACTGTTTTGGAGATTTAACCACCTCTCTGACGGGGGACCAACTCTATGGAAATTGTAAATAAGTTTTATTTATAAACCTGGCACTGTATTCAATAAACATTTCTGCAGCCTTTCATCTCT	up
Cand1	chr10	119202585	119202646	nc	-	AGO2_bind	TCTTATGAGTGAATTCCAGTCACAGATCAGCTCCAACCCGGAGCTGGCAGCCATCTTTGAAAGTATCCAGAAAGATTCTTCGTCCACCAACTTGGAATCAATGGACACGAGTTAGATGTGTGCGCCCCGTGAGGACCATTCCATGTGACCGCACAATGCACTGAACGACAGGTTGACCACAGCCACGGGAGAGAAGTGTCCAGAGCTTCACGATGTTCCACTTTACTTTCCTTCCCGGGAAGTTTGTTTGGCTTTCTTCCATTGTTGTTTTTGTAGCTTTTACTTCAGAAGTCTGTATTTCCATAAGCCAGAGGTTGTAAAGCCACTGATGTTTTTAGTGGTTAGGGCAACATTTGAAATGGGAACTTAAAGCTTGGATTTATGAAATGTGGAAATAGG…	up
Cars	chr7	143557300	143557706	nc	-	AGO2_bind	AGGGGCGCACCTGCCAGCCTGGCTGCTATGGACTAGGCCACAGCTACTGAGGCTCCGTGCCCTGATCATGTTTACAGCTGTTCTCACACCTGAATCAGGCAGAGTGGTAGCAGCTCTGGGACACTGATAATAAATTCTTCTGAACGGTGAGGTCTGGTCTGCCCTCTCAGCACTTGGAGAGCTGACCTA	non_up
Cast	chr13	74692366	74694663	shorten	-	AGO2_bind	AGTCAAACCATCACACTCCCTGAGTTTTGAATTCATTATTGTCTAATCCTTGTATCTTGGCAGTGTAGGTGTCTGTTTACTCTTTTCGTTTCTAAAAGCATGCTGAAACCTTTGGCATTGGCACATATGCTTCCAAGGCTATGGCTCTAATATACAAACTTCCATGTACACATAGGAATATACTTAAGTGATGTGACTAAATAAATTTAAGAGTGGCTATAAAATCACACATATACTTAAGGTATCAAAAATATTTTTTTAATTAGGAATATTCTCAAGACTTCAGTGTTTGCTGGTAACTCACAGTGACTTGCATATGCCATAGGATCTAAAGGAATCCTTTTTATTCTTTTCTATTGTTTACTTTTAAAATCCTAGTCAGGTGAAAACAATTGCAGA…	up
Cbfb	chr8	105217404	105217990	shorten	+	AGO2_bind	TAGGTGGCGGTGATGATCTCAAACTTCGTTAAGTGGAGCACAGCTTATGTGCCCCATCTCTACACACACTGCTTCTAGTTGGTATAAATAACTCATTGGGCGACCAGAAACTGTGACAACTGGAGGGACTGCAGTTGGTTTCATGGCCTGAGGCAGTGAAGACGTCACCCACTGCCATGGTTTTGCACTATAATGCCTGCATTTCTAATTTTTAAAATATGTAGCCAGTAATAATTTGAAATTTTTTTCTATGCAAGCTTATCTTGTTGGCATTATTTTAGTTGTATCGAAAGTATATACTTTCTTCATTTTAACTTAAAAGCTCATGTCATTTAGAAACAAGATAAGAAATTAAAATTTGTATCAGGGTTGCTTAACATTCTTTTATACTTTCAGACG…	up
Cbx8	chr11	119036303	119038441	nc	-	AGO2_bind	GGCTACCGACTCCCTTTCTCTTCTCTCCTTCCTCGTTTGTATCTTCCTTCCCTCCAACCTTCCTGATTCTGCCCTCACTGCCCTCGTCGTCCTGCCGTCTGTCCATGGCCGTCGTGTGTGTCTCCTTAGCTCGCTCTTGAGAGGCTGACTTGGGGGTGGGGGTGGG	non_up
Ccdc126	chr6	49340774	49341583	nc	+	AGO2_bind	CATTAGGAAAGTCCATCATTTCCATATTCTGGTAAGTGTTCTTCGGTTATTTTGGTGGAAGAAGGAAAGGGCTTGAGGACTTTAGCCAGATAGATGTATATAATAAATGTTATTTGTGCTGCACAGAAGTGCTTGGAAAATTAATGTGAGTTGATGTTATGTAAGTATATAAGGACCACTTTACAGAATTAAGAACATTAAAATATAAATTATGAAAATGGTTTATCTTTTTAGAGAAACAGCTACTGTATACAGCACAAGAAATCTTGACTTGGTTAATTCTAGTATAGAATAAAACAT	non_up
Ccdc71l	chr12	32380456	32382948	nc	+	AGO2_bind	CTTTGCTTCCCAACCCGGATGGAGACGTCTCCAGAACCTGGAGGGACACGTGCGTTTTCTCCCTCTCGGACTCTACCTCACCGGTCTGGAAGACCTCCGAAGACTTACAAATTTTTTTCTCCAAAGGAATTTTGTTTTCGTGCTTGTGTAATACAGCCAGAATTTTACTTGCTCCTGATTCCCCTTCTGTTTTCTTTTTGACTGTCAGCCCCACTTTCTGGACAGAAGATCGACTATGTTTCCTGGTGAAGTGCTGGTGTACGCTCAGGGTATTCTGAAGGCCACTCGTTTTCTAATTTTTACTGGATTCCAAAGCTTTGATCAAGGTCGTCTTTTAAGAGTTTCAAGCTTATGACTGTTAATGTAAGGATTTGTATGGCTTTGAATTTCATGAGCTCA…	up
Ccdc86	chr19	10941488	10942389	nc	-	AGO2_bind	ACATCTTGGCCACTTGTGGATTCTACTGATTTGGTCCCCTCAGTCAACTGAAGCTAGCCTTTCCCTAGTTTAGCACTAAAAGATTAAAGTAGGGTGTTACAGGGAGCTGAGTTTCTCTCCAGCACCCCTTTGCCACACTGGACTGTAGAAGCCTCGAGGCTTGAGTCATACCTACCTGCTCTATTGCAGAGGTGTTTATTGGTATCTGCATAAGTACAGCTCTGGGCTCCCCGAAGGACAGAAGCCCCTGCCCCACTTGGCTTTCATTATCATAATAAACCATTGAAATAATGGTGTGACAGGTACACTGAGTAAAGCAGGAGGGACTTGGTGA	non_up
Ccng2	chr5	93276036	93276226	nc	+	AGO2_bind	GTCACATGTCTGTGTCAGGGTTTAAAGTGTGTGTACCTATTTCAAAGCAATACTTGGGGGTGTGGGTAGTTTTCTAGTCCAGCCCCCGTCTAGACAGGAATTTCACAGACTGGAATACCTACCTTCTATTTATTATTCAGATCAGATCTGGCCTATTTTCATATTTAATCCTAAGCCATCAAATGGGTTAGTGCCTCTTAACAGTACTTAAAACGTTGGCACTTTATTTTTTGTTGACATTTATCTTGGGGAGGAGGGAAGGTGCTGATTCCTTCATTCCTTTCAGGCCTTTGAAAGATGAACAGTGTAGCCTGTCTGAAACTGTAGAGCCTTCAGGTGTCTTTATTTAATAGGTTGGGAGTGTGCAAGGGCTTCCTTAGCAGGGACAGAAGGCAATCC…	non_up
Ccnl2	chr4	155824162	155824346	shorten	+	AGO2_bind	ACTGCAGACCTTCAGGTAGCTGGATGGAACAGCAAAGGCACACGTCCCCATTGGCGTGGCTTGGTGCTATTGACAAGCTGTCTCTTCACTCCTAAACTGATACTCAATTACGTTAAGCCAAGAAAGATGATTTTTGAAATCTTTGCCTATATTAGGTTGTACTTGTGTACATATTTTGCAGTGGTTCACAATGAGAAAATGGCCTTAATAGCCCCCTTGTTCTCTATTCACGTTGTAAATAAACATGTTTAATACAAGTAAAAGCTATATACGAGAACTCAGAATTTTGATTCTGTTAGCTTAACACTTGTATAGAAAATTGAGATTTTTAAAATGTGAAGGTATTTAGGTCTGTGTTCAAAGTCCGTATATTTTTATCTGTGCAATGCTGAGTGCAGG…	non_up
Ccny	chr18	9314387	9315946	shorten	-	AGO2_bind	ATTTTCTTAGCCAAATATGAATGCCTCTTAGATGAATCCTTCCTCTCATGTAAAGTACCTTATCTTACCAGCCCATTTCAGGAAAGAACTGCTGGCTTGATAGCAGAAATCTTATTTTTATTCCTTTTATTTGAATGGGAGATTTGGAAATTGACTTATGTAAATAGTTCAATGCACCTGATACTATTTTGTGGAGTTTATTAAACTACTTTAAAAGATTGTACAGTGTATTCGTTGTATGTGTGTACACACAGTCTGGTACCTGACATTCAACAGTGACTCTTTATAGCCTGGCTTGGTTTTATTCAGACTGTTGACTATTGTTTTCAAGCCTTGTACACTGGACTCTACCTCTGAATAGGAAGGTTTTCTCTTTGCATCAGTGAGTGTTAACTGTAT…	up
Cd24a	chr10	43583478	43584266	nc	+	AGO2_bind	TCTGCTGGAGTTTTACATCCCAAGATGAAGACAGCATTCAGAATTGATGTGATTTCCTTGAATGTGGCTTAGGAAATGTGGACACTTAAAACTCTCACTTGAAATTGGGCACAGGTTTGATGTAGAGATAAGGACGGGGTGCGGAATGGAGACCCATTTTGTCATTGATTCATCTGACCGATAAGGCCATAGTGCAGTTAGGTGATATTCGAAAGCTTCTTTGATGCTCTTTATGTATATGTTGGAAGGAACTACCAGGCGTTGCTTTAAATTCCCAATGTGTTGTTTCGTTACTACTAATTTAATACCGTAAGCTCTAGGTAAAGTTCCATGTTGTTGAACTCTGACTGTTCTCTTTGGAATTGAACGTTTTGCATCCTCCTCCTGTGGCTTTAGGTC…	up
Cd44	chr2	102811384	102813995	nc	-	AGO2_bind	GCCATCTTCTTTGGAAAAGTAAAATGTTCATAAGAACAGGGATTGCCCACTATGATGATAATGATGTACTGTGTCTTTGTGTAAGTCCTATGTGTTGACTTTTCAAATATAGCCAATTGCTTAGGTATGTACAATGAGTTTTTCTATTGTTCCTTTGATTTTTCAGAGACCCCCCCTTTCTTTTTCCAGTTTTTGTATATTTATTGATTGACTAATAATAATGAGGAAAACCTGATGTGTACATTACCCGATTGAAAGTGTGTATTGGAAAATATTAAAAGGTTGTAAAAAATGGAACCTAGGGTCTCTGGTGTGAAGGGTCTGGGAAGTGGAGAGGGGCAGAAAGTGATTGTCTGG	up
Cdh11	chr8	102632996	102633484	nc	-	AGO2_bind	TTTTCCCACTTAAAAAGCAAATATTGAAGTTGTTTATCAACTTCAGTAGAAAAAAAAAAACCACTTGGCACACAAAATATTTAAATGAAGGAGAAGTCCACGGTGAACTTACAATGAAGGGAAATCGTCTATGTGTTAAGAACATCTAAGTCTCTCTTATTTTATTTTTTAATTTGTCAAAGAAGCTTCCACAAAATTAGAAAGGACAACAGTTCTGAGCTGTAATTTCGCCTTAAACTATGGACACTCTATCTGTAGTGCGTTTTTAAACTTGAAATATATAATATCCAGCCAGCTTAAACCCATACAATGTATGTACAATACAATGTACAATTATGTCTCTTGAGCATCAATCTTGTTACTGCTGATTCTTGTAAATCTTTTTGCTTCTACTTTCAT…	non_up
Cdh2	chr18	16586163	16588878	nc	-	AGO2_bind	GCGTCTGTGTTGTGTACCAGAATACAAACAATACACCTCTGACCCCAGCGTTCTGAATAAAAAGCTAATTTTGGATCTGGTGACTGGTTTGAACTTTTTCCTTTCTCTTCTGGAGCT	up
Cdip1	chr16	4766840	4767341	shorten	-	AGO2_bind	AACTTCTTAACCTATAGCTATTGCTCTTTCGTCCTTAAACAAGACAGCACTACTGGACTAAGACCTGATAGTCTGAAGATGACACACTGAAGTCTCGGCACTCAGTTCTTGGTAAATCAATC	up
Cdk12	chr11	98251048	98253539	lengthen	+	AGO2_bind	GAATAAATTTCTCTATATATTTTCATTGTATTTTGGTTATCAACAGTCATCAATAATGTTTTCCCTTCCCCTGTCACACTATATTTTTAATTATGCCAAATAGTCTAAATAATT	up
Cdk16	chrX	20698886	20699881	shorten	+	AGO2_bind	CGGCTGGAGGGATGCCACACCCCTTACAGGGCAGCCCCCATCTGCAATCCTCCCTGCTTGTTGCCTGCTTACCTGCCTGAGCCACACTCCCCTGCCAACTTGTCCCCTGCCACCTGCCCAAACACCAAACCACTGGCCTGGCCTGTCAACCCAACCATTGGCCTGTCTGCTGGGTGCTAACAAAGCTCTCACCACTACTTTGCTTGATGTGTCTGTCTCTGTCTTGGTAGTTGCTGGTGAACAGAATGGCCATGCCAGGTTTCCACACTAAGGCTAGGCCTTCCCCTCTAAATCACACTCTCTCCCAGGACCACTACCCCATGGCCAGCCAGGGATTTGGAGCTAGCCCAGGCCAGGCTCTTAATTGACTTTGACTAGAAGGTAGTGAGTGATGCCTTG…	non_up
Cdkn2aip	chr8	47709445	47710227	nc	-	AGO2_bind	ATTAAGACATAATGTTGGTTTCTATAGGAAGCATATTTTGTGACTACTATGAACAGACTGATTTGTTTAGATATTAAATGCTTTAAGCTATTTTACCTTTTCAAGAAGTTGTGTTTTTTTTTCTCCTACCCTGGTCATAACTAAGGCTCCTCACTACTATTCAAACTACAACCAAGTAGTTTTCATAG	up
Cdkn2aipnl	chr11	51976274	51977333	nc	+	AGO2_bind	GACAGACTTAGAAAGGAGGCCAGGGTGAAGATGACTGAACATTGGCAGCTCTCAAGATTCCTGGCATTTGCAGCATAGAGGCAGCTAGACTGGAAGAGGACGGGGCCCATAGCTTCAAAGACATCTTCATTCTTCCAGGATTGCTGTAAAATACAAATGCATATTTATGTATTTATACATGGCGAACTCTCAGAAATTTCATCAGGATTGTCCAAGCCAAACTTTGTTTGAAATGCCTTTTATGTTGATATAATAATGACAGGTGATACATTTTATAATTTGATTCTTTTTAAAACAGAGTACCTGTAAATACAGTTCTTGTTTTGCCGTACCCCACCCATGTTTGTCCTGAGCCAAGGCAGATCCTCTGTGTCCTTATTTCTACCTGAACCCCCTGTA…	up
Cds2	chr2	132305385	132312051	lengthen	+	AGO2_bind	CAGGATGGAGTGGGGGCCAGTCGCCAAGGCCGCCCAGCTGCTGTGACTTAGATAATGAAAAGCTTCAACTCACCACCGTCATTTTTTTTTCTTTTTCCTTTTTGTGCGTGTGTGGTTTTTAATCTGTATATACTGTCTGTTTATAGTGTGGGCAGTGAGTAAGCTGTAGCTTTGAGTTGCAAAGAAGTCACAGGAAAGAACCATTTGGGTTTCTGAAGTACAAGTATTGAGCAAC	up
Cebpa	chr7	35121401	35121929	shorten	+	AGO2_bind	GGACCATTAGCCTTGTGTGTACTGTATGTCGCCAGCCGCTGTTGCTGAAGGAACTTGAAGCACAATCGATCCATCCCAGAGGGACTGGAGTTATGACAAGCTTCCCAAATATTTTGCTTTATCATCCGATATCAACACTTGTATCTGGTCTCTGTGTCCCAGCGGTGCCTTGTGCAATGGCAGTGTGCACGTCTATGCTAAACCACCATTTTATTTGGTCTTTTGTTTTGTTTTGGTTTTGCTCTGATTCTTGCCAAACTGAGACTCTTCACTAACGGCTGGGGGAAGGAGCTGAGTGAGGCTCTCATTCTTTTTGGTTTAGGGATGTTTGGGTTTTTTCGTCTGCCTCCCAGAGGACCAATGAAATGAAGTGGGCTTCCCCCTCTCCCCTAGTTGTCC…	non_up
Cebpzos	chr17	78920306	78921049	nc	+	AGO2_bind	TGTACCCGGGACTCCACAGACGCTCCCTGACCGTAACTGCAGGCCTGCGGCTTCCCACCCACTGTTTGCTGCTCTCCTCTACTGGATAGTTGAGGAATTTACAAGTGAAAATATAGGATTTATACTGGAAAGATTTTTCTTTTCTATTTTATGAAAGAATAGAAACTAGTGATTATAACATCAGGAATAATTACAAAGTCTTCAAGCATGTGAGAGTACACCTTTAGCTAAGTCTAAATAAAACAGACAGACTCTTGAAGAAATAACGTGT	non_up
Cep135	chr5	76644908	76646467	nc	+	AGO2_bind	TTTAAGAACACAGAGTAATGAGATATTTGAAGTTCTTGTTCCTGCAAATCATGAACACTGACACAAATTCTACCTCTGTCAACCTTTATTTAAATCAGTGGATATTTATGTAAAAATGTTTAGTTTTAAAAGAGCCTTATATGTATATTTTCATATGTGAAAAAACAAAATATGTATTAATAGCTTAACTGATGTGATATGTGAATTTTTATTATTCCCAACTAAAATTACTCCTTACAATGTGTTTATACTGTGAATTGCTTTAACATGCTCACATTATGCTTTAATAATCTGTGCCTTAGTGAACCATAATATATGCATGGAAGGATTCTTGCACTATTTAGGTTTCGTGCCTGTGTTTATAGCCCATAGCATGATGAATTCAGAAAATGATCCATT…	up
Cep162	chr9	87189577	87192585	shorten	-	AGO2_bind	TCATGCATTTTCTCTCTGAGAGGTTTTCTTTCCATGTACAGCATTTCAAAGTTGTAATACAAATAATTTATTTTATTATTTAGGAGTTTTGTGTTTATCAGTATACTTGCCTCTGACTCCAT	non_up
Cep350	chr1	155844964	155848531	nc	-	AGO2_bind	AATAAAGTGTGTACTTGCAAAAGAATTTCTGTAGCACAGCATTAGAGACTCATAACTTTTCTGCAAGAAATTCAAACTTACATCTTCCTTTTACTACCTTAAGAATACTAGTGAATAAAACATTAATTCAAAGAGCAAGTGATAGAAACTACAATGCCGTTTAATGCAAATTGTAGGAATTTACATGTTTACAAATCATCTTAAACTGGTTGTGCAGCAATTCAATAAAATCTTTGTATTATAAAAATGTGAAGAAAGTGTAAACCGGTGTAAAGGAAGCACCGTTGTTGTAACTAAGCTGTGGAAAAGCTTTTCCTTCTGGACTTTGCAACGCCTTCTTGGTTACACATTGCAAAGCATTCTCTAGGGGGCTCAGCCTCCTCGTGTGTACTGTACTGT…	up
Cep57	chr9	13807797	13808185	nc	-	AGO2_bind	CATACAGTATGTGAATTGAATACACACATCTATCATGCCAATGTAAATTATTTAACTTTGAGTAGATCGACATGTTATAATCTTTATAAATTTGGTACTT	up
Chchd4	chr6	91464276	91464617	shorten	-	AGO2_bind	CTGTACAATGCCTTTTGGTCACTTTTGTGAAAGTTCTTTCCCTCTGTGCACTGTAATATACAAAATAACTTATTTTAATGATCAGGGGTCTTGGCCGTATACACTGAAGAAAAGGGCGTGTGTGCACCTGTGTCCTGCATAAACCTGTCCTTAAACATTAGTCCACTCCTGGATGTACTACTCTGTGATTGCCCTGGATTTTGCCACTTTGAAATAATGTGTTGAGACTTCTCAGCAACCAAAAGTTGTTACTCAGGAAAGTTTATCGTGAGAAAGCTGATCTATTCTGATCCATTTTGGTATCCCTTTTGGTAGATTTTACACCTCTTTTGGAAATTAAGTAAATAGATGCCAAAACTCCTTTAAGAGTGGGTCCATTCCTACTGGAAGAGGCTGGTG	non_up
Chd7	chr4	8867014	8867653	nc	+	AGO2_bind	ATAGAAAACACCGGAAACGACGAGTAACAGCAGCAGCAGTTCCACTGAAAGTGTTGAAAACTGTTGACAGGTGGTAGTCCTACTGTTTACACTCACAGTTAATGTTCATACCTAGTTTTATAAGCTGTTCTGTAACATAGTGTAGCAAAAAAAGAAGAGAAAAAAAAAAGAAAAGAAAGAAAAAAAAAAGGAAAAAAGTCCAAGTCATGTTATGCAGGTGTGTCCGAAGGTATCTTGGTCATAAGTATTGTGCAGTGCATTATTTATTATCCCTAGGAAGGATGAAATTTGAGAGGTGATCATGTCTTTTTAAGGAAACTTACATAATGCTCTGCTTTTTTCTTTGGGTACCACTGGTATTATAATAAAGAGCAATCTGTAACAGAGCGGCACTAGTGG…	up
Chm	chrX	113040593	113042926	nc	-	AGO2_bind	ACTGCAGCTCTGTACATTGTAGAACAACACAGAAACTATTTTTTATTTCATGGCCCAGCGTACACAATATCTTTTTTTCATCCTTTTGGTGCAATCAGAAAAAAAAAAAAAAAAACTCTCTTCCAGGTCATTTACTGAGTATATTATTAAAATGCTTAAAGCTCCTGAATATGAT	non_up
Chmp3	chr6	71580163	71581577	nc	+	AGO2_bind	TCTCAACTCTCTGGTGTCCTCCTCTAGGTGTGTATCTGGCCTCTGAGGAGTCACCATTTCTTGTATCTCTTGCACTACACCTCTGCTGTGAAGCATTACATTTGGAGAGGGTTCTGTGCTGGTATATCTTCACGATCTGCAGAGGATTTAAGGATTGCTTTTATGAAGGTGGTGTAATCAAATGTATTATTTTCAGGAGCATAAATAGCAGAAGTATCTTCCTTGGGGGAGGGCAAAGAAATCCATTTTCTCATGAAGCAATTTTGAGAAGAGTAGATTGAATGATGAGGACTCTATATTTGGTGTGTATGTGTAAAATAATATATTAATGGATGTCAATAAACTTCTGCTTTAGCTCTTGGTCTCATTGTAAATGTCACATGCAATGAACTCAAGATA…	non_up
Chn1	chr2	73610705	73612878	nc	-	AGO2_bind	TCCTCCTCTGACATAGCGCTTTGTCCTCAGCAGAAGCCAGATGTGTTTTAGATCTTACTTCAGTACGCTACCAATAAAAATGCACCACACAACATTTTCTGTTAAATTATTGGTTTTCAACTGTAAATTTATATT	up
Chst2	chr9	95400930	95404145	nc	-	AGO2_bind	TCTACTATTGGCTTGAAATGAATGTGAATTTGGGTGAAGCTATGAAGTTAATATTCCCTGGGAACTGAGCAATTAAATAAAGATCATTTTTGAAACACAGTCTCTAGACATGAATTCAGGAGAAACAAGAGAGAAATGAGATG	up
Chtop	chr3	90498956	90499693	lengthen	-	AGO2_bind	ATTGGATGCATACATGTCGAAAACTAAAGGACACCTGGATGCTGAATTGGATGCCTACATGGCACAGACAGATCCTGAAACCAATGATTGAAGCCTGCCTGCCTGCCCGCCTGCCTGTTAGACTCTTGTTAAAGTCACCACATCTATAAAACAACCTTGAGAAAACATGAGAAGAAATCTGATCGATGCTGGAAGGACCTGTCACAATAGGCTGTGGACTTACCTGCCACCAGTTGGTGCATTTAGTCTGTTCTGTCTACTTTTTGATACTGTGTTATATGAAACCCTATTTTCCTTTAAATTTGGTTGAGTTTGTTTTGTTGTTTATCCAGTCACCCAGATATCTGTTTGAACAGGAATGCGTTGGCCTTGTGAGTAGAACAGTTTTCTAGCCTCTGC…	up
Cipc	chr12	86963805	86965361	nc	+	AGO2_bind	TGGTTGTGATTCTAACATAATTTAAAAAGTATAAGACTCAGGTTGGCTCTACTCTGTTCATAAAGATATATGACTTAGATATGATTGGTTTAAAAATAAT	up
Cited2	chr10	17725656	17726071	shorten	+	AGO2_bind	GCGGCAATGCTGCCGCCCAATGTCATAGACACTGATTTCATCGACGAGGAAGTGCTTATGTCCTTAGTGATAGAAATGGGTTTGGACCGCATCAAGGAGCTGCCCGAACTCTGGCTGGGCCAAAATGAGTTTGATTTTATGACGGACTTCGTGTGCAAGCAGCAGCCCAGCAGAGTCAGCTGTTGACTCGGTTAACCTCGCAGGCGGAAAGAAATCACCCTCCCCACCCCACCCCCACCCCCAACTTCTTCGGTGTGAATTAAAAAAAAAACAAAAAAACAAACATTCCCTTAGACGCAGTATCTCGCTTTTCAGATCCTGAAAGGGTTGAGAACCTGGAAACAAAGTAAACTATAAACTTGTACAAATTGGTTTAAAAAAAAAAAAGATTGCTGCCAC…	up
Clcn3	chr8	60910392	60911923	nc	-	AGO2_bind	ATATTAAAGCATTCATTTTCTTTGTTACATTTCTCTATCTGATGTGTCTTACTGCTGAAACACATGAAAAGTGACGTGTTTTTAATGCGTTCAGAGGTTTGGAGTTTGTTTTTTCTTTCTTTTGGGTATTACTATCTGTTCTGTTTTTCTCTTTTCATAAAGGTTTGGTTGATTTCCAACCAAATAAGATAGTGGATACCATGAACTACATGTGCCTAGCTAATTGGCAAACTTATTGACCAATATACTAAGTGCAGCGCCTCATTTGAGTACCCTTTTTAGGAAGGTATGATGAAAATGGGCGAGCGTGTCAGCATCTATTAATAATCGTTTTTGGTTTTGGTTCATGAAGAATGCTTAGTTTGTTAACCTGTGATGTTGCCTAGAGCTGTATTTATC…	up
Clic5	chr17	44277845	44280178	nc	+	AGO2_bind	AGTATAAATCAAACTGCCCAATCTTATTTAATGTTGTTTCAGGATATAGATCTATTGTTCATTATCACCACATGCACCAGCAAAAATAAAGAAAATGTTATTCCAATATAAGGTTTGACTTAAACCGTACTTTCA	up
Clint1	chr11	45909301	45910626	nc	+	AGO2_bind	AAACTTTGCCAACTTTAGCAAATAAAAGGTTGTAACGGAGCGAGTGGAAGAAGACTCTGTAACTGCAATAGGTGATGTTGGGATGGAAGATGCTAAGCAGTTCCCTTTTCTTTTATCAGTTAATTAAATAACCCACATAAAGAACCAAAAAGGCTGGTGTTTCAGAAGCGATGCAAGAGCACTTCAGATGAGGCAGTCAGGATCGGTTTCCCCAGTGAAGATAC	up
Clip1	chr5	123577795	123579071	shorten	-	AGO2_bind	CTCTCATGTTTGCACTAAAATGTTTCCTGGCTACATCTGTATATTTAGGTTGTTGTTGTTGTTGTTATGCTTTGACACTGGAATGAGTTGCAAAAAAACCCTGTGCCACTTTGTGATTTCCTGCCTCATTTAAATACTCTCATCTCTAAACCCCAAGCTCTTCTCTTCGCACTCCCTGCTCTCAGGAGGGCCTTTTTCCAGGCTTGACAATACTTAGGTGTGACTATAAATCATGAAAACAGGTAAAAGGGAGGGGAAAGCCCGAACTGCTGTGGGGACATTTTCTAATCTATATGCTGCACCCATGGACCGACAGTGGTGTTTTCTTTACTGGTTTTACATAATTTCAACGTCTATATATTATATGTGTATATATTTTTAAAAGAATCTATATTTTGG…	up
Clpb	chr7	101787814	101791957	nc	+	AGO2_bind	TGTTAGCCAGCCTCTGTCAAGATGTTTAGACAGGGCTGAAGTCAGTGCCATGACTCATAGATTGTCATGACAAGATGCTCACAGCTCTGAGTGACACCACCTCACCCCTAAGAGGCTGCCTGCTCCTTACTACCTCAAAACTGTATCCTCTTTTTACTTTGAAATTCTCTAGGCTTACAGAAAATTATGAAGAAAAAAAAAAGTAAACCTCTTATACCTTTAACTCAGCCTCTCCTGTCACACAGCATAGACGCATGGGGAGTGACAGGACCAGGAAAGTAGCATTGCCACACAC	up
Cmip	chr8	117459979	117461507	nc	+	AGO2_bind	CTCGCCCCTACCATTGGGACAGGAATGTCATGTCACCCCATCGTCCTGTGTCTCCCACCATCGCTATGCAAAGTGGTTCTTGTTGTACATAAGATTTAAATAACGCACCTATTTAAGAAACGTTGACAAATTGTGGGTCTGGGACCCGCTCTTATTTATGAAGTCTTTGACCGGCCCTCCCTCCTCACCTGCCCCCACTTGCCTGCCCTTCTCACCTCCCCCATGGCGTGTAGTA	up
Cmtr1	chr17	29703359	29705977	nc	+	AGO2_bind	TAGCAGCAAGTGCTGGGATGCCATATTTGCACCTAATTCTGGGTCTATCAGTGTGTCTTACAGAATCTTGGATCATTAAACATATTTTTACTGCTCATGTGGCTCTGTGC	non_up
Cnbp	chr6	87843079	87843174	nc	-	AGO2_bind	GATGCTCAGAGTTAGCATAATTTGGAGCTATTCAGGAATTGCAGAGAAATGCATTTTCACAGAAATCAAGATGTTATTTTTGTATACTATATCACTTAGACAACTGTGTTTCATTTGCTGTAATCAGTTTTTAAAAGTCAGATGGAAAAAGCAACTGAAGTCCTAGAAAATAGAAAATGTAATTTTAAACTATTCCAATAAAGCTGGAGGAGGAAGGGGAGTTTTGACTAAAGTTCCTTTTGTT	up
Cnih4	chr1	181166416	181168991	nc	+	AGO2_bind	TCTTCTTTCCACAGTATGATTCTAGCTTTGATAAATGACTGAAGCTGGAGAAGCCGGGTTGAAGCCAAGCTATACTACACACTGCACAATTGAGGAGCCAGAGACTACTAAACCACCCTTAGAACCATGACCAGAGCAGTATATATTTTGGTCTTTGAACAAAAAAAAAAAACCTATTTTTGCTGTATTTTTACCACATAAAGTATTTAAAAAAAATAAATTGAGTTTTTGTAGATTTCTGATTTCTGAACTCCAGCAAATGAAG	non_up
Cnot2	chr10	116485165	116485509	nc	-	AGO2_bind	TTTTGTAATAAATGTGTACATTTTTTTTAAATTTTGGACATCACATGAATAAAGGTATGTATGTACGAATGTGTATATATTATATATATGACATCTATTTTGGAAAATGTTTGCCCTGCTGTACCTCATTTTTAGGAGGTGTGCATGGATGCAATATATGAAAATGGGACATTCTGGAACTGCTGGTCAGGGGACTTTGTCGCCCTGTGCACT	up
Cnot8	chr11	58117847	58118597	nc	+	AGO2_bind	AAAGCTTGTGGGAAACTGAATTTGAAATGACAAAATGTCAAGTATTAAAGCTGGTATTTAAGATGCTTGTAAATATTATTTATGTTTTTAATTTTGTAAAATAAAGATTGCTTTTTA	non_up
Cnpy2	chr10	128327184	128327516	nc	+	AGO2_bind	CTGTTACGTACTATTTGCAGATCTATGTGACCATGCCCTGCACAGATCTCACGATGAGCTATGAATCACTGGAGCAAGCAGCCTACACCAAACGTGATGGAACACCCCCAGGAGGGGAAGATGGCAGCATTGCCTTTTATATTACGTTTTTATGGAAATGAACTGAAAAAAACTCTTGAAACCGAAAGTACAAACTGTGTTGTCTTTTTTTTTTC	up
Coa3	chr11	101277855	101277969	nc	-	AGO2_bind	GATGAAGCCAAAGCTGCCCGAGCCCGTGCTCTTGAGAGAGAGCGAGCTTCGGGACCCTAACTGTATGGACCATCTTCAAACTGCTGGATCCCCTGTATATGTTGAATGATGCCTGGTGGTCTTACAGCATCACTGGCACACTAACGTCGGACTGTGTGATTGAGCCCAAGAAGCCAGAGACTATGCATTTGGCCGCTGCCAAGGGGGGGATTGCTCACTTCACGTGCAGTTTGTCCAGTTACTCAGCCCTTTTTATTTCCTTGTTTGAGAGGTATGCAACCTTGCCTTTACCCAAACTTTGTGGTTTACCCCTTCACCTCCCAGGGGCCCCGACTCTTAAGGGGGAGGGTGTGGCTTAACTGCAGCGTTGGAACCTTAAAGTGGGAAAGATAGGGTCAA…	non_up
Col18a1	chr10	77052179	77053039	nc	-	AGO2_bind	GTGTGCTATGATGCCATTTCAAAGAGGCACCAAATAAAAATGACATTTTATACCAACGCTTGGTTTATAAGCTGCCTTCCCTGTTACAAAAAGGACGAATCACCTGTGATGAGACCTGGGAG	up
Col5a2	chr1	45374619	45375806	nc	-	AGO2_bind	TATTTGTGGTTTCCTATGTAAGAAGATATTGGATGAAATTAAAAAAAATTACCCACACAATTTTCTAACACACGTGCCCAGTAATGAATGTTAAGACTCTCCCACAGTCACAGTCTCATTTTCCTGAAGCATATCATAAGAAATGAACAAGAAGTCCAGCATTATAATGATCACTCAAATAAAATGTGAGGATTGGAATTAGAACATTCATAAGAAAATATGACCCAACATTTCTTAGCATGACCTACCTCATCTCTGCAAGCTGGGATAGATTTCCTGTTCTTGTTTATTTTTAGGTGTTGAAAGGTGCTATGCTTCTGTTGTTATTCCAAGACTGGAGATAGGCAGGGTTAAAAATATTATAACTTTTCTTTTAATGATGGTGCTAAAATTATTTCT…	up
Commd6	chr14	101633766	101633819	nc	-	AGO2_bind	AAACGCCAACGCTATAGAATAAAAATAATTAAAAGAGAATTTCACTTCTAGTTTTTAAAAACAATTTTTTAAAAAATCAGATAAACATTTATTTTAGTGGTGACCAATACTTAGCCTAGTCAGTGAGCTAAAAGTGGCTCTGTTGACCACTGGTGTGTATAATTATGAGTAATTATATCTTCATAAATAGATGACTAGTGATGCTATTAAATGCAATACAGTTTTGTGTATTAGAACATTTTCAAATCTTATTGATAACAGATCTAACTTAATAAAATCTTGTCTGGAATTTATATGAAGTTAAGAAGGTAATTAATAATCGATTAAAACTGCTTCACAA	up
Cops7b	chr1	86606264	86606825	nc	+	AGO2_bind	TTTCGACCCAGCTACCCACTGGGATTGTCTGCCAACAATTGCTCTCCCAAGATCTTTCATGCCTCCTGGCTGCCCCTGGGGTAGGAGTGGTGGTGCCCAAGCCCCTCAGACTGGTGAAGGACCATTGCTGCTTCTTTCTCCCTCCTTGTCTGGCGACCCAGAGCCCTCTGATGACATCATACTCCACTCCTGGCCAGAGAAAAGGACTTGACTAGACTTTCTGAACTTGAACAGTTTCAGGTTATATTTTAATTTTTTTTTTTTGTACAGGTTGATTCTAATACATTTCAACATGCTTTTTTCTCCTTTTGTGTCAATATTTGTTATAGTCCAATCGCCGGGGATGTCTCACTTGGTTGGAG	non_up
Cops8	chr1	90613115	90613342	nc	+	AGO2_bind	GCTGAAGGAGCTCCTGACCTGAGAGATGGACTGCAGCCCTCCTGCCTGCTGCGCATCCAGATCCTGAGGAGAAATGCCGAATGCATCTATTTTTGTTCTTGTATGGCAGCCCTTGAAGATTTGAGGTGGTTAATGTATCTTCAGGTTAAAACGGCCCTAGTTCATTTATTCTGCATTTGTTCAATAAATATTTAATTGAATTCGTAAACTTTCATCTAAAGCTGGCTCTAGAAATT	up
Coq5	chr5	115296223	115296971	nc	+	AGO2_bind	AGGAACCTGTGAAGCAGTGAAGTTTACAATTTGGGTGTGGTTGTTACTCTTTCCTGGAAGAGGTGACACAGATATACGCCACCCTCGGCTCCTGGCACTTACACGGTGTCTTACAACTCTCTGTAACTCTTACTAGGGAACCCAATGCCCCCACACAAACACACACACACAAACACACGCGTTGACATACATAAAAAGTTAAATAAGAATCACAAAAGTGCCATCTCAGCACTGCCACTGCTGAGCCAAGCCCGCAGAGCGAGTTCCAGG	non_up
Cox15	chr19	43735105	43736260	nc	-	AGO2_bind	CCAGAGACCACTCGGAACCGGTTTATAGTCACCCCAAGCACATGGCAACTGGAGTCAGCTCAAGTCTCAGATATTTTGCTGCAGGTTTTTGTTTGTTTGTTTGTTTGTACTACAGTTAAGCATGTTCGGAACAGATCCAATATTTAGCTGTTTAACTGCTTTATGGTATATATATATATATATATATATATATACACAT	up
Cpd	chr11	76778428	76779366	shorten	-	AGO2_bind	TTAAAACTAATTATGAGTGAAAAATAAAAGGGTCGTGCTTATGTCTGAACTTGCTGCGTTTCTGAGCTAGCACCAGCTCACCAGGAACCACGGCTCAATACTCCATTCATTTCCACCTGTCCCCAGCATTAGAGGTTTCTCGTCTGCCAGACTCACACTCCTGCCAGGTTTGGTCCCTGCTCTCTCAGAAGCTTCTTGGCTATGAACATGTCATGGTGTCCTGCAGT	up
Cpsf2	chr12	102003986	102005530	shorten	+	AGO2_bind	GTGCAGTGGGAGGCAGTACACAGTTAGTTTAGAAACACATTTTTATTTCTCCCATTTCTTGTTTATTAAGATTTTTGTTGTTGTTCACTTTGAATTTATAACCTCATCATTTGAATAAATGTTATCTAAAAGAAAGCCTCTAAGCTGAGTGTGGTACGTGCGCT	up
Cpsf6	chr10	117349038	117349308	shorten	-	AGO2_bind	CTACTTTTATTTTTTATGTTGCTTAACTGTTTTATTTGAAGGAAACCTGTGTGATTTAAAAAGTTAATAGCTTTTGCAACTTTATTACTGGTTATATATATTTGGCCATTATAATGTGCAAGCAATTGGAAAAAAGTCAAGTAAATGCTTGTTTTTATAGTAGTTTGTTCTTGTTAAAATGTTCCTATGATAATGTCTGTAAACAGCACCGATTTGATTACACTAGATGTAGTGTTGTAATAAACTGTTTATGGGGCTGATGTGTAAAGCTGTTCACGTTATTTGATGTTTACACCTCAGGGAAAGGCTTGTGTTCAGCAATATCTAAAGATAATGTTACTATGACAACATTTTTACTGTCCTTTAAAAAGCATTGCAATAGCGTGTTTGGATATGCAT…	non_up
Creb3l2	chr6	37327255	37331123	nc	-	AGO2_bind	CTGATCTGTTGCACTGTCTTATGGCTTCTTATTCTTCATCATAGCTAATTAAATACCAAAAAAAAAAAAAAATAGAAAATAAAATAAAGCTTTGTAGTATACTTGTACTTAGTTTGGGGAAAAATGAAATTATAATGCATTTGTATTTCCATTTCTTGCAAATAAATATTTTTCTTAGTCAAATGTTGCCTGGTCTTTAAATCCTGACAACCTGGTTTC	up
Creg1	chr1	165774060	165775309	nc	+	AGO2_bind	CCTCTATAAAACTCCATAAACATCATACATCCTAAAGTCATAGTTACCCAGGACAAAATAAGACAAAAAGATTTTCCTGTATTCATTTTCCACCCAAGTAGACTGTATATTTATTTCTCATCCTTCAAAACACACACACACACAGGAGCTGGGGTGCAGCTTTCTTGGTAGAGCGATTGTCTAGTATGAGACCATAGCT	up
Crls1	chr2	132866153	132866409	nc	+	AGO2_bind	AAAACTGAAGAAATGTACGGCGAAAATAAGCTCGATCATGGGCCTATACAGAATTTCCAGTGTATTTTTAAATACAAATAAAACTATAATGTAGAATTTTTAATCTTAGGTTTTTGATTAATTTGTGAGATGAATTATTCTTGTTTTTTTTTTTTTTTATGTTTTTTAAAAACATAGTTGGTAACATGGAAACAAAGGAAAGCAGGAGGGAATTTCCTAAGATTGGATACACACCATACACAGCATGTCTATACATTTTTATGCTTGAATTTTAAATCTATAAATACATTAACAGTTCATGTGATTAATACTTGATCATTTGAAAACTGAGAATAAACTTAGCTGTGGGTACTGTAAAGGTGTACAGAGCTTTAAAATGCAGTACATTTTGAAAACAAA…	up
Cs	chr10	128361214	128362478	nc	+	AGO2_bind	TTTGTGGACTCTAAGTAAGGGTAAAATGGGAGACTGGGGGGAAACTGACTATAAGAAAACGAGGAAGCTTAAAAATAAAGTGTAATTTTGTTTTGTTTCAGGGGCCTTTAAGACTTAAGATTAAACTGTATCTGAGGCACTGAAAATATATTTGAAGTTAAAATATAAATTAAGACTTGAAAGACAAAAGTGACCCCTTCTCCCCTCACCAGTTCACCTCCCCCTCCTGGTATGAGCTGCCCAGCAGCTGTAGGATGACCGGGACTGAAGCATGTGGTCAGGGTTAGATCTGCCTACCACCATCTCTAGAGCAAGACTCAGGCTCCTCCTCTTTAGGTCAGAGCAGGTTACAGACAAGCTGCAGTCACTCATGGAGCTTTGT	up
Csgalnact2	chr6	118107452	118108185	nc	-	AGO2_bind	TCAAAAGTTACAAATGCCAAATTTCTAGGTGCTAATGTGAATCCGATTCAATAATAACTAGTTGCTGAGGGTTCTACCCGGCATATCGTTGAGGTATTTTTTAAGATGTATAAAGTGCTTTCTGCAGAATAAGCAGAGCCAGTATCTCCTTTGTACACACTTATTTATTGTAAAGACCAGTGACCATGGTATTTAAAATTAGGGTACTTAATGATTTTCAAAGGTGATTTCAGCTTGGTTTTGAGATAATCAAATGATTTTTACTTTAACTCCTATTTTTTTAAACT	up
Cstf1	chr2	172381081	172382446	shorten	+	AGO2_bind	GATGAAGATGCTCTTCTGTTTCCAAAACAGTTCCTCCCCACCCCCAAGCCCTCCTCCTTGTCCTCTTCCTCCTTCCTTTCAAAAACCACACTAGCGTTTGAGCCGTTGCACACGTCCAGAATATCACACACTCATTCTCGTCACAGAACACCTCGCTAATTGTACCACATAACACCCTGGCATTTGAATGAAAAATTTATGTCTGGTCAGGATAACCTACCCCTTCTATGTTGTTTTTTTTAAAGA	non_up
Cstf2	chrX	134084461	134086823	shorten	+	AGO2_bind	CAGTGTGTTTGCTTCCAGAAATGCCAGTTATCCAAGTGTGTTGTTTGGTCAGTAGCAGGTGTGAACATACATAGGACAAAGGCTGTCGTGGCACTGGTTTGCAAAAGATTGTCGTAAAGCTCTCCTGTCTAGGTAGCCCGCTTTACAAGTTTAAAAAGGCACTGGTTTTCCACATGGTCAAATTTAATAAAGAAAACCAAGTGAACAAAATATATTCCAATCTTTCAGAAAATCACAAAGCTTTCAGCCCTGTCATCTTAACTAAATCCATTCCAAGAACTTCAAACAGAAAACCCTAAAACTTTGACATTTTCAAGTCTTTAAAGAGGACCAAG	up
Ctnnbip1	chr4	149564511	149566437	nc	+	AGO2_bind	GGTTGAGTGGTAGCAAACCACCGTCTTCTTACCCTTTGCACCCCTTACCCCATCCGACCCTCCCCACCCAGCCGCCACTCAGCAGGGCTGGCATCAAGGTGGTTTGTGATTGGCTTAAAGGGATGGACTTGAGATTGGCTGCAGGAAGAAACCTTTTTATTTTTAAATCTTGACCAACGGAAACCTTTTATTTTTATTTCTGACTCTTTATTTTTTTAAACATTTGCGCCTCGGTATCTGGCTTCCCCGGAAGCTCTCCGAGCTCTGGTGCTTTATTTAGGTCATTTTTAGGAATGTGAAGAGGCCTGATTGGTTGCTTAAACTGGAAAAGGGTTATGATTGGCTGGCTAGTGGGACGTGGTCTTTTCTTTGATTGGCTGTAGGTGTTCTGTTCACATC…	up
Ctps	chr4	120539868	120540150	nc	-	AGO2_bind	GTGCTGGGCTGCTAACTGGGTGTTGCTGACATCTCAGTGCTGCTGAGTTACAGGGGACTAGGTGCCAGCTGTGGTTGCCCTCGCCATCCAGAGGGTTGTTTGGTTCTTTGGTACATCAAACTCTGTCTGTATAAAGTATCATATAAAAACCCCGGGTCTCTGGCTACACTTTCTATTCCTGGGGCTGAGAAAACTCCTTGCATCAAGGGGTCAAGAAACACGGAATTTTAGGGTAACCGGTTCTAAAGCCCTCTCTTGTGTGTGCACCGTTGGCTTGAAGGTATTTTTTTTCTTCCAGAATGGTGTTATTGCATTTGAAATGCAATTTGAAGTTATTTTCTTAATGTGATATGGCAATGGGCATGACCATGTGCCTACAGTATGGTGGTTAGCTTGATG…	up
Ctsf	chr19	4860790	4860912	nc	+	AGO2_bind	GAAAATATGCTCGTCATAAAACTAGATCTGTCCTCAGCAGGCTCTGTCTTTTTGCTTTGGTGCTCCTCGGTCTGATGCTGTCAGTTTTCTGGTCCCTTTCCACAT	non_up
Cttnbp2nl	chr3	105001915	105003743	nc	-	AGO2_bind	GCTCTTCCTCTGTTTGGAGACAGATATATATAGAGAAAGAGAAATGCTATAGGGGAGTTTATTTCTTGGGGGGGATGCACTGAACAATATTTCTTTTACAGTATAATACAGGGGTGGGATATGCAAAAGAAATGTGTATTTTTGCTAGTTCCTATCTTCTGAGATAATAAGCACAATCCTGAAATGGATCCAATAATTCAGCTAGATATTATAGATTAGTATTTCAGTTTGCAGTAGATTGTGAGTGTGTGCGCTAAGTAAAAGTTCCATGATTCACAATTTGGGTATTAACCATATCAAAGAAGCTGTTACTGGTCAGCAGAATCTAATGATGTGCTCGGTGTAACACAAGCGTTAACTAAGTCATTAACATTTGTAAGGCCAAGTGCAGAAGTCTTC…	up
Cuedc2	chr19	46330544	46330574	nc	-	AGO2_bind	GATGAAGGCCACATACATCAACCTCAAGCCGGCCAGAAAGTACCGCTTCCACTGAGACAGTGCTGGATCCTGCCGAGCACTGCTGATCCCAGAGGGATGCAGACACCCTCCCATCCACCCTGTCCCTTCTGGAGGCCCTTGCTCTAGTGTTCTATTCTTGGGGCTTCCTTCAAGAGCACAGTAAAAGTGGTCCAAGGAAGGTATATGCTCATTCTGCTCATTTCTGCCCCCAGGGCAGGGA	non_up
Cul4b	chrX	38531616	38533271	shorten	-	AGO2_bind	CATACTTTCAGCTCCGAAGACTTGGGGGCTCTTATGTCTGCTATTGTTTTCTTGAATTCTCAAAGACCTGTGGCTAGCTATCTGTATTTTTTAAGTTGCCTGTTTCTCTCTAATGCATCAACTTGCACACTGTTTGACTATGTACAGTATTTAGAGTTAACTTCCCGGTTCTTTCTGAGCAGCTATTTCGTATATTTTTTCCAGCTCCTCCCTGATTTCCTTACAGGAGCTCTTCTGACAAGGAATGTGGCTGTTATGTTTACTGGATCATCAACATCAGTGTTGTAATTCATCCCTGTGTTGGTCTCTGGGATATGGAGACTATTACACCACTCACTAGTTACTCTTAAAAGAATTTGTAGGTAGGTTTGTTCCTACTAGGACGCTCTTGATACCACC…	up
Cwc25	chr11	97745481	97745614	nc	-	AGO2_bind	TCTGCCCTATGTTATAGTTAATTATGGCTTTTATTTTATTACTTGGTAATAAAGGCTACATTTATTTTTGTAACTGTGTAGAGCGATCTACCACGTGCCTGGTACTGA	up
Cwf19l2	chr9	3479130	3479307	shorten	+	AGO2_bind	ACTGTTCTTTTTTCAAATTTCACAAATGTATTGAAGCTTAATAGCTTTAACTTTCAATACTTATAAATTATATCTAAATGTGTATGTACATATAGTAAACAGGTGAGATGACTATTATAATCTTTTCAGCTATTGGATTTGCCACAGTCTTATATTCATTTTTATAATTAGTGAGTTAAAATATTTGTGATTACAGAGTGCTATGTTATGTTGATAGTTAAAAAATTATAAATACTCCTGCCTCAAAGTCTACTGAATCTGTAGCATTTCTGTCCCACCTCTGCTTTTGTCCTGGTTCCAGTTACTTGTTGATGCACACTCAATTTCTCAAAACTTCTATTAT	non_up
Cyb5r4	chr9	87077262	87077375	nc	+	AGO2_bind	TCAGGTTGCTGCATGATCTTAACTTTTCTGATGATGAGATTCACGGATTCACCGCTTAAGAAAAAGCTGCCATTGTCTTTTATTCAACTAGTTTATATTTGTGATTGCCTAGGAGTTTTTAAATGAGTTTTTGTATGTATGGAAGGCTTTGCTTTCTGAAATGAAATCATGTGTCTTCAGTACAAGTAACTTCTTGGTTTAATTTTGTACCGTGACTTATCTTACTGCTGACCCTGACCTGGAGGGTCAGTCATGGCAGCAGGTGCATATGGGAGCCTTTGTTATGAACTGCAAGTTTCCTGACCACTGAAGTTGTATCACTGTTCGGCAGTCAACACTTGTATTTTATGACATGATAAACTAAGCAATCATTTTGGTTACTTTTTATGCTGCAAGATA…	up
Cyfip1	chr7	55930498	55930699	nc	+	AGO2_bind	AAGATGGTGGAGAGGATCCGCAAGTTCCAGATTCTCAACGATGAAATCATCACTATCCTGGACAAGTACTTGAAATCTGGTGATGGCGAGAGCACACCTGTGGAGCATGTACGCTGCTTCCAGCCACCCATCCACCAGTCCCTAGCCAGTAGCTGAGGGCTAAGCTCACAGCATCCCAGTAACTGATGGCATGTTTGTCTTTATGTAAACTATATTGAAATTTTTAGGGGCTATTTTCCATTATGTCTGAACCTACTTTTGATCTGAAAGCTTAACTTTATAAAATTTACTTATTTTTCTATACTAAAATTGTATATGCCTTTGGAATTGGGAAGTCTGAGAATACGGTTACTAGTTGTTGCCATTACGGTATTAACAAGTATTTTCATGCCGAATATT…	non_up
Cyth3	chr5	143710042	143710251	nc	+	AGO2_bind	ACGAGACTTTCAGTGAGCTGTCTTAAGGCTTTTTGCCTGACCTTGGTGGTAGCTGCCATCTAAGATGGCACAGAAGGATGTGCAGGCCAGAGCTCCCTCGCTCGTGCACCAGACTGATCACTTTTTGGTTTATTCCCAAGCTTCTAGGCTTTGCTTTTACTGATACCTCAAATCTGAAACCCTTGCATTTGAGCTGCCTGGCTGGTGTGTATGCAGCCTGGCTTCCAGTCTTCCATGATCCCTATCCCCTATTCCCCACCCCAGACCTGAATTTACTGCTGGTGGGGCACCTGTAGGGAGGTAGGAACTGGCATTTTTTTCAATCAGGACCATGGTGAGCCGGTCAGATGTTCAACCCAGGTGTGGCCCTGGGCAACAGAGCTCTCTGTGGGATATTGA…	non_up
D1Ertd622e	chr1	97643905	97645017	lengthen	-	AGO2_bind	TGCCTTTAGTAACAGAAGCAGCTCAACTATTCTTGACCATAAATGTATGTAACTTTCCTTTTGTAAACATTTCTATTTCTTTTACTCAGTCTTAAAGGTGCAATTTATTACTGATTTGGCATTTCTGGCTATATAGAACTACGTAGTTTATGTTTTCTTTGGGGGCACTGTGAGTTTCTAAGGGGTTAGCAGTCTTGCTTTTAAAAATAAGAACACTTTTTAATTGGCGGATGGGCCATTCCTGGAACAATCGTGATTTTTCCCTCT	non_up
D230025D16Rik	chr8	105252757	105253054	nc	+	AGO2_bind	AACACTAGGCTGCTTGGTTTCTTACATGGGTCTTGCTAATGGGAAGTAGCATATATGTGCTTTAAAATAGTAATCCTTTTGAAAAGAATTGAGAAGAGAAACATATAATTTTATCCCATTTTTAATATTTTGGTCTAGCAACTTGTGATACATAGATGACAATTTTGTGAGTTTTTCAAATGTGTGTACAGATTTTTGTAAATAATGACTTTTGTAATTAACTCATGTACAGCCTCATCTTGTATAGTTCATGATGAATGTGCAGGGGACCTGCCCCAGC	non_up
Dazap1	chr10	80287914	80288409	nc	+	AGO2_bind	AGGATTCGGGACTGGTGAACTTGTGACAATCACACTCGGGACAAAATAAATGACCACTCGACCTGGGGGGAGGGGCAGCGGAGGCCGCATCTGGACTGAGGTTTTAAATATATTTCTTTTCTCTGACCCATCAGCACAATAAAAACACGTCACTGGTTCAACAACAGGGTTTAAAAAACGCCTTCAGCTTTAATTCAGAATTTCAGGTTTCTTTTTCTTCTTCCTTTTTTTTCCTTTTTTTGAGATTATTTTCTTGAGCCTTTTGTTTTATGGTATATTGTAAACTTTTATGTTAAAGAAAAAATATACATTTACAAATTGTGAGATTTTTAAGAGAAATTTTCTACAATGTATACTGGCTTATTTTTTAATTTAAAG	non_up
Dbr1	chr9	99584208	99584346	nc	+	AGO2_bind	ATTTTGGTTATAAGCTCTGTATTTAGATGTATGTTTATATGATTCAGATATAGACTTATTAAATTTCATATGAGATTTGATTGATGACCATTTTTAAGACATTCACTTCCATAGTTTTCAGCACTTAGTACACATGAATTTTGAGAAACACTGTTCTCTAAGATGGGACTATAAAGATTTTGTAAATACATTAAATGCCACTTAATTGCTGAAATTATCCTATTGGCTCTTGTATATTACATTTTGACTGAATTTTTATGTAACTTTG	up
Dcaf10	chr4	45374711	45379727	nc	+	AGO2_bind	ACTCTTGCAACAAGATAGCTTTTTAAAGTTTCCTGTTAAAATGACACCTTTATATCTCATGTGGGATTTTGTTGTGAAATTCTAGAAAAATATTATAACCTCTCTTTGTAATTTATTTTACTTGTATGAATTTAAGATCTCCAGCGTGTGTCTTTACTTGGTATT	up
Dcaf5	chr12	80335848	80338394	lengthen	-	AGO2_bind	GGTGCCTTCCTCTGCTGAAGCCTTACCTCCTCACAGCCTGCCTCTTCTCACCCAACAATGCTGACTCTTCTCTGTGTATATGCAAATAAACCTATTAATCACTTCTCCCTGCCTTCCTCCTCTCTTCCTGGGAAGACTTGGTTGC	up
Dcaf7	chr11	106055125	106059325	lengthen	+	AGO2_bind	TGCAGCCCAGGGCTGGGTTTTAAATTTTCACTCCTTTCCTCTTCTTTGCTTCTTCAATTAAACGTTTCTGTATATTTGTTTGTCAGCTGTTGTGTTCATAAACAGTACAAGCACTGGCTCTGTCTGTGTCCATTTGCCCATGTCTGTCTGTCTGCTGCTGAGGCAGTCATCCATCTCGTGTCCCCATCTGTGTCGTGCTAGCACTTAAGTGGGAACAAAGGCCAACTTGAGATTGTCTTTCCTCCTGGCACCAGTGTCTTTTAACAAACCTCAACTTTGTATGTTTTTTATCTATCAGGCTAGTTTTTTTATGAAAAGAATTTAACCTTTCTGGTTTCTTGATTTCACAGAT	up
Dcaf8	chr1	172195466	172196388	nc	+	AGO2_bind	ACAGGAAGAAGTTACCTCTTGGTTTTGGTTTTAACTGTTCAGTGGTGGCAATTTCCCTGTCCCTATCACTGTTAGAGGCCTACTTTTATATCTATAAATATATTAAAAAGCAAGTTAAACTTGGATGTATCAAGTTAAAATTATTGTCAGAAGTTTAAATACCTATATATTCTCTATGAATCCAATGCAATAAAGGGGCTGCAAGGAAGAGCAAGCGATCG	up
Dcbld1	chr10	52320274	52321379	shorten	+	AGO2_bind	CCCTGGAAAACAAATGTCGGGTCATATGGCTTCGCGCATGCGCAGAAGCAGAGCTTTTCTAGTGGCGCGCTAGTAACTGTCCTGGTGATGTAAAAAGCAGTTTTCTTTTTCCCCTGCATACGTGCTTATACTCATAGAGTAGCCCATGTCTCGGCTGTACCTCATGTTTTGTGTTGTTTTTCCCTGAGTTTTACTTTGTGAATGAACTGGGGAGTTAACCTCTTTTTGCCAAAGAGGAGAAAGTATGTGTCTTGTTTATTGAAAGAAAACATGGACCAAAAACAAACAAAAAATCCTTTCCTTGCAAATTGTATTATAATCCTATTTGTGTGAATTCTATCGATGTTAAAGTAGGGTGCTGAGAGCTCATGGCATAGGGTCTGCTGGTTATAGTGGAGG…	up
Dclre1b	chr3	103800605	103802750	nc	-	AGO2_bind	TAAAAGTTCTAAGAAGTTCCATAGCAATTTAATTTGTTCCACTTGGTTTAACCCAGTTTTTCTCAAACCTTTATCAACATGCAGTTCGTTTTGTTTTTTGTTTT	up
Dctn2	chr10	127281807	127281955	nc	+	AGO2_bind	GGGTACACACCCTCCCGACAAACAGAGTGGGAGCTGGGGGCTCTTATTGGATGAGGTTGTGGGCCCAGCCACATGCAGTTCCCGTCCAGTAAGTGCTTTGCCTGCTGTGGGAGAGGGACTGGATCCCGTCCTCTAACGTCTGTCTCTGGCCGAGTCTAACACTGTACAACTGTCTCTGACCATTAAATGCTGTTGTACCGTGGAGTCTCTGCTGTGTTCCTGGATTTCGGAGAGGCAGCACTGAGAGACGTGCATAACGTTAACAGTCTAAGCCACACTATTATGAGACTATTTCAGCTGTAATCTGTTCTTACCGAAGAGCTAAATAAAAAAATGAGTACAGAGTCAGAA	non_up
Dcun1d4	chr5	73559403	73560791	nc	+	AGO2_bind	GGTGGGGTTATTGGCCAAAAAAGAAAAGAGTCTTCTCCATTCAGTGTGAACCTTTAAATGGCATTAAATGAGCAGAGCACAGAGACAGTGCTACCCTGACCGCTGTTTCACAGTTCCTTTTCAAAGTGTTGCTATTTTCATATATTTCTTTCCCTGATTGAACCACCAAAGACAGAAATGTTATATGTATATATCGTGTGCGTGCATATGCAAAATCATGATGTGGTGGAATGCAAATACTTGCCTTTTTCTACCAAATAATGAGGTTTGGTTTGCTGTGAAATAAATCAGAAGTTTAAAAAGACCAACAACCCGATATTGCTTTAGCATAACCATCCTTTGTCTGTAGTCTCACTTATGAATTAGTATATGAACACAATGTAAACTTCTTGGAAAAAA…	up
Ddr2	chr1	169972279	169972308	nc	-	AGO2_bind	ATTCTGAAATGGCTACAGAAATATTCTCTGTACTAGAAAAAGGAATGGAACGTGGTGCCAATTGTCTATTTTCCTTTATTTATTCCCTGTAAGTCTGTCAGATGATAAATTGTACATAACAGTGATTAAAGAGTCATGCTACTGATACAGTCTTCTTTCTGTCTCAGCAGTAACAGTTCTGGCCTTTGTTGTCT	up
Ddx17	chr15	79527736	79529374	shorten	-	AGO2_bind	TGCTTCTCCCTAACCATCCATTGTGCAGACTTCTCATCTAAAAAGGTTGGTGGCTTTTGCTTGGGATCAGTGCTCTGCTAACGCCCTTGCTGGTCTCTCCACACATTCCTGTCATTGAGACTTGAATTGTAGGTGTGATGTTATGCACAGGATGCTCAGAGCTATGTTACTACTATTCTTAGTTTGTAAATTGTCCTTTTGATACCATCTTGTTTTCTTTTGTAGGTATAAATAAATACTTGACAATAAAGGTGTGAATTTTTTATTACATTAAAACTTAAAAAGAGTTTAAGTGT	non_up
Ddx19a	chr8	110974541	110974992	nc	-	AGO2_bind	CATGCCACGTAACAACTTAGAAAGGAAGTTATGACCAAGCAAAAACTCTGAATTATGCTATGAGCAGACTTATGGGTTACTTCATACATTGTATGAATAAGGTTTATAAATCAGTGGTAACACGTCATTCTTAGAAACTTTAATTATGAGAAATTTTGCTAATCATGATTTGTTATTTGTATTTTTCTGCTTACTAGACTAATATATGCTCATTAAAAATGTGTATAAGAATGTTTGTGTACACTTGAGGCACCATAGCTACCAGCCTACTCGGCATGTCCCTCTCTCTTCCACAAGTGTGAACACTTCACACTAGTTTGTAAGCTGA	non_up
Ddx19b	chr8	111003186	111008013	nc	-	AGO2_bind	CAGTAGCTGCTAAGTATGCGTAGAAATTATCAAGATATGGCTAGTGAGATGACTGGTTATTGCAGTCCAGTTCCTAAAGGTAGGAGAAAACTAGCTAGCCTCAGGGAGTTGTCCTTAGACCTCAGTAGTGGGGCAATGGTGCATAGTCACACACAAATTTTATTTTTTAAGACTTGCTCGTCTTTTTAAATAAATATATTTTTAAAAATGTGTA	up
Ddx5	chr11	106780355	106781547	nc	-	AGO2_bind	CTTTGTTTCAGAATGGCTATAAGTAGGTCTAAATGTCTTCCCAAAAAATTGGTGTGTTTTTTGCCCAGGACAAAAGTCTTAAAGGAAGTTATTTAACTTTTTGTTTTTAAAATGGGCTTATTGTTAATGCCTTATTTATAAAATGTTAAAACAAAATAGAATGTGCTGGGGGTGGGAGCTGGGCGTGTTTTCCAGGGCTGATAACATTGAAAACTGGTTCATCCTCTAGTACTGAGTGGTTTTCAATGGCATGGCTAGTCAGATTCATGATTTTTAAGTATAGGTGTAGATTGGAGCATTTATTACATATTTTACTGTTCAATGTCTTAATGTGGACCTTTTATTTTGTAAATAATTATGGAAATGATTGTGGGGCTTGGAAAAAATTACCTTTGAAGT…	up
Ddx55	chr5	124568939	124568974	nc	+	AGO2_bind	CCAGAATCTCACAGAAATGTGTTTTACTATTTGAATGTAAATAACAGATTTCAGTATTTATTTTGATTAATTATGTTTTTTCTAGGATGGTTTTTGTGCTTTATTACAGACTTAAAATGTGTGTGTGTGTGTAATTCCTATTCCTTTTAAGACAGATAAGGAAGTATACTTGATTTTAGGCCTGGAAAA	non_up
Degs1	chr1	182275964	182276395	nc	-	AGO2_bind	GGCGTCTTTCCTCGTGTCTGTCATGCTGTGAGCAAATCATAAAAAGCTTATATTATTTTTCACTATAAAGTTACTTTATTAAAGCACCTAATAAACTGAACTGTTAATCATATATATTAATAATATTCATTGCATTATTATATTTCTATTGTATTGGTATACTTACCAGAGTGCTAGGGAGAACTTTACAATTTCATCCAGAAATTTAATTTTGTTAAAGGCTTGACTTGAGTTCATATAGTATTGTGTGAGTTCCCTCTGGATTCAATCATTTGTTCTTAGTGGGGAATGGAAGGCTTATAAGTCTCGGGAAACTGATGAAATTCTCCATCACAAAGTCCAAAGGGTCTTTGGACAAGGGTCCAAACATGAAGTGCTTTCTGGAGGAGCTTTTGTTTA…	up
Dennd4a	chr9	64917591	64919668	nc	+	AGO2_bind	TACAGAGCGTAGGCAAAGATGTCAGATCAGAGTGTGTCCTGCTTTCGTGAACCGTTCATGGACAGTTCACGCTTTCGCCATGAAGTTCTATTATACATATTTTAAATTGTTTATAGTAAGTTGATATTTTTTTAATTTTTAAATTTAATATAGCAAACTTAAAATGACTTTAAACTTATGAAACAAGTGTTTATTTTCTTTGTGTCTGCTCTTTGAAGTAATTAGCACAGCTGCAGATCTCTATGTATATCTACCTATATTTTTTTT	up
Det1	chr7	78827474	78827671	lengthen	-	AGO2_bind	ACACCTTTCCCGCCTTTCCGCCTTGATGTCGCTCTTCGCATTATGGTGTGAAGCTGGCAGCAGGTAAATCATGTTTACTCTGGAAACTATGTACTCCTTTCCATTCCCACAACAGGCAGGGCTGGCTTTATACGAGAAAATAAAGCCTTGGTATTTTCGTAGGACACTGTCTCTTC	up
Dgat2	chr7	99153661	99154404	nc	-	AGO2_bind	TATGAGGCGTTGGGAGAAAGCTACCCTCCTGTGTATTCTGTTTTCTCCATGAGATTGTTGTGCCATGTCACACTTTTGTATATTCCTAGACTAATAAATGGAAACAAGAACAGCCTGTGAGTTGTTGCTTAATGCTGTACGTACACACTACCCATCCTATTGCACAGGACAAACCACAGAATCCCTTCAGTAGCCCTCA	up
Dgcr14	chr16	17900709	17901766	lengthen	-	AGO2_bind	CTTCCTGTGACTCGAACCAGTACCTCCCAGCAACCTGGCTGCCTCCCTGTCCTCCTCTCTGCTTGACCCACTGTTCTTCAGCTCTGCCTGCTGGACTCTGCTGAGACACCAGCTTTACCTCAGCCTGAG	non_up
Dhx36	chr3	62468015	62470078	shorten	-	AGO2_bind	TTCAGTGTATTTGGTCTACTGTGTGAAATTGTGTAGCCAACACCGCAGTCTTCATGTAGAACATTCCCATCACCCTAAGATGTTCTCTTGTTGCTTTTACAGGTAAAATGCCCTCCCCTGCCTGCTTCTACCCTCTGGTGCCCAGGGAGCAGCTTTTCGTCAAT	up
Dhx8	chr11	101766956	101767359	nc	+	AGO2_bind	CAATCGGTATGAGGAGCCGAACGCCTGGAGAATCTCCCGAGCCTTCCGCCGGCGCTGAAAGACAGCTGACTACTTGCCTCTCCTGTATCATGGCTTCCTGTGACTGATGACAAGCTAGTCCTGTGGTGACTGATCTTAAACTGAGCATTTTCGAAGCCTGACTCTCTTCATAGTGTAAGATAGAAACATTTAAGCAGGGCTTTGGCCAGAGCCTTTAATCCTAGCGCTTGGGATGCAGAGGCCG	non_up
Diablo	chr5	123511713	123511905	nc	-	AGO2_bind	CACACCCTCTGTGCCTGGTTCTTAGCTCTGGGCGTGGCTCAGCACTGTCCCTCAGCACTGCTCCTCTCTTGCTGATCTTTTAGCTCACACCCAAAGCATTTCACCAACCTGGGCCAACAGAGGAGGGGCCTTTCCTGCCACACCCTTAAGTTCAGTAGCTGTTTAACTACAGTTTTTAATGTTACTCGGATGTTCAAGTGTGATTTAGTGCTTGCTTCTCCACAGGGAAGTGGGGGGCTTGTCTGGTTTGTAACATTTCTGTGTTTATAATGTCCTTTCTCCCTGTGAGCACAGCTCAGCTATGGAGTTACTCAGGGCGTGAACAGCTCACCTGGTGCTCCCCACAGGCCCTTCTCTAACACGTACTTCTTGTTTGTTCCTTCTTTGAATTTCTCTGCT…	up
Dip2a	chr10	76262736	76263050	nc	-	AGO2_bind	TGGTAAGTTAAGATTTTAAGAATCATATTAAAATGTTTTAAGGTTACTCTCTGGGAATTCTGTATATCACACTAATTTTTTTATATCATGTTAATAAAAGCTATTGACTTTGTAATTCTGCATTTTGAAATGTGTGAAAGGGTTTTTAAAAGTTTCCCAAAA	up
Dld	chr12	31331562	31331710	nc	-	AGO2_bind	TACAAACAACTTATGTAAATAAAAATGATTTTCTCTCATTTATTTAACTTCCAAATTGCTGGCAGTTTAAGAGGTAGAAATACATGTTACCTAAGTGAAGATTTTTGTCTACAGAAGTATTAAATGGAGACTCATGATTATACCAGGGAATGAAGACACCAAAATAAACATGTCTTAAATATTAATTTACTGGTTATTCTGAGTGCATACTAAGATTGTCCTAATTCTCACTACCTCCGATTACCTTTTATTTTGAATTGTCGCATCTGCAGCACTGAGTGTTCAC	up
Dlg1	chr16	31872672	31873351	nc	+	AGO2_bind	TTACACACAGAACTGCAGACAAGAAAGGGTTTCGGTGGACTTGTAGCAATCATGGCAGTGGGAAGGAGTCCAATTCATAGCCTAAAATTTTAATGTATGCTTAGGGAGGGGTCAGATTTTAATGACTATTTTACCCACAATAACTGCCTATTTTGTTATAATAAAATATATATAAATATATATAAAACTTTCTTTAA	up
Dlg3	chrX	100817330	100818411	nc	+	AGO2_bind	GTCTGCATGAGAGGTTTCCTTTTTGTTCATTTTTAAGCTGCTGTTAAACCAAAACCATGTTGTGCTACTGTGTCAGCCTTTTCATTATTCCAGATTTTACTTTTACTATTTAAGTGAATGCGTAGAATCCTATT	non_up
Dmxl2	chr9	54365158	54365278	nc	-	AGO2_bind	TGAAACTACACCAATAGAACATTTCCTATCAATTAAATGAATGTTAGGCTTTTTGTGGCCAGTTGATGAGATTGGTGATATTATTTATTGCCACAGCCTATTGTATAAACTATGCAGCGTTAAATATTATTTGCTTGTAAAATATTAGCCAGTGTCATATTTTGATGTATTTCCTTCGTTATGACCAAAAATATGTTGCAATATTGAAACCAGTGTCTGTGTGTGTTTAAGTGTTTACCAGCAAATTGTCTCATCATGTAATGAGAATGTTTAATGCCCATGTGGAAAATAGTAAACATGACGGTATAGAGTACCTTTCTCTGAAGGCAATGTGTAATCATGCTGTGAAATACATATGTAAAAGAAATGTTATTTGTTAGAGTTTTATTTTAGTTTGGC…	up
Dnaja3	chr16	4707623	4707681	nc	+	AGO2_bind	TTTTGTTTTTGGGGTTTTTTTTTTTTTGTACCAAGTAGCTAGAAAGTGGGACCTAGGGCCCTGGGAGGACACCTAGCAACAGCAGGTTCCATTTCACCTCAGATGGCAGCTTGCCTGGCAGTGGACTTAGAGTGTTCTAGTCTGATGTATGTGGGGTTTCCTGCCCTGTTGGACCAAAGTTTCCATGGTCCTATGGGATAGCCTTCAGCCTCTGGAGACCCAGAGCTTGCCTGCCAGGGCTTGGTTCTCCATTTCCACTGCTGACATTTGATTTCCAGTGTATTTAAATTACTCCGTGGTAAATTTCATTGTCTTTTCCTGTGTAAATGTTAAATGACAATACCATCGGTGAAGGCCCTCCACAGTGGACAGAGCAACTTCCTTTCCAGCCTCTGCTGG…	up
Dnajc13	chr9	104151279	104151600	nc	-	AGO2_bind	CTGCCGCCTCCCGTAGACCATGAGGCAGGAGACCTTGGCTATCAGACTTGAAGCACTCAGACAGTAAATGCTGGAAGGCCAGTACTGCGCCCACATTCCTCCAACCAACATGTTGAAACAGACTCCGCTGCCTTTCTCCTGGTTTCATGACAGTGTTATTCCTTTTTCTATAAATAGACTTTTATTTAGGAGAAGAGTCCATGATTCTGACGTATCACGTTCTGAGAAAGCACTCTGTGGGTCAGCCACCTGGGTACACAAGAATTTCTTCTTCTTGATGTATGTAAGCACATTTTGTTCCTTTATATCTGTTTACAAGACTGTGAATCAAAAAGACAAACTTTCTTCCTAGTTTTTATAACTTTTTTTTGAATTACTGTGACTGTGGGATTAAGCTGC…	up
Dnajc16	chr4	141760190	141761991	nc	-	AGO2_bind	AGGTGGCTATTTTGCACTTTTGATACTACTAAGAACAAATAATTTATTTGACAAATTGTGTCTTTTATGTTTTATGTTTTTCCTTTTCAGTTTTGTTTGGTTTGGTTTTGTATTGTGAACAGGCACTAAAGCTAATGTTATTTTGTTTTAAGAATATTACGGACTGGAAACAAATAAACTATTTTAATGTGTGATGGCTCTGGGGCACCTCTGGAATTGCAAGGTGATTCATGGATACATTATTAGAGTTGTA	up
Dnajc18	chr18	35671103	35675030	nc	-	AGO2_bind	ATTTATTACTGTAGCCTACAGTACTCATATCCTGTTTCCTTGCTTCAGTTGAAAGATAATATGGCACTATCTAGAATAGTGTTAAACTCTTAATTCCTTGCTTACAGTTTAGATATGTTGTCTGTGTGTTGGTGAACAAAGTTTTGTTCTCCTGCCTACATCTTTTGGGAGACTTCCTGGCACAGTGAGTTCTCTGCTGGGGCTGTTTTTGCTCTGTGTGTGTGTGTGTGTGTGTGT	up
Dnajc3	chr14	118979892	118981702	shorten	+	AGO2_bind	TGACATTGCAAGGCAGGCACTGTGGAACCACATTACTGAAAAAGCATTCTCTGCCTTTGTCTTTCCCTCTGTTTGCAGAGCCACTTCCACATTCCAATTTCTCTGTTTAGGAACTGCAGGTAACCTGTGTAGTAATTCTGGGAAAAATATGACCAAAGGTCACTTTGGCTGAACTCCGTTCTGTCCATAGACGTCCCCTCCTCTGTGGTGAGC	up
Dnajc8	chr4	132553472	132553738	nc	+	AGO2_bind	CGGCCACCGAAAGTCAAGATGGAGCAGCGGGAGTGAGCAGCAGGACCAGAGCCTCCCCGCTGCTCCTCCTGCTTCACGGACTCATTCTCTCTCCACCTCCACCCCACCAGAGAGTAGCGATTGCTTTTTAGTCTATTTTGTTGTCAATACAATTTAATATCAATCAGAGTAATCCTTTGTACATTGAGAGGAGGGGCTTGGTTTCACCATCCCCGTCCTTTCCCCACGGATCCACCAGGATTGAAGGAGCTTCGGACCCATGCCGCCTTCTTTTCCCACGCCTCTAACTTAATGTTTTATATTTGAATTGTGTGGCTCAAGGGTCATGTATAGTTTGTGGAATTTTTCCAATTAAATGTCTTGCTTACAGTGGTGTTGCCCCGACTCCAGATCAGCCTG…	up
Dnal1	chr12	84138475	84143449	nc	+	AGO2_bind	GAGAAAAATAGATAAGTTTTGTATAATTGTCTATTTTAAAGATTTTGTGGAGCAGAGTTCTTAAGATAAAACACATCTCTCACTTCCATCCTTTAAAAAAAAACATATTCAGTGTTTATCCCACAAACCAGTAGCACCAATTGTAGTCAAGTCCAGCCTTGGGAACTACAGATGTCCTGGTCTTGTCCAGTTATGTATGTCACCTGTCTCCCAGTATTTATAGACCAGTCATTTTTAATAGGAAAGGACTTATTATGTGTACTCAGTTGCTTAGTATTTCTTAGCCCAGGCATTTTAAAGATAGACGACTTTGCCATCCATAGAAGGT	up
Dnlz	chr2	26348121	26350296	nc	-	AGO2_bind	TGACACAAATTCCAACAGAAGCCACACTCACTTGGCAGACTTTTATTTTTGGGTAAAACAAAACAAATGTACCTCTCGGGTCAGAAAGGACCCATGAACAACATGGCAAACACATGTAAGCAATAAATACGCATGTACATTCAAGTATGCGGGGCGGCCACCATGTCCC	non_up
Dpp8	chr9	65082655	65084504	nc	+	AGO2_bind	TTACGTTCTAGGTAGGCATGACATGAAGTAGCTCCAACCACCCATTTGCTTTGTACAAAGACATCTCTTATTTTATGCAGACAAATCTTAGAAAACCTCAATTATCCTAGATTCTTTCTGCCTTCTCTCCGGCTATCACAGGAGTGCATCTACAACTGCCCTTTAAATGCCTTCT	up
Dr1	chr5	108278928	108280527	nc	+	AGO2_bind	CAACAATTATATATGCTCAGATAAATATACTTGTTTAGAGGAAATCTCAAATAAGACATTCAATAACTAGGAAAGAAATGTACTCACTAGTAGTTGTATAAATTTGGTGAGTTATATTTTTGATTTTGTTACTGTTTTGTGTAACAGTGAAGACTGGTTTTATTATAGTATAATTTATCTTGAACTACACTATGCCATTTCAGAGACTGGCTAATCTTGAAGATTGTCACAATTCTTACTGTTTCACTCCAGTTCAGTAATTGTTCATAGTCTTAGTTGTTTCGTCCATTTTTTGAGTGTATAGGTGGGACTTGTGAGACAGTTGCTTGGGTTCTGTTAGTTTAACTGAGGTTGCTGGATATTCAAACCTTTGCTAGGGGAAATAAACGAAAGCTAATG…	up
Drg1	chr11	3247596	3249923	nc	-	AGO2_bind	CCTCTGGATTGGGATACAGGGATTGATATGGAGACTTATCAAACTGAAACACCACAATTTTTTTCTTTCCGGAGATAGGGTGTTATGTATTTCAGGCTGGCTTTGAACTCTTGCAGCTGAGGCTGGCCTAGAATCCCTTTCATCAGCCTCCATCTCCTCAGTGCTGGGCTTACCACTGTGCACCTTTAGCTCCTCAGCAACACCACTTTCCCTACTTTGCTGTCACTTCTATTGAACTGTATAAAGAAGCTGGTGGGCCCGCTGGCCATGTGTCGTTATTCATGTGAGGTTTGCTGTGTGATGAGGTGAATGAGGCAACGCCT	non_up
Drp2	chrX	134453400	134456574	shorten	+	AGO2_bind	AAAGCTACTAGACTTGAATCAGAAAACTGGCCACATTCCACCCAAGATGGAATAGCAGCAAGGTCTTCCTGCACATAAAACTGTTGCTAACACTGAAAGGTGAACCCAGTCCTCAAAATGAGTTAACTTTTCCTAGGCTGTATATACTCTGACTCCTCTGTCCAGCAACTGTTCAAAGTAGAGTGTGGATGTGGAAAGAGTGGCT	non_up
Dusp4	chr8	34819895	34821953	nc	+	AGO2_bind	TTTATCTGTAGTATTGGGGGACAAGTTTTGTGATGGTGTGTCAGATTAGAGGTCACTGCAGACTTGGCAGAAATTAGCATGGTCCCCGTGCCCTCCTCCC	up
Dusp7	chr9	106374601	106375725	nc	+	AGO2_bind	TTTTTTTAACAAAGTGTTATTTTTCAGGCTAAATGCAACAATGGATTGTATAAACCAATATTTCACCCCCTTTCCTAAGACAGAGAGAGAGAGAGAGTGTTCTCAGTTTCTTGTTTCAAAAAGCAAACCATCGATGTATTTTGTTTTCAATGGAAAAGACAAACCCCATGTTCTTGACCAAATGCATTTTGCACGTGTGTGAAGTCTGATTTCCCAGCAGGCCATTCTGGAAGGGTGGGTTGTCACTCTCTGGGCATCAGGACCCTGGTTCTACCATTTCCTACCTGTGACCC	up
Dync1li2	chr8	104417680	104418935	lengthen	-	AGO2_bind	TTGGCATTTTAAAACCAGTGTTTAAACTGAAGAGACTGTTGTCTTGATGAGGGTGAGAGCGACTGCTCTGTACATCACGACCTTAACAATGTTGATGCTGTAAGTGGAAGTTCACTGTTGTCTCTCTGCTGAGTTCATTGGTGTTTTTAACTTCGAATTAGGACTGCGGACGATCTCCCGTCAGCCTCAGTCCAGGGTGTGGCTCTGTCTGGGTGCAGTATGCAGTCATGTGGAACCTTGCTTTCTAGTGCTGGGGGAAGAGATGTCTAATTACTGGCTTCAATAAACAAGAATCCAGACTGCTA	up
Dynll1	chr5	115298422	115298519	nc	-	AGO2_bind	CTGCATTGTGGGCCGAAACTTCGGTAGTTATGTGACACATGAAACCAAACACTTCATCTACTTCTACCTGGGTCAGGTGGCCATTCTTCTGTTCAAATCTGGTTAAAAGCATGGACTGTGCCAAACACCCAGTGATCCATCCAAAAACAAGGACTGCATCCAAATTCCAAATACCAGAGACTGAATCTTCAGCCTTGCTAAGGGAACACCTCGTTTGAATCTGTTGTGTTGTGTACAGGGCTTCATTCTCTGTACAAGTCTGTGGTTATAAAATTAGTAAAACAGCTTACATTTGTATTTATTTTCTAGTCCATACTTCTGTACCCCCATTTTTTTCTCCCTTAGGTCATTCCTTTAAAAATAAATCTGTTGGAGATGTATGTCTCTGCTAGTTTGTTC…	up
Dyrk2	chr10	118855602	118859361	nc	-	AGO2_bind	TTAGGGGCTTGTACATCTCTCTGCTATGGACATATATACGATACATTGTAATTATATCAGCTCAACTGCTGCAGTTATGTCTAGGCGGGGGCTTGGGTTTTTTATCGAGCAACACCTTAGACACGTGACTGTATTAATGCTGCAACTGTGTGTACTGAAAATATGTGAAATGGTTGAATGTGGACTGTGTATATATGTATGTACAGATTTCTGTGAGATGCTGCTGTTGCCACTTGACATGGGAAGTGTTGTAGTGGGTCTGAACCCTAGCGACCAGTTCTATGATACTGTATGCATTGTACAGCCAGAGCAGAAGTAAGACTGTTTAGTGAATTATTTGTTAAATTTTATTGTTGTGGCCAGAGATAATTTCAGAATAAAATTTTAATGTCCTACCTT…	up
Dzip1	chr14	118875521	118876954	shorten	-	AGO2_bind	CATGTCATTTTCCTGTGTTCAGTCCCCAGCCCATAGTATAAAATACCTCAGAACTAATTTATATTCTTGAATAATGATCTTGGCAATGATCAGAAAGTTTATATAGGAATTGTTTGGGTTTTTTTTTTCTTTTTAAACTTTT	non_up
E2f8	chr7	48866429	48866683	nc	-	AGO2_bind	CAGATTTCGATGGTGCTAACAAAACCTCCTTCGGAACCCTCTTTGTCCCACAGCGCAAACTGGAAGTCTCAACTGAGGATATCCACTGATTGACAAGATGGTGGTTTAATTTAATTTTCTAAAGAGCTATTTAATGAGACAATATACACATATAGATGGAGAGAACACCACCTTTAACAATACTGTAAATATTTGGGGTTTTTACTCAATATCACAGCAGATATACACACATGCGCATGCGAGTGCACCCACCCATACACACACACACACACACACACACACACACACACTCATACATGCGCACACATTTGTACAAGACCAAATTCAGCCTTCAGTACTATAAAATAAAATGTTGAACTAAGGTACATTAACTTCTGGGGGAGGGGAATTAATTTTTTC…	up
E330009J07Rik	chr6	40401375	40406364	nc	-	AGO2_bind	ACCTGTGTATATCATATCTGTATATATCTGAACCAAGTTATGTGCAGAGGTTGATAATAACTATATTTACAAAAGAAATTTTTACAATTAAAGTTCACATTTTAACATGAGCCTGTGTGCTGTGATCTTTTACCATGTAGTTTTTGGT	up
Echdc1	chr10	29345457	29345952	nc	+	AGO2_bind	AAGTAGCAGAGCATTGGTCTCTGAGATTTTCATGTTAATAGTAAAGCAGTAGTATTGATTTAAAGACTCATGAAGCATCCTTTTCATTTTCACCAGATTTTTGAGCAATACCTAACTTTTTGTGTGGCTATCTTTTAATAACTAAATTTAATAGAAACACATAACCCAAACTTTATGTCCATTCCAGAATTTACTTGTTCCATAAAAACTGTATAAGAATTAACTTCTAACCAGTCTCAACAAGAGGTAAAAGACACTCAAAATAATCACCTTTTTGTTGTTTGTTTTCGCACTCTGTTAACGTGATAATTCGAATACAGGGAATTTAGAAGTGTGTAAATACAGGACCCCACTTTTTAAAGGAAACACAGGCAGATGTGTTTTCTCCGGGACAAATTC…	up
Echs1	chr7	140105710	140106236	nc	-	AGO2_bind	GAGAACTGGCAGCTATACCGTTTGCCACCCTGGAAAGCTCAGCCTGTCCTTTGAGAGGCAAATAAATGATCCAAAAGGGTAGTAGTGTCGGCCACAGTTCCCACCGAAGGCTTCAGGGCTGTGGCCACAGCTTGGGTACTCATGGCGTGGCCTGCAGCCTTCACCAGTTGTTGGAAGTCAGGCTCACCCCGTCTTCTGAATCAGAAACCTGGGAAGCTTTCAAGGTGTCTTGATTTTTTTTTAACTTCACTGTAAGGGCAGGTGCACGCTTGGGCCAGCCACTCCCCTGTGCATTCTCCGCAGCTCATAGCTCAAGATGTGAGCTTCAAGAGGGAAGTGGCCCTCTCTGCTGATTCCCAACTCAAGAATTCAATGAAAGTAACTACTTCACAGTTTAGT…	up
Edem3	chr1	151822057	151822319	shorten	+	AGO2_bind	TGAAATTATATGCCCTAATTTGCAATATTTTCCCCATAAAATTTAAATGTGAAAGAACAGTAATTTACTAGATATGTTTTGGGTGGGGTATTTTGTTAAGTAGGTTTTCTTTTTTCTCTTTAACCTATGTAATAAGCTTCCAAAAAAAGTATAATTGTTTTAGAACAAATTATTTTGTAATTTTCCTTTTCCTTTTTCTTTACAGTATTAGATACTTTTAAGTGAAAAATTATGCACTCTCTGACTTCAATTTCACTAATGTAATTATTTTCTCGGGAATTCTTTTAGATCTAAATTACCATCATATTAACTTTTCTTATACAAAGCCAGCGTTTGTTCTCTCACCAGACTCCATGCCAGATCCATCATAAGAAAGCTCAGCCTAAGTAATTCAAATAG…	up
Eef2k	chr7	120904001	120907219	nc	+	AGO2_bind	GGAGATAGTTGTATAACTTTCACTTAATGCCCTTCCACTGGACATGTGATTCCTGGCATCCTTCTAAATTTTTTTTTTTTAGACCTGCTATGTAATATAGATTTTTCAAAAACAGGTTTGGCCTTTATACATGCGTATTTACTACCTCTGAGTCTTGCATTGGGGGTGTGGAAGCAGCTGTACCTCAAAGCATTCACAGTAAGACC	non_up
Efna4	chr3	89333387	89333741	nc	-	AGO2_bind	TCGCTTGTCTTCTGTGAAGACGGACTTGCCATGAGGTTGAATTTCATGCTGGTTTGTATTTTTTATAAAGTGTTTGGACCAAACCTTCAATAAATCACCCGTTCTAGTGGGGCATGGTGGCTCACACCTGTAATTCCAGCACTGGGAGGGTGAGGGTGGGGAGAGTGAGCAGGAGGTCAGATGGGTATGGG	up
Efr3a	chr15	65873760	65873811	shorten	+	AGO2_bind	TCCCAAACAATGGATGTTTGTCTGATTCTTCCACATTTGCAGGGATCACATTTGGATGCGTGTGCAAGCTGTGCTGTAGCTAGTTCAGGTACTGAATCTTTAGGACTTGCTGGAGTTCATTGCATTGGTCTATTTTGGCAGGTACGGGTTACTCAACGCATTTACTGTTCTCCTCACGGTATCCAATTGGTTCTATTCTTTTGTATGACTCCAAGAGGTTAAGTTACACGTTCCTCCGATGCTTGTGATCCTGTGCGTTCTGCTGCTTCCGTAGTGTCACTGAATCTTCCCTGAGCTCTCATACTCAGTCTCTCTCACTTCTCTTTCCTCCTCCTGGTCCTCTTGCTTCCCTCCAGCCTCCTTTAGAACTCATTTTCCTTTAGAGTAATACCACCCTTA…	up
Egln3	chr12	54178981	54179658	nc	-	AGO2_bind	CATGTCCTTATTTATTTTGTTTATTGTCTCTTTAGCCTGTGATGCCTAGAGTGTTAAGTACAACGAAGACAGGGATTTTGTACATTTTTGACCCATGCAATATTCCCAGCGCCTAACCTAATGCCTGGCATATAGCAAGAAAGGGCTTAGTAAATACATGCTCAATAAACTCAGTCTCCTCTGTAGTGGTTTGGTTCATTTCCATCGTCTCTGGCAGGAAAGGCTTGCTGGATTTTATAGCTTG	up
Ehd1	chr19	6298899	6300094	nc	+	AGO2_bind	AGGCATGGGTGATGCTTGGATATGAACAGTGGGATTTTGTGCACAGGAACCATGATATTTTTAATATATAACATTAGAGGCAGCCTTCTTTCTTGCCTCT	up
Eid2b	chr7	28278975	28279492	shorten	+	AGO2_bind	AGTTGTAAATATTCAGATAGGGAAAACCATGTATGTGTTGTGAGATGAATATTTTTCCAGACCTTGTGTAGTTGTAACCATGCGGAAATAGATGAGTGATTATTTAAATAATACAGACACAAGACTCAAA	non_up
Eif1ax	chrX	159385679	159385705	lengthen	+	AGO2_bind	TTCTTTTCTCTTTCAGATCTAAAGCGAACTCAACATTTTACATTCCAGTCTTCCGGAAGATTGTCCTTCAAGTTTGGAATCTGGCCATAGACCTCAAAGAAAAATTTTCACTATCATCTTAATTGTAATTTGTTGAGGCAGATTTGATATTACAGTCTTTGAAAAACTGTTAACTGATACGCTAAGTCCACTTTGTTGATTCGATTCAATGGTCCTTAAGACTGTTTAAGACAAAAAGCCTTTCCTACTTTGACCCCTTCCAGTAAGTAAATGGGTGTTTTGAATAAACCATTTGCCTTGTGCTCAGTATAAAGTATGACTAAGCCCTGCCTTTGCATAGCTGTTGACTGGACAGTCTTT	up
Eif4a2	chr16	23113455	23113948	nc	+	AGO2_bind	TATAAACTTTGTTACTGAAGAAGACAAGAGGATTCTTCGTGACATTGAGACTTTCTACAATACTACAGTGGAGGAAATGCCCATGAATGTGGCTGACCTAATTTAATCCCTGGGATGAGATAGTTTTGAATGCAGTGCTCGCTGTTGCTGAATAGGCGATCACAACGTGCATTGTGCTTCCTTGAGAATATTTGAATCTTGTCTCAATGCTCATAACGGATCACAAATACAGATTCTGATAGCAAAGCGACTTTAGTCCTGAGCTCTTGTGAGGAAAGGCATTGGCTTTATCCTCTTTAGAGTTAGACTGTTGGGGGTGGGTATAAAAGATGGGGTCTGTAAAATCTTTTTTTCTTAGAAATTCATTTACTAGTTATGTAGAAATGGTTGTATTAGATG…	up
Eif4b	chr15	102095436	102097174	nc	+	AGO2_bind	TAGTTCCCGCTTGGGGACCAAGATGAACGGAAACTCAATCGTGGTTTGGAAAGCTTTGGGGAGGTGACTAATTATATTTTATACCCGGTAGTGAGGGAAACAGTGTGACCTCCAGTAAACACATACATAGAATGGTCATTTCTGGATGAGGAAGCACTTAACAGGTAGTGAGAAGGCCTGGCTTTGCCCCTTCTAAACTCTCCTTTCTAGAGGTTGAAATATACCCATATTATT	up
Eif4e	chr3	138556447	138556910	shorten	+	AGO2_bind	TGGTGTGAGAGTCTGAGTACAGCTTTCTAGCAACCTTCTGTTTCCTTTCACAGCATTGTCCTTGCTGTCCTCTTGCTGATGGCTGCTAGATTTAATTTATTTGCTTCCCTCCTTGATAACATTAGTGATTCTGATTTCAGTTTTTCATTTGTTTTGCTTTTGTTTTTTTCCTCGTGTAACATTGGTGAAGGATCCAGGAATATGACAGAAAGGTGGAATAAACATTAAATTTGTGCATTCTTTGGTAATTTTTTTGTTTTTTGTAACTACAAAGCTTTGCTACAAATTTATGCATTTCATTCAAATCAGTGATCTATGTCTGTGTGATCCCTAAACATAATTGTGGACTATAAAAATGTAACACCATAATTACATTCCTAACTAGAATTAGTATGTCTG…	up
Eif4ebp1	chr8	27275561	27276666	nc	+	AGO2_bind	GTCACAATTTGAGATGGACATTTAAGGGACCAGCCGTAGGACGCAATGATGCTTCTATGTCCCCCAAGGCCCTTGGGAGGAGAGCTGCACAGCATTCAGGCCTCATACCAGGCAGACACTGGGTGTGGGTCGGCCACCCAGTCCTGCTCCTCACTCAGGGTGCCAGCTCTGCCTTGAATTTTGTGAACACCAGCACATACCTCCTTGTGCCTCTGTCTATACCGAGCTGCTACTGCAGGGGAATGACTCTCACTCACACCCTCCCTGCATGGAGCTCCAGCGAGTGGACTCAGAGGAGTCTATCAGAATGATCTGGCAATCCTAGCCCCAGCCTCCGGAGCACACCCATCTTTCCTTAGGCTGGGTTACCTGGGAAAGCCACACTTTTACTTCTTTCCC…	up
Eif4ebp2	chr10	61428491	61431787	lengthen	-	AGO2_bind	TGCTTAGCAGTGTTTCCTGCTCTGGTAACGGGTTTCTGCATGGTGGCTTTTTGAGGCTAGCTCATAAAAACTTGACTGAAGACTAAGGATGAGTGACAGG	up
Elp4	chr2	105697320	105702440	nc	-	AGO2_bind	AGAAATACAAGGTCACAAAGTGGAGCCACCATCCTTAAGTTTGAGTTGTTTCATGATTTATTTTTTTCTACTGACTTTTGTACAAACATAATATGGCAGAAATACTGCCATTTGACATTTAGCTGCTGTGGGTTTTTTTTTAAAATACTAATTACTTTTTAAATAAACACCCAAAAAATCCCCAAAATACAGTTTGCCTTAGAGTTGTCATT	non_up
Emb	chr13	117273259	117274102	nc	+	AGO2_bind	TGGCTACACTGCAGTCTAGACACTAAGATAAACTTGTGCTCTATAAATAATGGTGCAAAGTAAGGGAGTTCAAATGCTTGTGCCATGGCCACTACATTACCAGAGCTTC	non_up
Emc10	chr7	44489937	44490124	nc	-	AGO2_bind	AGCCCTCTGGCCTTCCTGTAAGCCCCTCTTTCTGTCCCTGAGCCTCTCTCTCATCCTGTTGACTGAGAGCTTGGGTGGACCTCCCTGTAGCCAGCTCACTGCAACTGTGTCCCACCATGTGGCACTGTGCTCCTCTGTCTGCTAAACACCCACCAGCCTGCCCCACCCCACCCCACCATACACTTTGGGAACTTGCCAAGCTCTCTCCAGCCTCTGTGCCTTTGCCCTGCAGGCCCCGTGCGCCCCTCACTGTCACTCTCCAGCCCTTTGCCAAGGATCTGTGGCCCAGAGGCCTCTGCTCTTAGTGGCTAGGTCAGCCTCCAGCCCACTGTCCAGGTGGCATGCTGTCTTCTTTGCCCCCCTCTCTGGTGCCCCAGAATACCATGGTGACCTACCACT…	non_up
Emc6	chr11	73175524	73176197	nc	-	AGO2_bind	AGGTTTAGCCAGTCGCCTTTCCTATAACAAAAAATGCAAGCTATTTTTCTAAATCGTTGTCCTCTGGCGATTAGGTTATGTGGACATTTAATCAAATGAGTTTGTTTCAGTTGAAATGCCTCTGACTATATGTTCATTCATAATCCTTCCTTGAGAGGAGGGTTTTAGAATGAAATACATGTTTAACTGAAAAAATAAATACTTGTGTTAGACTT	up
Eml4	chr17	83479414	83479796	nc	+	AGO2_bind	TGCCTTTAACAGATGAACTGTAATGACGACCTGCTAACTGCTAGCCTTCAGCGCTATCTGTTCCCTCACACAGTCGCTAAGTGGTCAAATTGGTGCTTGAAATTCATTGGTCTAGTTGTAATTTTTATACAAATTACACCAAGAGATAAGATGTCTTTTTTTTACAGAAGTGTAATAGTCACAGTGCCGCTTATAGGCTGCACGCACCCCTTGCGGATGTGCTATCTGTGGGCATTTCCTCCTCCTGTGAGCCTTGCAGCCCTTGTATGGCGGCTTTGGTCTGGGCAGTGCATGTGTTAGTAGTGTACGTGGGCAGGTCGGGCTTTCTAAGCTTTGTCAGATAACTATTTTTCCTAAGTATGTGTTTCCTACTCCAGTGATTGACAAGTGTGCATTGCC…	non_up
Enox2	chrX	49010502	49011449	nc	-	AGO2_bind	TGCTGTTAGTGTGCTGAAATGCAAACTGTGTATTGCTGTAAATACTGTTTACTTCAATGCTGGATGTTTGTAAAGAACTGATGTGAGTATTGAAAGTAAAGAAATAATGAATAAATGATGGACTGGGCTGTGAGGCTTCCTGCAGATG	up
Entpd5	chr12	84373875	84376677	nc	-	AGO2_bind	TGCTGAATTTGGCTATTTTCTGAATTCGTTGTCTAGCTCAGGATCTCAGAACCCCTTTCCAGTGATACCCAAATTTGGTTTGGTTGGCTATTTTGGTCCATATTGGTACAGGTCAGGACAGTGAGTAGCATTAGAGAACCATGTTTTCTCTCTCAGGACGTTTTCTGGGTTGTGGTTGAACACAGGTCATGCATGCGAGGCATGGGTACTCACTCTACTGCATTATTTAGCTCTTTAAAGTCATTACCTGAAAGATCTTAAACTTCTGTCACTATGTCGTTTCTAGTATTACATCACTGGCCACAGGGTCTCCTGTCGCTTGGCTCCTGTCACAGCACTTTGCCCTCCTCTT	up
Entpd7	chr19	43730936	43732683	nc	+	AGO2_bind	TTGTCTCCCTTCTCCATCATTCTAATTTTTATGTCCTGTGAGTGAGCCTCTGCTTTTTTTTTTTAATGTTGCTATAAAATGCTCTTACCAGCCATTTGCTTCCTCAGGGAACATTTAGCTTCATCTTGGTTTCTATATAGCTGTCTTGGTGTGTTGAGA	up
Eny2	chr15	44435791	44435868	nc	+	AGO2_bind	GCCCTGGTACCTGACAGTGTAAAGAAGGAGCTCCTACAGAGAATAAGAACATTCCTTGCTCAGCATGCCAGCCTTTAAGGGTGAATTAGAATGTGTTGGTCTGTGGATTTATTTCTGAAAGTAAAACTTGCCATAATTAGAAATTGATTTCCCAAATAAAGTCCTTTTTTGTATGATGGTATACAGTTTTCAGTAATGTATACATTGTATTGATTTTTTCCCTAAATGTGTTATTTTAATAAATATCTCATGAATGAGTTTCAATTTTTTTATTTTGGAATAAATGGGACTCTGTTTATTACTGATTGCCTAGAAATGTTGAGATAAAAAATGCCAGCAATTACTATTATCCAGTATTTATATGTGTGATTCTCTGTGCTAACGTCTGAGACGCCTTTC…	up
Ephb2	chr4	136647536	136653609	lengthen	-	AGO2_bind	TGTGAATTGTAAAAATAGATTTGTGGACTCAATATTGTCTTTCCTCTAAAATTACCCCCCAAAAAAGCAAATAAGAGTTCCTAGAAGCCCTTAGTGGGGT	up
Eps15	chr4	109387655	109387818	shorten	+	AGO2_bind	AGACAGAGTTTTAACCATCTTCCTTTTATGTACTTGTTCAGCTTTATCTGTGCTCTCTTCATAGATGTTCTCTCATGTTTCAAACTTATAAATTACTGTTGTAATTATGAAGATAATAAACTTTAATAAGTAAAAATGTGTACTATATCATTTTGCATTGAAACTTTGTGCTGTTCTTGATCGTGTGCATATGGTAGGAGGAGGGCAAGTTGCCATCAGCATACATT	non_up
Ercc8	chr13	108194513	108199285	shorten	+	AGO2_bind	ATATTTCCCTGTGTGCTTTAAAATGAGATCGATGTGTATGATACCCTGAAATATACTTTTCTGTCGGTTAATTAATCAGAACTTGTCTCCTTGAGCGCATTCACCAGGG	non_up
Ermp1	chr19	29609874	29610189	nc	-	AGO2_bind	CATCCCCCAGAAGAGTATAAACAGAAGCAGCACACTAGGGACAAGTATGAAGAACTGAAAGATTGTTCTACACAGCGTTTCCAGCTTAGCAGCTATAACTAAATGTCTGAGATTTCCCCCAACCCTGATTTTGCTGTGAAAGAGATTAGACCACAAGCCAGCCTAGGTGACTCAGGAAGCTGTTGGAAGAACATGTCTGTCCATCTCATTTTCACTTATTTGCTGACTTGTTGAGGGTTAATCGTTGCCTTACAATGTTACTGAAATAAACTTTTTAACACACTGGTTGGAAAAAATGGATCTTTTACAACTGCTTTTTATTCTATCTCCATATTTTAAGGCTATTTTTTATCCCTAGTGTCTGTCTGTCTCCGTCTCTCTCTCTCTCTCTCTCTCTCT…	up
Erp44	chr4	48193333	48194480	lengthen	-	AGO2_bind	AAAAGCTAAGGGGATATATATTCTAGGGGCTTGGGAGGGAAATAAATTAAAAATTTCACACTGTGTACTGTGTTGTACTGATTGGTTGGGCATTGCTTATGAGGGTTCCATAGTGGTTCTTCTTGGATTCCTAATGTGTAACTTAAACATACTATGAAGAGGAGGAGAGCCATAAGCCAGAGCATTTGGCAAAGA	up
Esyt2	chr12	116372226	116373092	shorten	+	AGO2_bind	AGTGTGCCTCAGTTTGTAATGTAACACGTACAGTTGTAACACAGTCTGTGGCTCTTCACAGCACACCCCAGGTAGTCATACCGTCAGAGTAATCTCTCTCCTGCCATCTGACACCTTCCTCTGAATCCTGTTTATAAATCTTTTTTCATTAGTGAGTAGGATTGTGAGAAAGTTTGTGTAGGTACACACATGAACATATATGCACATAAAATATTCAAGGGTGGCATTTTAGTTGCAGGAGAAAGGCAGGTTATATTAAAACTAGTTGCTTGACCATGGTATTAGCTTTTTTTTTCCTTAAGTGTGTTTTTAATTAAGTCCATTTAAGAGCTTCTGTCTATAAAAGAGATTTTTTTCCTGAAATTGTATCATGGCAATCGTTTTTTCACCAACAACCTA…	up
Etf1	chr18	34902785	34904480	shorten	-	AGO2_bind	ATATGACAAGACCAGAGAAATTGGATGTAAATTTACATTTTTGAATATGCTTGTTGTTTCACATGATACATTTAGGGTATGCAGCTCCTTTTGTAGTTTTTATTTTTACTATTTAAGTTTGGAAATGATGCCAAATTTTTGTATTTCTTTAATCAATGTGTTCTCCTTGGTGATATATATTGCATTATATATTGATGTGTGTATCAATATATACCGATATGTGTTACACTTACGCATACAAACACACATAAGTGAGGGGTGAAACCGTAGCCTGCACTCCCTAGCCTCTGCAGAGAGACCCTAAGAGCAGAATCTCGGTGTTGTGATGTACAGAAATGGAGAAGAGTATTAAACCATATTTAAGAATATATTTTGT	up
Ewsr1	chr11	5067287	5069688	shorten	-	AGO2_bind	GACCAGATTTATTTTTTAAACCAGAAAATGTTTTAAATTTATAATTCCATATTTATAATGTTGGCGACAACATTATGATTATTCCTTGTCTGTACTTTAGTATTTTCACCATTTGTGAAGAAACATTAAAACAAGTTAAATAGTAGTGTGCTGAGTTTTTTTTTGTTGTTGTTGTTTTTTGATTTGTTCTTTTTTTTTTCCTTTTTAAGATGGTTGTTTTAAGACTTAACAATGGGAACCCCTTGTGAGCATGCTCAGTATCATTGTGGAGAACCAAGAGGGCCTCTAATTGTAACAATGTTCATGGTTGTGATTTTTTTTTTTAAATAAAATTCCAAATGTTTATAAACTGTCATCCTCCTCCTCTGTTCTCGTGTATG	non_up
Exoc7	chr11	116286254	116289110	lengthen	-	AGO2_bind	GGCTGCCCTTGTCTCTAAGGCTGTATGTGGACAGCAACCATGGTGCTGTGGAAAAGCAGTAGCTGCTAAGGAAGCAGCCTGGGCCTCGCTGCAGAGCCCTGGCAGGGAGTTGAGGGAGCTTTACTGAGCAGAGCCT	non_up
Ext1	chr15	53068267	53068335	nc	-	AGO2_bind	GGGCTGCGCCAGACTGCTCCATTCACCTCACTGGCTTCTGTGTCCCACAACTAGGTTGTGTACAGTTTAATTATGGAACATTAAATAATTATTTTTGAAATGATTGCTATGCAGGTTTAAACTTTTTTAATGATCAAAACTATTAAAAACCAGAGTTCTTTCTTTAATCAAAATTGTGTTGGTTGTGTATATTTCCAAGCTGCTGCCCCCCTCCCTACAGACATGATTGCCATGGGTCACCCAGGATTTCCTGCAGTGACAG	up
Extl2	chr3	116028337	116029018	shorten	+	AGO2_bind	TCTTATATGTAACTTGTATGCAACAAGGAATCAGTGTGTCCCTGTAATCTGTCACCGCATATGACCTTGAGAATCTACATTAGTTCTTATATTTTACAGAATGTGTTGAATAATGAATAAATATGTATAAAAATAACTTCTGGAAGAATGGTTAAGTAGAAGCTAGCAGAAATAAAAAACTTTAGTATCAAAGATCTTTATTATTAAAGCATAGGCTACCTTGTGAGTATTTAATAACTGTATTGCACAAAAATGTTTCCATACAGAACCCAGGATTTTGTTAGGATTTTTTTTAAGTCCCAATTCATGACGAAATTTCAATTACATGGTTGTTGAAAATAAAAAGGACTGAGCCATCATGTGAGAAGGCAGTGGGATGCTCTCAGGAGTTCACTGTTC…	up
Eya3	chr4	132722135	132724764	nc	+	AGO2_bind	TTGTTTTTTACGGCACTATCCCTTCAGGACCAATGTCGGTGCCTGTTTAATTGGGTTAAACGTCCCTAGAGTTGAGGAAATGTGCAGCCTTGGTCTTCAGGAGGTCCTTGACCAACCCCTAGCTATAGTCACTGTCCGCAGCGATACCACAGCCC	non_up
Ezr	chr17	6738275	6738610	nc	-	AGO2_bind	GAGTCTCCTTCCTCCAGACCGCTGGCAGAGTCTCCAGGGGTCCTTCAGAGTGTACGGTACAGGACTCTCCGATACAAAATTCTCATGCTTATCTGTTAGCATACATTGTTGGACTTATATATCTAATGATCTGCTATAGAGGATAGTATTTATATATAAGCGATAATATGGGTTTGTAACATTAGTTTTAAAAAAGGGAAAGTTTTGTTCTGTATATTTTGTTACCTTTTACAGAATAAAAGAATTCAACATTAAGAACCATGTAACCGAGACACTTGATCTGACACAGGGGCAGTCGGGAAACCGATGACTGCAGTAATCACCACTGTACAAAAATGTTAGTGGGTTTTGTGCACGTAAAATGCACACTTCCATTTCCTGTCAGTTTCTTATTTGAAA…	up
Fads2	chr19	10062765	10064148	nc	-	AGO2_bind	ATGAAGCTGCCGTCCTCCGGGCACCCTCGGGAAAGGGGCACTGTTGGGTGACAGCCAGAGGGAGGGGAGGGCTTTTGTTCTGAAGGGTTCTCATGAGACTGAAGTGTCTGCTGCCTCACATTCCCCGGGCTTGCATCCTTTCTTGTTATTCCTCTTCCCTCACCCCTACCTACTCCATTCTCATGGAGTTCCCCCTTTGTCAGCCCTGACCCCATCCCCTCTGCCTCCCAGTCCCTTCTCCCAGAGAGCCGGAGAGGTGGTTGTCTCAGGTGGTTACGCGTCTGCCTTTAACTTCTGCACCTAAAGATTCCTGGTATGAGATTCTGCTCCTGGCAGCCTAGTCCCCACCCCCTTCTGTCCCACAGACACTCTGGGGGCCTGTGGAACAGGAGTCCAGGA…	up
Faf1	chr4	109962047	109963097	nc	+	AGO2_bind	GAGGTGGAAGCAGCCACTCCTGACGAGCCAGCGGCACGTGTCAAGAGATGGGCTCCTCACCAACCCACCTACCTGCTCGTGTCACTCAGTTCAATGTCACACTTCTGCCTCTTGCAAGATTGCTGGAAAAAAGTAATAAACATAGCTACTTAAAATTTCCCATCCATGAGTATATGTTCCCCGCTCCTCATGACGGAGTGCCACAACCCCATTGCCCTCTCCTGATGCCTGACTAGTGTT	up
Fam104a	chr11	113661319	113662908	lengthen	-	AGO2_bind	ATGCGGGATCTTAATTTTTTTTAATTCAATAAACTAGTAAAGAATATCTAGTTTCCATGGGGAAAAACCCCTGTAAGTTTTCTCCCTAAATATAGGAAGCTTGACTCTGTTGCACTGAAGCTAACTGCCGTCCTACCTCTTAGTATGTAGATGTCTGTCTATGGGATGCTCTCCCTTGGAACAGAACAGCCGTCCACTCGGAAGACCAGGGACGTTAAGCACATTTCCTAGTTGTGGTCTTTATTTTACATTTGAATTTCCAGGGAGAATATCACTTCCATATCTTATTTTCTTCTAGTCTGTACCCCAGACGCTATAGAGAACATTGCGCAGTGCTCAAGTCAAGAAATAGCTAGTAAATGTTATGAACTCGTATATTAACAGCTTAACTGCTAGCTC…	up
Fam107b	chr2	3780072	3782136	nc	+	AGO2_bind	AGCTCTTTTGAGTTCTCCTGAGAGCAGTGTAGAGGAGTGTATATTAGGACTGGTGATGAGGCCTTTAGAGATTGTATGGAATGCAAATAGAGATCTGTTTCTAAGAGACTTTAGGGGAAGGCTTGATACTTTTTACATTTTGAATATTTTAGACTTGAGCTTTGAACATCTCCGGCGGATGGTCACAAGTTTCTTTCCCTTTTGTTTCCTGTGAAGATGACCATCTTGGCGCTCTTGGCATGATGCTGTTGGTAGGATGATCCTGACTACTGTGTTGCATCTCTCAGGAAAAGCTGAGGTGCTGGGCAAGGCTGCTCAGTTCCCTCTTGCTAGCTAGCATGCTGTTCAAAGAGACATCTAAGTTACAAATAATATGAAAGTTCTCATGCAAAATATATT…	non_up
Fam114a1	chr5	65041848	65041875	nc	+	AGO2_bind	CTGACATCCCTACCAGTAGTGTCCAAAATAGTCATGCCCAGTGGCTTATCCCAGGGCAAATGATGCCTGCAGTCTTGAAAGGGAGAAAAATCCCTCCTTTGTTCCTGTGGTAGAAGCCACTGCGTCTGTCCCCTGTGGGCCAAGTAGATATCTGAATTCTCTCAGTAGCATTTTTGTGTGACTGTGTTTTGTTTTTTCAGCTGTATGTCTCCTGAAACAACCAAATAAAAACTCAAGAACAATGT	non_up
Fam160a1	chr3	85654407	85660064	nc	-	AGO2_bind	CTCTGCAAGAAGTGAAATGTAAGAACGGAGCTCCTCCTGCCACATAGGACACATCATTGGCTGCTCTGAATTTTACTTCTAGGACTTGCAATCTTTCCATACCTATTGCCTTAATGTTGTGGGGAAAATCCCCAAGCCCCAGCTGTCTGCCCAAAACTTCGCACACAGAGAGAATCTGGAATGCAGGATTTTTTTTCTTGTTGCTTGAGAGCTGTTCTAATCATTGGAGCACAACCAAAACTCAAGACAGCCTTAATTCAGTAAGATTTGCACAAAAGGAAGCATACCTATGCAAACTTTGGATCTTAGGCATTTGATCAGATGGAAAAAAGTGTGGTGTCATATACTTATGTTAAAAACATTATTGTTTAAGTATTTTATGAAAACAAACGTTAACTT…	up
Fam160b1	chr19	57387158	57389590	nc	+	AGO2_bind	GGTACAGGTGTTTGTTAATGTTCTCATAGTGCTCTGTGGGCTACCAGTGAGGTGAGCTCTAGACCAAAATACTCACACTTCGCTTCTCGGCTGGACCTATGGCGCCCACGCCATGAGCTCGGCAAAGCTTCTCCCCTGCGTGTTTGCTGCTCCCGACGATACGCTTTTCCCAAGTTGTCCTAATGACCTGCCCTGCAGCCAGCTCAGGTTAGCCTGTTTCTCATCTAAGTTTAATTCCTTTCTCATATCTAATCCAGACCCAGAGTCAGCACAAGTCACGGAGCTGGGTTTGAGTTGATTTAAAGAAA	up
Fam171a1	chr2	3227253	3227807	nc	+	AGO2_bind	AAAGTATGATTCAGTTTCAGTTGTAAACGTTTTGCTTCCTTCAGTTCTACTTCTCTGTGGTTGGTTTCGGTGTCGCCCTTCAGGAACTCAGAACCCGGGTGTCAGCTCTTAACATCTCTAAGCCTTTTAATAAAACTGTACTGAAGTTTTTATCAGCTAAGAGTCAGTTCTTCAATTCTGGTCCCATTATCTCCAAGTGCCTTTTTTACAGTGACAACAGACAGTCCCTCGGTTTCATGTCTTTTCGTAACCCTTTCAATTGAACTGCCTGGATTTTATATAAAGTTACTAAACGATACCTTGTTCTTGGAACTGCATGCTGCCAAGTGCCATTCGTACTGAGCATCCTCATTTCAACGCAGTATACGCTCTAGTTATCATGTGTAACGTGGGTCTGTT…	non_up
Fam204a	chr19	60198899	60199008	lengthen	-	AGO2_bind	CCTTATCTGTTCTTAGCATGACTGTACTTTTTCTAGGATTGTATTTTTAAGATTGGCTTTGTTTATAGTGGATTGATCATAAATAGAATTTTCAATTGTTACTAATTTTACAAATAATTTTAATTACTGTAATGCTTTAAAAATAATTACTGATTCTTTTTTAGAGGTAAAATTAATATTACTTAGTAACAGTAAAAGCAGTTGATTTATTTTTTTTGTGTGTGTGTGTAATGTCAGTGGAAATAATTAGAGTAAAAGATGGACATAGTATCTGGAGAATGATTTAAATTCAGAT	non_up
Fam234b	chr6	135234296	135236239	nc	+	AGO2_bind	CTGCCAGTGAAAGGGTTTAGAATATAGTTTGGAGTGTGGACTAGTTTTCAGTGGACCAACACGGGAGATGGGTGGGGGTCCTCTGGCCTGCTTGAGCCCTTGTAGGC	up
Fam49b	chr15	63929094	63930943	lengthen	-	AGO2_bind	TCCAAGCAAATTAGGTCCATGCTGCAGTAAGAGCTGTGGAGCAAGCCCCTACTGCAGATGGAGCACACAGTGTTCTTCAGTGACCGAGAATGCACAGTCTTAGTGAATGCCATCAAATCTCCTTATTCTTGCTTTGGTTTCTTTCCTCTGTTCCTCTTCCCACTTTTTAAATCATGTTCTTGTTCTTAAGACTTCTTTTCTGTGCCAAAATCAGTAAAGTTATACTTTGAAAGGGATTTTGTCCTTTCAAAACAGGCCATCTAAGGCAGCTAATTACGCATTGCATTGAGGTCTCTACTGAGAAAAGTTCTGTGACTTGAACTAAATATTTTTAAATGTGGATTTTTTTTGAAAACTAATATTTAATATTGCTTCTCCTGCATGGCGAAACTGCCTATT…	up
Fam76b	chr9	13845291	13846531	nc	+	AGO2_bind	GTGCTGTATTGTGCTTTTAGCCTGTTTGCTGCAGTTAGCATATCCCAGTGAGGGTCATATAGACTCCAGTTTATCATGTATTAATAGCCTGTGAATATTACAGTCATTTTTAGAGTATATTGGTCTAAATATGCATTTTCCGATGAGCCTGTTAAGCTGGTCACATGTATAGATTAACAAAATACTGTACCTGTATACATCTGACTGTTGGCATTTTGTACTTTTTTCTAAGCCAATATTTCACAATAAA	non_up
Far1	chr7	113569324	113571511	shorten	+	AGO2_bind	AAATTAAATAAAGGATTTTACCATGTAAAGTAGCAAACTGTTGAATGAGTTTCAAGTCATCATTTCTTTGCATGTTGTTTTAGCTTTAGAAAGACATGCGTTATAGAAACAAGTAATAGCAAAAAATTGATGTATATTTATTGATTCAATTCCCTTTAAATCTTACTAGTTTGTTACTATTTTATCCATATTTTTAATGGCTTGTTCAGCATAACACAGTTATAATTAAGCTGATCAAGTTGTACTACATTTAAATCATCAGCAGTGTATCTTGAAAGTGCTTAAAGGGTTAGTTCATAGTACAAGAAATTAAATGCAACTTTACATTTTAATTTTTTGTCAATTAAAATACAATGTAGAAGTTTATTTTACTATTGTGGACACAAAATGTAAAGGAAA…	non_up
Fasn	chr11	120807076	120807526	nc	-	AGO2_bind	TCGTTTCTCCATTAAATTCTCATATTTATTGCATTGCTGGGAAAGACCCCCAGGGGTGACTCATTCCAGAACCCCCTAAAATGGGAGAAGCCATGTGGGGAAGATTTCTGGGAAAGTTTCTAGACTCAATACACAGGCTGCTGGCTGGAGCCCCTTTTTGTCTTGTCCTGTCCCTGCTCACTGCAGGGCAGGATATGGAGAGGGCTGGTTCCCAGGGAACAAGGACCCCAGCAGACACTGTAGCCCGTGGCCCTTGGTCCCCAGCATCCCCGGCTGCCCCATGATGCAGGGCCATCCTGACTCTGCGGACCGCACCGGGCACTGACTGTCTGTTTTCCAAGACGAAAATGATGCTTGGGTTTTGACTTTTCTGCAGCTGTCAGTGTGAAGAAGTGTCTG…	up
Fbrsl1	chr5	110361751	110362438	lengthen	-	AGO2_bind	TCTCCAGCTTTCCCGTGTGCTGTGTGTGTGGTGTGTTGTCAGCTTGTCCTTTTTGGTTCTCAACCAGCACATTTATGCTGAATCAACACTCGGCACCCCGTCTACTACTCTGTTCCGTTCCTTCCAGCCTGGTTTCCGCAGTGGACTCTGGTTATTTTAAATAGTCTGTCTTCGTGTCAGTCGACACAGAGAGATAAATACAACCT	up
Fbxl18	chr5	142866950	142871789	shorten	-	AGO2_bind	GAGAACTGCCTGTGGTTGGTATCTGGCAGTGACAGATGTCACTATGGTGCTGACAAACTACATTCTGAATGGGTGTTTCTATGTAAATCTGTAGCATGTGGAAAATCTCTAATAAATGGAACTTGATTTAGAAAGCCAGGCAGCCGTGTGGTCCTTCCAGCAGGGACTCGACTATCCATGTATAGCCAGCTTCATGGGCTCA	non_up
Fbxo21	chr5	118008691	118010009	nc	+	AGO2_bind	TTGGGAGAACAGTGTCTCCCTTCTCTCACTGGGTCTGTGCACATTTCTGCCTGTTGTGAGCTCCTGTCTTGTTACGTTGGTTCTCTGAGCAAATGCACAGCAAT	non_up
Fbxo32	chr15	58175881	58180075	lengthen	-	AGO2_bind	AACTAAACTTGGAAGGTTGGACAGATTATGTGCAAAGATGATTGTTTGTTTAATAATGAATAATCTGAATCCTGTATAACTTATTTGCACACCTTTCTTGCATGATGAACTGACATTTTTATAGTTGTTTGTATAAGACAGTGGCATATTTTTGTAAACATTTTTTTGACACTGAACTTCAATAAATGTTTTTCCTACAACACACCCTGGTGTATTTTTGATGTGTGTCGATTCAACTCA	non_up
Fbxo38	chr18	62504061	62504156	nc	-	AGO2_bind	TCTTGTGTGTTTTTGTTACCATGATGCCAACTAAACCCTTAGTCAGAGAAGATTATGTTTCTGCACTAAGATGTGGCTCTTCTTTTTTGTGTGTTTATATTTGGCATATTCATTTACATGAAAAGATTGACGAACTTAAATAAATTTGAAGGGCAAATAGAGAGTTTCCAGAGCATTTCTAGTTATTTATTTCCACATGCAGTTGTGTACATGCTTTATCTTGAACATAAAAATAAACACTTAGTAAAAACTATTCTTGCCATGGACTTGAAACTTGCTATTTACAGTAGCAAATACTCCACAGAGA	up
Fbxo45	chr16	32230112	32231614	nc	-	AGO2_bind	GTTGTTTTCCTTTTGTTAGAACAGAAACGTCTTTCTGTATAAAAGTATAATTAATATGGTTTAGATACATAAGAATTGATGAAGGCAAGTAAAATCTTTGTACTTTTTACATGATTGCTGTATGTATATTTTGTTTTAAATCTAATAAAATTAGGGACAGAGAGTGACTCGCTGGGGTTCTTGGGGTCCTTGAGAATTAAATTTGTCAAAACTGCTATGAAACAGGAGACTGGCCACAGGACGGTCTGTAGTTGCCTCCTGAAAGGGTTACATGTATTTATTGTATATTTGCTATGTTGCTTGAAAAAGAAATTTGTTAAAGATTCTTTTTGATAATCTGTATCAAGAAGAAACCTTGTACAAAGTGGAATTATATGTTAAACGTTTTAGGGAAGATAG…	up
Fbxo46	chr7	19137814	19138256	nc	+	AGO2_bind	TTTTTTGAGGCAGCCCAGCATTTCTAGATGTTTCCTCATTAAATAAAAAAAAAGTTTTCTTCTGAACCTCAAACTACCAGAGTCTCTAGGGAAAGGAGGGTTGAAGTCCCCTCAAGCGTAGGAGAACCCCTTAGGCTCTTGTCACTGACTCTTTCCTCAGTAAAGCTGTGAAGCCCCTTGCCTCACTCCTGGA	up
Fbxw11	chr11	32746667	32746711	nc	+	AGO2_bind	GTGTGGGGCACAGCCTCAGGCCCTGTCAGCTCTGCTGTCACTCATCACTGTGAGAGTGGCACCCAGGCAGGACATTGGTGACATTATTTCCCTCTTTCAAAATTAGGTTTTGATTTCCCCTTGCCATTGTTTCCAAAGATGAAGGAATGTTAGTACGGTTTTAAAGGACCAACCAGCCCCTCCCAGTGAATGAAGCCTCTTCCCATGGAAGCACACTCTAGGAGAGAGAAGGCCTCTGGGCTCCACCTGGCCTGGCATTATGAATGCAGTGGGGTCAGTGTGTGGTGGATGTGTGTACTGGGTTGGCTTTCCTTTTTAGTTTTTTTACTTTTTAGTTTAGTTTGTTCTTTTCCTTCCCCAATAAATCATTCTCACATGCTTCCATGTTTGTTTCTGAGA…	up
Fermt2	chr14	45458800	45459753	nc	-	AGO2_bind	TCTCTCAACTCGTGCGAAAGACCAAAATGAAAGTTTAGATGAGGAGATGTTCTACAAACTCACCAGTGGTTGGGTGTGAATAGGAAAACTTGTAATAAAACTCCACAGCCATAACAATATTTAACTTTAAAGCTATTGTTTCTTATATGCTGCTTAATAAAGTAAGCTTGAACTTTATTATTTTATCATGATACCTTTTTGCCTTACCAGACCAGTACATATGTGCACTAACAAGCACGATTGTTAATCTGCTGCCTACCTTGATATGCCGTATGTGGACTGTGGAATTCCCAACAGTCCTTAGGGCCACGGAAAGCTGTCACTGACTGACAGTAACCAAACTAAGAAACAAGCCATCTACCAAGCCACCCAGGGCATACATATAACCTATATGAAGTC…	up
Fgd6	chr10	94142005	94145340	nc	+	AGO2_bind	CAAATCCGCCCACAGTCGTTATGAGATAGATTGTTTTGTTAGGTATATATATAGTTCCTAAAAATGTTTTTCATGGATGTTATTTATTAAAATGTTGATGTTTACTTTCTGGTCATAACTGTTTCTGAGACTCACACTGAATTCTAAAGTACTGTTTAGCGCCTGGGAACTTACTGTAATGCTGTATTCTGTGTACCATGGATGATGTGCCGTCCACACTGCTGTCTCTGCCTTACGTCATGACACTCTGACTGATGG	up
Ficd	chr5	113740221	113740606	nc	+	AGO2_bind	GTGGCCTTCTTCTAGTAACTTGTAAAGTGATGGATGGTGTCACATCTGATAGATACATTTCCAAGTTGTCATCTTAGGAAAAATAAACTTTTTTTCAATCATATTTATGGCTAATGCCGATTTGACTGCTGCTATTTAGAGTCATAATGGCTACGTCACTGGATTTTGTTCTGAGACAGCCTACAGTGTCCCAGCGCACTGCACTTTTTGTTTGAATTGGAAACTCATACCAGCCACCAAACGATGGTATCCAGCGTTTAGAAAGATACTCTGACAGTTTTCTGACAGACTGAGAAAAAAAACAGATGTGTGCGTGCAGCACCGTCAACAGCTCTGCAGGACGCGGCCCCCAGCTCCTGGCTCTTCTCTGCACACCAAGTCTCATGGGAGGCTCACTTT…	up
Fip1l1	chr5	74596153	74598791	shorten	+	AGO2_bind	CTCCACCTCTTCTGTACGTCAGTCCCAGAAATAGATGCTATAAATCTCCTTATTTTTCTGGATAATGTTTAAGAAATATACCTTTAATCTTGTTCTGTTAGAATGAAACGTTAACTTTTTTCTTTTCCAAAATAAAAGTGTGCATTTTTTTGTGTTAAGTTAAAAAGCTTTGTCTTGTAATATTTAAAGAATAAAAGACAGAAGTGACTTTATATCTAAGAAAGTAATGTGAATTAAGTCATCAGGGGATTTAGAGCTAAGGTTGACCATGTGATCACGGGATGGTG	up
Fkbp4	chr6	128430103	128430683	nc	-	AGO2_bind	TCACCTCTAGACAGCCCCTACCAGTACCTCCGCTCCTCTCAGTTTCCTCATCCAGGTTGTCCCTGTCCTGTCCCTATCCCCTCAGCCTCTTTAATGCACGCTGAAGGTCCAGGCACACCTCAAGTCCTGTGCTTGAGCAATAAAGTGGAAACAACAAAACCTGGGTGTCAGGCAACCCTTTATGTTGAGTTCTCA	up
Flcn	chr11	59791453	59791751	nc	-	AGO2_bind	CAGGTCACGTGCACAGCCGTGGCCTCTGCACATCTTGCCGGCCTGTGGATACATCAAAACCATGGCTGTTTTGTTTGCTTTTGTTTTTTTTTAATTTTGGTTTTTGAGTCAGGGTCTTATTCTGTATCCTATCCCAGTTTAGAACTCATGGTGTGGCCTCTGCTACTTCCAGACTTGTAGCAATCCTCCTGCCTCAGCCTCCCAAGTGCTGGGATTACCGAACTGAGCCATCAGAACATTACATTGCTTTCTTCTCTGTTGCTGCCGTAGCGCTAACCAGCCACTGTAGACTATGACGGTGTTACGACAGATCGCCTCTCACCATTGCAGTTTAATAAGGACGTAGCTTGGAAAGATTTCCTGAAAGCTTTCCCAATTTGTTTTTATAATATTCTTGGT…	non_up
Fmn1	chr2	113709729	113716769	nc	+	AGO2_bind	GGCACTTTAAAGACATGAAACCTCTTATTACATGCTCTTGTATGTTTTTAAGCATAATAAGCTAACTGGATTTGGGTATATGCCCTTTAAGTTAAAAATAATAT	non_up
Fmnl2	chr2	53132221	53133805	nc	+	AGO2_bind	ACTGGACTGAAGCTAAATTTGTACTTTTCATAATATATATTCTGCTTCTGGCTTACCTTGTTGGTACATCAGTATATTAATTGTAAAAATTATTGTATAGTATTTAACCACCAAATCTGTGTTCATGTGAACCCCTTGGTGAAGGCCCCCTTTTCATGGATGTGTAGTTATATGATCTTTAAAATGTACAGATATTTTGCTATAAGATTGGTGCAGTTTTTTATGGTTTTTACACTTCTCTTTAATTCCTACCTAAGCCTTTAGGTACTACTGTAAATATTGTTTTAAAATGCATCAGCCTATGCTACACAATCTGAATGTTACTTTAACTTATAGTTTGTTTTCTGAAATATATATATATTTAACTACAAGGACAGTTTAAAAGTCAGTTACCACATT…	up
Fnbp1l	chr3	122538724	122539644	nc	-	AGO2_bind	GGGAGAAAGAGAATGTGAAACGTTCTGTGTATTATTGGATTTCAAGCAATATTTTAGAAACCGTGTGACTGCTTTAATAATTTTTTCCAATGCTATTTGAATCATACTACCAGTTACGCTAAAGCTGAATGACAATTGTGTGAACATTAATGCCTTCATAAGATCAAGTACACCACTGTTATGCAGCTGACATATAGTATATTACATTTGAGGCTAGTAAACTATACAGTTTTAGATATTAAATCTCGTTACAGGGTTATTTATATAATGTGACATTATTCTATACTGACAGACTACATGAAGTAGTTTTAAAAAGTAGTGCTATTTTTATTTCAAAAGTTAGCAATGAGAAGGAAATGTGACCTGGCTGTGTTTGTCTTCTGTACAGAGACTGAAGTG…	up
Fnbp4	chr2	90780475	90781022	nc	+	AGO2_bind	CCAGCACATAGTTTTCATTTTGTTTTATGTTCAGTCTTAACCAGATTTAAACTGTTGTCAAATGAACTGTAAAATGTTATGAGGAAGAACATATACATTTCCTGGGCAAGGATGCGTGCATACAAAGTTGTCCATTTATGAAGTGTAGTTTTTCTGTTTGCTGAATGAGGAATTGCTTTGACCTGGCTGTCTTTATTCTCACACTGGCAAACTTAGCATGTTAGATAGGAGTCAGACATGTGAGTCATGGGCACGAAATCTCTGTATAGGACTTGCTGGCAAAAGTGAAGGGCTTTCCTGCCCAGTAGAGGCTTGTTTAGTTCTAGTGTGGCACTCTCCCTCCCTTCTCCTCCAAACAAGTGCAATTAAGGCAGCTCTGTATCCTCCCTTGCTTGACCA…	up
Fndc3a	chr14	72537948	72540141	nc	-	AGO2_bind	TAGCTTTGAAGGACTCCCAGTGGTTCTGCAGCATCTCCTGTAACTACTGCTGTTGCCGTCAGAATTTCTAATCAAACTCAACCTTTTTGTTTGGGGTACCAAATCTGAAGACAAAATTAATTTGCACCAGTAAACTTCAAGCTGCTTTCTTTCTTGAGAAACTAATGTTTAATGTATAATGTCTGTTTGGATACTGTTCCAAATTGTTGATTGCATGTGGGTACCGTTGCATTAGAGCACTTTGCAAATTGCATAGTTCATTGTTTGTGAGCTTGCATTTGTGAGTTATTGGATGATCAGATTGAATTTTGTCATATCACATTGTACATCTCGCCTCGATGTCAATGACTGCCAGTAATAATACAGTCTGCAATGAATTTATATGAAATTTTTGTTTTA…	up
Fnip1	chr11	54517998	54518237	nc	+	AGO2_bind	TTTTGATGTCCTTGTAACCCATTTGTTAGTGGAATTGCTCTGTTGTATTCTGTTGAAATTCAGTGAGTAGATTTCTGTTAGAATTTAGAATCTGGGAAAGCTACGGGCCATTGTACATTATTTTTTGATTGTGGCTCAGAATAATATGTATAGCAGGTAGATAATGTTTTGGGATGTTTTCTTGAACATGGAACTTTTCATAGTTCTATTTGAAATCTGTCATTACTTAGAAATTCTAGTCTTTAATAAGTGAATGGCTTGTGCACCTAATATTCTCAAAACTCAGCTTTGCTGGAAAGGTCTATAGTTTCTTAAAAACTCGCTAGTCCTTATAGGATTCCTGAGTTTGTAATACTTTTATCATCATATTCTTTACTTACTCAAAGCCCAAGGAATGAG…	non_up
Foxc1	chr13	31809575	31810644	nc	+	AGO2_bind	ACCTCCTCCATTTTTGCCTTATCTAAGTAAGCAAAACCGTAAACTATTTTGTACAGACAACAAAATCATGGTTTATTAAAGGACAGTTTACTCCAGATACCACGTAAGTTTCTTGCGTTCAGAGACTCGCTTTCCTGCTCATTCGTCTTGCCCCTCTGCCTCTGCCTTGCCTCTCACCTGTAAGATATTTTATCCTATGTCGAAAGAACGGGAAAGTACCTGTTTATGAAAATCGCTTTCTTTTTATTCATGGACTTGTTTTTAAATGTAAATTGCAACATAGTAATTTATTTTTAATTTGTAGTTGGATGTTACGGACCAAACACCAGAAAGTGTTCCAAAAGCTTTTCAAGTTAAATTGCCTGAAACTTTTAAAATGTGCCTTTTCTCTCATTATAA…	non_up
Foxk2	chr11	121308687	121309897	shorten	+	AGO2_bind	ATGTCATCATCATAACGTTATTTATTTAAATGTAGTTATTTTGGTATTTAATTTTTTTTAAGAGAGGGGGGGAAACCCTGTATTTTCCTGGTAGAATGAAATGGCTCAGAATGGTATATTTAGGCAATTTAAAACATTATTTACATAAAGACCAAATATGATAAGTCTGTTCTAAGTATTGCTTCACCCACAGTATGGAGCTGTCACAATGTTACTGCAGATGATGCGTGTTGACATGGAGTTACTGCACCCAAGCTGGATTTATATAACTCAGCCACTTAAACAATAAAGGTGAGACATGATGCGAGTGAGAACATGTGTGTGCCCACCGCAGTCTGCCTCCTCCATCGTTTCTGCAGGTAACCTCGGAATGTCTGTCTCGTAAAGGTT	up
Foxm1	chr6	128374844	128374943	nc	+	AGO2_bind	CCTGAGCTTTGCAAAAAACCACCCTAGACCCCACTCTACAAGCTACAGAACAACACTACTGTAACTACCTACTAAATAAAGCCCGTGGCACTGGTCTTGGAATTGAGCGAGAGGTG	non_up
Foxp1	chr6	98925351	98926821	shorten	-	AGO2_bind	GATACATTCCTAGTCCTTGTGTTTTATCATACCACTGCCTCCTTGACTATCTTAAGTTCCTAAGTTTGAAAAAAGGAAAAAAAAAAAGTTGTTTAAAAAAAAAAATGTTCTCTCTTGCTGCAGTCAATATTTTTGCATGATGAAATTCCAGGCTCATACTTTCAAAGTTTTATGAGTAAAGTAGTGATTAATAATGGGGAGTGTTGAAATATTGAACTTTT	up
Frmd4a	chr2	4613938	4614042	shorten	+	AGO2_bind	GATAGTCTGGCAGTAAGGACAGAGATTTAAGTAAAACAGGTTTTACTGTTTAGCTGTGTTCGGTTAATACACTGTACATAATATAATACGCATTAGTCCTTTGAGACTGACATAATAAATGGTCGCTGTGGTTGGTGATGAACGCTCTAGGTATTGTATCCAAGCACCTGCAGATTCTTTACACATCCCTGTTTCTTTTAAGGGAGATGAAGTCCCCAGTTTAAAGCCCCTATTGGATTCGTTGGATACATGTAAGAAATTGCTTGTTTCAGCCAGAAGACTATGTTGTGAGCCAGGTTGGTTTATTTTGTTATATGCAGGTGAGTGTTGGAGTGTTCAAAGCCCAATTTGTTTTCATCCAGTATTAGTTTAGTTCTAAATATAGCAAGCCTCACCCAG…	up
Fubp1	chr3	152232771	152236828	nc	+	AGO2_bind	TCTTTAACTTTTTGTGTATCTCTTATGTATCTCTTCTGCACAGGGCCAATAATAAGAAGTGGACAATACAGTATTTGCTTCATTGTGTGGGGGAAAAAACCTTTGTTAAATATATGGATGCAGACGACTTGATGAAGATCTTAATTTTGTTTTTGGTTTAAAGTAGTGTTTTTTTCCCCCCCTTTTTTTTTATTTTGAAAATGTACAAAATAACTATCACTACTGATAGGAGGTTAATATTTCTGTGTAGAAATGAAAATTGGTTTGTTTTTAGTCTTTAGTGTAGATGTACACATTCCAGCAAATGTATTTGCAACTATTATGTGGTCGATGCTTTGTGATATAAATGTACTTTTTCAATGTATACTTTCACTTTTAAAATGCCTGTTTTGTGCTTTA…	up
Fundc2	chrX	75394754	75396460	nc	+	AGO2_bind	ATGTTCTAGTGACTGGAGGATTTTTTGGAGGCTTTCTGCTTGGCATGGCATCCTAAGAACTTCACTTCATTGTTCTATTTTTATAGTTGTTTGTTTCTTGCCAGCAGCTTCTACACTCCAACATAGGACAATCGGCACTCCTCTTCCTCATCTTCTCCTGTGCCTTCCTCCCTGTTGTAGCAAATCTGAATGGCTTTAATAGGCTTCTCCTGGTGCAAGGTCTTCTCAGGCCTTCTCAATTTAACACGTTGGAAGAGACAGTAGGTGTTAACTCTTCCAGTACCCTCCTTACTTGGTTGGTGTGTAGCTTAACAAGAATGTTCCTTTTCCCCTATGTAAGATCCTTTTCCAAACTCAATTTGTTACCTTATTACATGTTACATGAAAAGGAACCAAATA…	up
Fyn	chr10	39564423	39564937	nc	+	AGO2_bind	TATTTAATAAATCTTGTAACCACATTTAAATGGTCTAAACCCATAGCATTGTAGTCATGGCAACCTACTAAACTTTCTCATGCAACTAAAAATTATGGGAAGGCAAGGGTGGGGGGTTGTACACGTCCCATTGTAAAATAAGTGTTTTACTGTCCTGTACTGCTAATGAGTGACTCTCCGTGTCAGGAGTGCTCCAGTGAATAACTATGCACTACTTTACATTTCATGGGGGTGCACAAAAAAAAAAAAGTATTACATTTTTAGTTGCTGTTTGTACCAACCTCGAATTACGTATGTTTAACAACAAATCAATTCCTATTTCTATTGAGTTTTTTAATACTGACTAGCAATTCTGAAGTCTTAATTCCTTTTTTTTGTTAATGATTTACTTGTGAGTTT…	up
Fzd1	chr5	4753844	4755315	nc	-	AGO2_bind	CAGTGTGTCAAATGTAAATCTCTCAAAGCCATTTAAAAATACTCACTTTAGTTATGGATGAAGAAGAGGAGAAAAGCAGTCCTCCTGATTGTAGTGTTTAAACCTTAAGAGTTTATCACAAATGCCGATACATACATAGGACCTAAATTTATCTATGTCTGTCATACCCTAAAATGACATTGGTTTTTGGATTTGGTATGCATTATTATTGTTATTATTGTTATTATTATTCTCACCACCATGAGATCATCTATATTTATAGAGGAATAGAAGTTTATATATATAAAATGCCATATTTTTAATTTCGCAAATAAAAAAATGAAAGTTTTGTACAAAATTACATTTTTCTGTGTGTGCCTGAAAACAATCGTCCT	non_up
Fzd5	chr1	64730558	64734421	nc	-	AGO2_bind	TTTGGAAATTTTTTTGTATTATATTTGTGGGAAGGTAAAATAATGATTTTAAGATTTTTATCAAATATGGAGATTAGTTATTTATGAAAAACAAAGAAAT	non_up
Fzd8	chr18	9215670	9215839	nc	+	AGO2_bind	ACCAGGCAGATGCCTTAAATAAACAAGAAATGTCTTAATTATACACCCCAAGTAAATACGGGTTTCTTACATTAAAGGATGTATTTATATAATTATTTGTTAGGTTGTAAAAAAAAAGTGTAAAATATGTATATATCCAAAGATATACAATGTGTACATTACTTGTAAAAAGTTTAGAGGCTACCCTGTAAGAACAAATATAAGTATTCTATTTTGTCAATAAAAAGACTTTTGATAAATGATTTAAGTACCACCCTGTCCCCCACCTCTCCTGAACTGTTCCCCTTATGCTTGCTGAGGACATGTGAGGAAATGGAAATT	non_up
G2e3	chr12	51373375	51376984	nc	+	AGO2_bind	CAATAAATAGAAAAGTTGGCTAAGTCATCTCATAAATCAGAGATATTTTTTAATGTTTTGCAATTAAGTGACCAATATATCAATTAAATGACTGATTGTAAATAGTCTATTAAAAGCAAGGCTTTACAAATATCTCTAGAACCTATGTGTCCTCCTTAAGCTTAAAATCATGGCTGTGGGGTTTTCAGGTGTGCTTGAAAATCCCTTAGAAAGCACAGACTATTTATGTTCTTTAGTAGTCAGAATGTCTCATGCTTGAAACCATCTAGGTGTCTGAAGAGTCTCTGGACCATCATGGTTTCGCGCCATAACTGCTATTTATTATTACTAAGATTGTTGTATGATTGGTAAGATCTCACCATAGCATTCTATAGTTACCTTCTTTTGCTTTCAA	up
G3bp1	chr11	55500514	55500884	shorten	+	AGO2_bind	AAAGGACAAAAAATTCCCACAAGAAAACAAACCCCCAAATCTGATAACAAAAACCAAGCAAAACTGTGCCTTCTATTTATCTTTGATTCCGGTCGGTCCTGGCAATTGTTTAAAGAAAAGTAATAAAGATTCTAGATTTGTTTTCAGATTCAAAGTATGTGGGGGAACTGTAGAATTTTTTTGATCACGTGTATGTGTCGTGTTAACATTGTTCTGCCTTATCCTAAAATCACGCCCCAGACTGGGATG	non_up
Galnt4	chr10	99110780	99113248	nc	+	AGO2_bind	TAAGGGAAATATACATAAATGCTCATTCAGGAGGAAATTCTCCAACATGCATTCTCACCTCGCCCCATCCTTTTGCTGTTCTGGCTAAGCCCCGTGTCTGTCGCATGAG	non_up
Gas1	chr13	60174405	60174781	nc	-	AGO2_bind	TGGTAACGACTTAAATTGCTTGTGACCACTGAGAAACACAGCAATCGTAAGTAAATAGAAAAGTTCCCCTTACCGATTCATTCCTGTGCTCTTGGTGTATCTATCCATCGGTAATGCTCAGTGTGGAGCTGGCGATTGCCTTTGGGGGGGGGAGGGGCTTCCCCGAAATTACAACTGCATTATATTCCTAACCCTTCACCTTTAATTTTCCTGCCACCATTCTGATCCCTCTGCACCACGTGTCTTAGAATTAAGGATCCAAAAGAAGAAAAAAAGTTACCATGGTGTTGAACAATGCATGTTTTTTATCCTAAAGCTCGGTACTGCCATCTAGGAAAACCTCTATGATGTTTGTTCTGTTGTCCTTTTTTTTTTTTCCCTCCACCAAGAAATTCTAAA…	non_up
Gata2	chr6	88206492	88207033	nc	+	AGO2_bind	GAGCACCCTAACCGGAAGTAACTTATTTTGTGCTAGTACCCGCATAAGAGAAGAATCGGCAGTATTTTCTGTTTTTATGTTTTGGGCTTGTTTTATTTTGAATTAGTGACCTAAGTTATTGTTAACTGTGTACAACATTTAAATATTGTCTGTAAAAATTGTATGCTACCCTCTTATTCCTTTAAAGTGAATACTGTTAAAAATAATAAAATACTTTTTGTGAATGCTGT	up
Gatc	chr5	115333240	115334082	nc	-	AGO2_bind	TTTCTCTTCCCTTTATCTGCAATGTCTGTGTCCCACACACACACCCTTTTCTTGTTGCTCAGATAGGCCTCTCTGTACATCAGGCTGGCCTTGAGCACACAGCTATCTTCCTGCTACAGCCTCCCAAGCACAGGGGTTGGAGGCCTGAGCCACCTCAGTGAACTCCTATTATGGAGAGTTCAGTTTAC	non_up
Gcc2	chr10	58305415	58305593	nc	+	AGO2_bind	CTCCAGTTTTCAGTCTCAGCTAGAAACTGTCCTTTAGTCACTATGAATATTGGTTTCCAATTTGGTTTGGCTGAAATTTGCTGCTGACATGTCGAGTTTGTCCTCTTAAAGCTGTCTTTGTCTCTGTTCGCTCCGCCTGTGTTAGACAGACCTAGCGAGTGAGTGTGCTGATGAAAACGCATCTCTCTCAGAGCTGACTCTAGAAGGTGAGGTTGTCGATCTTCCTAAACTGTGAATGTGAGTATGCCCAGCGGCATCCATGTCATTTTAGTAGTATTTAAATAAACTCCATGTTTCTTTTGGGCCTAACATGCCTTTTGAAGTCTGTATAAACTTGTTTTCAAATCTAATCTGTTCATATGAATATAATAAAAATACCTTTTGCATGATAAAAATTAC…	up
Gclc	chr9	77794358	77794486	nc	+	AGO2_bind	CCTTCTCTAGTTTGCAGGAGCAGATTGACAGGCTGTCTTCTAACAGCCATTCATTTCATTCCAGACTTTCCCCAGGGAGTAGTCTCCACCCGCTTGCTTTCTCTATAAAACTCACAAATCAATCATGAAATGCACTAATTTTTGTGAATCAGGACCCTAAATGTTTAATTGTAAATAATTTGTTTCATAGATTGCTTTTAGCTTTGTGTTATCTTTTTAATTGTTAACTAAATTTACTTCTAAAATAACTACTGTAGATTAAGCCAAGCTTTACAGATATAAATATTTACACTGTAATGGTAATTTTGAAAGATTGCAATAAAGCCGCTTCATCTTAAAGCTTTCAATACTAGAATTGGCTCTATATCTCATTTACTTCAGAAAGTATTTTTTTCTACA…	up
Gdap2	chr3	100206638	100206984	nc	+	AGO2_bind	CCTTCAACTGTCTTCTTTAATCATGTGACTCGTGACTCGTCTCTTTACCAAAAGAATGTTTGTGCTCCCAGCACTCCTAAGTAAAGACCATTTCCCAGGACTCCATCCCTGACCACATTGCTGTCTTC	up
Gdi2	chr13	3565821	3566208	nc	+	AGO2_bind	CTAATTCTTACTTCCAGATCTTCATTTCCCGTGCCTATGATGCTACCACGCACTTTGAGACAACCTGTGATGACATTAAAGATATCTACAAGAGGATGACAGGATCTGAGTTTGACTTTGAGGAAATGAAGCGCAAGAAGAATGACATTTATGGAGAAGACTAACAGCAGTACATATTATGTAATAATTAGGACAAACTTAAAATTTGGCAAATAATGTATATTGTATGAAATCAATACTGTAAGCCCTGCTTTTATGATCAAAATGGAGATTGAAGAGTGCTATACCAGTGAATGCTCCTTCACTTTCTAATATCATGTATTAACTTGTTTTCATGGAATGGCTAGTCAGAATTGGTTGGTTCTGTTCAGTTTAACCAGACTGCATTTTGTTCTAAAA…	up
Gemin7	chr7	19564764	19564947	nc	-	AGO2_bind	AGGTGTACAGGCCGAGGCCTTGCTTCGATGTAGTGACATAATTTCCTATTCTTTCAAGCTGTAAAACTGTCTGCCATTTTCCTGTGGGCATTGCCACAGTAGCCCAGGCCTCTGACTATTCCTGGGACATAGAGTTCTCAGCGCCTTCCTGGACTTCCAAAGCAATCTCCAACAAACTCTGGCTTTGAACTCAGAGGAACTCCAAACCAGATACTGCCTGGTGCAGGATGCAGATAACCCTGGCTCTGAAGAGGTGGGAAGATCATAAACTCAAGGCCAGGCTGTGCGGCAGTGGGGGACGGCAACCTCAGACATTCTAGATCTCTCTTGTTGGAAGGAGTGTTCTGCTTCACACACTGAGCGTCACAGAAATAAATTCCTGAGGCTTGGCCTTGCAGG…	non_up
Gfm1	chr3	67475068	67476530	nc	+	AGO2_bind	GACTCTCCTCACTCAGGATATACTGACTATTTGACTACCACACTTGGGGATGATGGAGTCTGCTTGAATGAATTCTGACGGCAGAAACAAATTTAGGAGCCCCTGCTGGCCCACGTTCAGGAGCTTCTGTATGTACGCCAAGGATAACTGTGTATTTAAACTGTATTGACTATTTTTATTGTTTAGTAAAAGACCTTAAATAAAATTATATTATTACTGATGTATATATAATATTATATAAGGGAAG	up
Ghitm	chr14	37120817	37121945	nc	-	AGO2_bind	CTGGAAGCAACAGAAAGAAATGAAGTAACCGCTTGTGATGTCTCCGCTCACTGATGTCTTGCTTGTTTAATAGGAGCAGATAGTCATTACAGTTTGCATCAGCAGAATTCCTTGAGGTTTAGAAGATAGCCTGTCACCATGTTTAAAATGTGCAGTAATGCGACCCTTCAGGCATGCCTTTTCTTTTAGAAAATAAATGCAATAGATGTCTTCCAAATATATTTTCATCTCTTATGCTTTCATACTTTAAAACTGCTTTGATGAATGTGTGAACAAATATATTTTAGAAGATTTCAAGTATTGTTTTATGTATTGGATAAGTAAAATTTAGCAAATTTGCGTGTCTTCATATTGTGGAAGCCTGCAGAATATTTCAGTGGCATCATGAGTGACAAGTTT…	up
Gid4	chr11	60442790	60445278	nc	+	AGO2_bind	GATCCCAAACTGCTTTCTCAGTACATTTGCTCCAAACTTCTGAACTTGAGGGCAATACTAAATAAAAGAGTTTTTTATTACAAAATTATTATTTTTATGGTACCTTTAACAAGGACCCTATGGCAAATGCACAATTATTCCGAATTACATTTATCGTTTTCACATTGAAAACAGCAAATGTTGACGTAGTGACTTTTATATCTATGTCTATATGTATATTTAATCAACCAGCAGTTTTGAAACAGGTCAT	up
Gigyf1	chr5	137526024	137527934	nc	+	AGO2_bind	GCCGTTACTGTGGCAGGTGTCCTGGTAAGGGGCCAGAGTCGCCCCTTACCTCAGCTGCTTTGGGAGGAACGTTGCACAAATTGGATGAGCTGCCTCAGCTCCCTCTCCCCACACCCCCGAAACAGCCCTCCCACACTGGCTGAGGGAGCTGGGGA	up
Gins3	chr8	95644513	95645062	nc	+	AGO2_bind	TTACTGGGAGTCTCTTTAAACATGCACCAAACTGAGAGGGACAAGTTCCCCAGACCATAAGCTAAATAAAAAAGTCTCATTTCCTGGAGCCCTTTGGATT	non_up
Gipc1	chr8	83664682	83664790	nc	+	AGO2_bind	CTGGCCCCACTCCAATCAGTACCACCACGGTGCCCAGCCTGGTTGGGGTCCCCGGCCAACCCCTGCCGGGTTCCCCACCTACCTCAATAGAGTACTCGCATGGGAGGGACCAACACACTGGGCAGTCACCTCTGTCCCCAACATTTCCCACCATCAGCTGGCAACTGCCCCTTCTGTCCCCCTGGGCCTCAGTTCTCTTTGGGGTCATGACCTCCCTACTTTACTTTTTTTGCTTTGTTTATTTTCAAGACAAAGTCACTATGTAGCTCTGGCTGTCCTGGAACTCATTCTGTAGACCAGGCTGGCCTTGAACTCACAGAGA	up
Gjc1	chr11	102799472	102799583	nc	-	AGO2_bind	TTCCATTGAGTAAACATTTGGCTCTGGTTATCTTCAGGGATGCTGTTGGCTCATGATCCAAACTCAGGGGACTCTGAAGGTGGAGCTGGGATGAGTCGGGAGAGGGAAACACAGTGTTCCCAGGCACATGTTCTCAGCAATAATGCAGTTGCAGAACTTTCAGGTTGTGTCTTCCAGATCCAGAGAAGAACTGATATATTTAAATCATTCTTGTTGGACAGTTTTTGTATGTACAGTATTATGGTACAGTTTTTTTAGTATAAATTTTTTTTTTGTATTTGTACATTGGACTGCTGTAGTTACACTTTTTTATATTAAAGGAAAAAATCCTTGTAAATAATGTCTGTTAAAGGGTAATGTTATTACTTTGTTTAGCAAATATTATCTT	non_up
Glis2	chr16	4615942	4618534	lengthen	+	AGO2_bind	AGACTCAAGCCAAGGAGAAGAACAGAGCACTGGACATTAGCTCAGCATGTGACTCAAGTGATAGACCAGGCTCAGAAGGGCTGGTTACTTCCTGTCAGTTTGTTGCACATTCCAGGATTCAGTATTTTAACAGGTTCTAAGTGCCTTTCTCTTGTAGTGTATGGTTTTCCTCCTTCTGGCTCCATGGCTGTTAGCATAGAGTTTAAAAAAAGAGAGATAAGCTAATGACTATAACAATATATTCCTCCATGGGAGAGGAAGTTTATACAGAAACAATAAAGTGAGTTGCAAAGATGGTTTCTGCACGTGCC	up
Glo1	chr17	30591247	30592862	nc	-	AGO2_bind	TGTGAACCATATTTCTAGGGGTGGGAAGTACTTGCTAGGTGAGTCTTGCCAGGACATAATCCTTATTCCTTAAGTGTGCTTCTGTATGCATTGAAAAGCA	non_up
Glrx5	chr12	105040856	105040907	shorten	+	AGO2_bind	TTCCATCTCTCCACAGGTATTAAAGACTACTCCAACTGGCCAACCATCCCGCAAGTGTACCTCAACGGCGAGTTTGTGGGGGGCTGTGACATCCTTCTGCAGATGCATCAGAATGGGGACCTAGTGGAAGAACTGAAAAAGCTGGGTATCCGCTCTGCCCTGGTAGATGAGAAGGACCAAGACTCCAAGTGAGGGCCCCGGGCCCTCGCCGAGCAGAGCGCCCTCTCCATCCTCGGGGCCAGAAAAGCCTTACTGCGTGGTGGTGCCCTGTTGCTGTGATGCTTGCGCTGGGCCTCCTGGCAGCAAGCGGGCAGGTGCTTTTACTTTAGTCTCTGGCTCAGAATTCCCTCTGGTGAACGTACAACCACTGCACTGTAAATCAATGTCGCGATCCTGTAT…	non_up
Gmcl1	chr6	86691768	86692520	shorten	-	AGO2_bind	ATAAACTTGAATAAGGGAAATCAGTTTGATTCTGAGGATATTCCTTCGCCTTACGTGCATGGTCTTGTCTGGCATTCTGTGTACTCTTATGTTATGAATTATTTATGTACAGATACATCGTCACACATTTTCATATTCTCTGATAGTTGGAATTTATGTCAAATTTTAGTTGGGAATCTTGTTTCCTATTAAGCTCAGGACTTTATACCCTCTGAACTGAGTGCCTTTGAGTCACATACATAAGTAGATTTCATGGTGAATGTACAGGGGGAGCTGGGAACAAAACAGTCGTGTTAGAACAACTTACCTTGTCAAGAATAAGATGTATGCTCATCCCGATCTGTATGTGTTGGTCCCTTGTGTTTATTGCTATTG	non_up
Gmfb	chr14	46808149	46811669	shorten	-	AGO2_bind	TAATAGAACATGGTTATTCTGTCTGTCCTTAGACAAGTTTGTAAGTCCTGTGCCCTGCAGTGTTCATGAAATATTTATGTAAGTTTCCCTTTAGCTAAAATTTACAGTATTTTTCTTATTCTTTTTCTGCTGTTCCGTAAAGAGTATGTCCAGATTTCATAATTCCAGGTTTTTTACACTCCATGTCTTTCAGCAACAACCATTCCCACTCAGCCTTAATCTTAATCTTTCCTTTTTGGAAGCCACTCTTCCCGGGAACCTTTTAAGCAAGCATTGCTTTGGAAATTTCTGATCTTACTAAGTTGTGCATAGCATCTAATGTCAGAACCGACTAGGAATCACAATGTATATGTCATGTGGTTTTGGTGACAACATGAGTGACACATGAAGAGGGGTATT…	up
Gmps	chr3	64016753	64021491	nc	+	AGO2_bind	AATTTCTAGAATTATGTATGACCTAACTTCAAAGCCCCCGGGAACCACTGAGTGGGAGTAATAAATGCTTTGTTGAGGAACTGTGTGTAACTGAGGCTCATTAGAAACCACTTGTTAATGGTATGCAGTACTGTGAAAAATGTTCGTGAAACAGCTACTTCATATCTGAGCTCTCATAGCAGTGATCCA	up
Gna11	chr10	81528729	81530634	nc	-	AGO2_bind	CACTAGGCTCCTCTCCTGTCTCCAGTTGAGGGTCCGATCTGTGCCATCCCATACACTACAGAGCTACATGGATGGCAGGGTCATCCTATGAGAGACCCAGGTCCTCATAGTAGGCATCTGTGTTGCACAATAGGAAGAGAAGTTGGGACTGTACAGGTGTCTGAGGCTGGACCACCCCAAGCCGGCAAAGTGTTAGCCTCTCTTGAGCAGTATGTGCCAAGTGTGCTGGGCCACAGTGGCCACAGCCAAACCCCGGGGCAGCAACCAGCTCACCCAAGT	up
Gnai2	chr9	107614134	107614170	nc	-	AGO2_bind	CCCCAGCTGCTTCTCCCATCTTTTCTCTCTGTTCTCAGCTCCCCTGTCCCCTCCCTCGGCTCTAGACTTGGGGGAGGGGTTGCCACAGGCCTCCCAGTCTAAAACCCACCTTTGTCTGAGGTGCCGGGAGTAGCCATGGTACCCCCTTCCTGGGCATCCGTTCGGGTTTTCTAACCGTTGTCTTGTTCTGGGGTGAGCGGGGAGCGCATGCAGAGATCCCAAGGCCTATGTCTGGAGGGTACCAACTCCTCCAGCCTAGACCCCTGGCTTTGTCCAACACCAGCCCTGACCCAAGTCCAAATGTTTACAGGGAGCCTCCTGCCTACCCCACTCTCTGCCGCTCGGAGGCCCCAAAGGAAAAAGCACAAGAAGCGTGAGAGATACCGCCATTCCTGGAGA…	up
Gnai3	chr3	108107280	108107403	nc	-	AGO2_bind	ACACTGAGTGGACACTGAGGGACAGCAAACAATGCATTTGGAGCATTTCAGATCAGTAGTTTGATCAGTGCCTTTTGAGGTCCAGTCGCTGTGGCTCGGATCCATTCATCTCTATGTTACCTCCTACTCGTTTGAAAGAAGGTTGATGGTCAGAACTGCTTCAGAAGCAAGCCACGGTGATCAGTGCCTTTGTTGGCAGCTTTTACAATTTTTAATTCTTACGTGTTTTGCAAAATCATTATTATGCAGACAGTATAACTGTTATCTTACAAATATTTCGTTAGGGCTAGGAAAATGTCACTTGAAAGAAAGAAAAGTATTGATTTCAATCGGCGATTGACTCAATTCCCACAATGTAGGGGCTAATAAGTCTTACTCTGAATTTATCTTTCCTTTGTT…	up
Gnl1	chr17	35988867	35989388	nc	+	AGO2_bind	TAAGATGGGTGTGTGAAGGTTCTCCAAATTCTGGGGACCTGTGGATTATATTCTGGAACTTACTGATACTGAAATGTAAATATGACAAAAAGCTTGTGAAAAAAAATTAATGAAACGTGTGCAGGCGG	non_up
Golga1	chr2	39016503	39017650	lengthen	-	AGO2_bind	CCAGAGGACTGAACAGTCCACAGCCCTCCAGAAGCAGCTGCAGTTCCAGCTTTGGAAGCCCTTTCTACACCTTAGGTTTCTCAGGCCTTTGAGCTGGTATGTCCGTCTGTCTATCTGTCTCTCTCACACTCGAGCACACAGACACCCCTGCCTGCAGGTTGTGTTGTGGCTGTGGGGCCCACTCGTTTAGAATGGCTTTCCTGCTGCATGTTGAGCTCCTCCAGCACTAGGAGAGTGCAGTAGCTATTCCAAGTGGCTTCATGCACTTTACTTCCATAAACTTTATAAGAGACAGTGTGTAGCCCTTTATAGATGAGCACTGGACTGTGATCTTACTACCAATGTAAATAGGGATAGTATTATCTAAAAACTGCTGTAGCAGAATTATTTGTGGTGCAA…	up
Golga3	chr5	110223155	110226471	shorten	+	AGO2_bind	TTTTGTGGATAATCGGTTTGGAATTTTTAATCTGTGTTCTCTTACAATATCCTATTAGAAGGTTAGCTGATGTGGTTAAAGTAGAACTATCCACAGTGATGTCTGGTGTTTGAAAAATATTCTTTAGCAAGTATTGGAACTTTAAGATGTGTATATCATTTGTACAGGGTTTATCTTTAAAAAAAACTTTATTATAATTATACCCTTTTAATCTCTAAGTTAGAAATTAGAAAAGGACGGTAATTTGCATTCTTATTTATTTTGTAT	up
Golga5	chr12	102497907	102498016	nc	+	AGO2_bind	TTTCTCTGGTGTCTGACTCTCCCCTATTCCCATAAGAGTCTCTAAATGCAGACAGTAATTTGACAAATTAAGCTCAACTTTTTCTGAGTTCAGTTCCCTAGATATGTATAGAGAAAGAGAAAAGGCGATTTGGGGGTGTTCACCTCTGTACAGACCTTTCTATATTTTAGGTGACACTGATTATGGGTTATAATCAGGGAAACTAATTGTATTTAGGGATTAAAAATAAAAAGATTTCTTTTTTAATAATTTAGAGTGCTTTATATTTTCATATATTTAACTGCAAATATTTAATGTTTTCATGTTAGATTCTTGGTATAA	up
Golph3	chr15	12351267	12351594	nc	+	AGO2_bind	CACATCCTCTCACCAATAACAACATTAAGCAGCGTCTCATCAAGAAGGTACAAGAAGCTGTTCTTGACAAATGGGTAAATGACCCTCACCGAATGGACAAGCGCTTGCTGGCCCTCATTTACCTAGCCCATGCCTCGGATGTTTTGGAAAATGCGTTTGCTCCTCTTCTGGACGAGCAGTATGATCTAGCCACCAAGAGAGTACGGCAGCTCCTTGACTTAGACCCAGAAGTGGAGTGTCTGAAGGCCAACACCAACGAAGTTCTCTGGGCTGTGGTAGCTGCGTTTACCAAGTAACTGTCAGAATTCAATGTTTCCTTTTTCTCATGTGAACCAGTAGTTTTTCTTCTATTGACTCTGGTTTTCTGCAGTTTGTACTTTCCCACACTAATAATTGGCT…	up
Gosr2	chr11	103676852	103679113	nc	-	AGO2_bind	GTGCCAGAAGGAATCTAAGACTAAGAAAATAGATGTATTCTCCATGTATGGCCACTTGAAGGAATGCTAAATCCAAGGACCAAGTAAATAGTAGGTTTTACAGGTTTCATTTCAAGCTTTTTCTCAAAAGCCAGCTTGCCTTGTTGAATTTAAATAGCTTTGATTGGCAATTTATTTACACCCCTTGTTTTCAGAACATGTCAGCTGAATAAAGTTGAGGTTTATTTAGAAAACTTTAAAGAAGCACTTGGCATTCTTTGTCTTGACTACC	up
Gpatch8	chr11	102475915	102477104	nc	-	AGO2_bind	ACTCTATAAACATAAATGCTGCTTTTTGTAGCTCATATTAAAAAGGTTCCGTATTTGTAGTATACTGCAATAATATTTTTTACATCCAGCTCTTTAAGTGATCCTTGTTCTGGTGGCTTTCTGTAAATATGTTTGCCCTAGTTGAATTAAGAAACTTTAAAGGTTATAAAAGAAAAAAAAATAAAATATTTGTTTTCTGCTAGATGCAAAAATGACTAAGCATGTATATTTTATCAACCTCCTGTATTTTTTGAAGTTATGAACTATATAAAAATGTTGACACTTTTTTTTGTTTTGTTTTGTTTGCTGGGACAGTGTTAAATAATTTGCAGTAGTTGGTTCATCCTGCA	up
Gpbp1	chr13	111425680	111426159	nc	-	AGO2_bind	TGTGACTTCAAGTTTGGACCCTGGAAAAACAGCACTTTCAAACCCACAATTGAGAATGATGACACAGAGACAAGTAGCAGCGACACGTCGGATGATGACGATGTGTGAAGGAGATCCTCACAGCTTTAGAAATGTTAGTGTGATACATCTCTCATGCAGTTTGGGGTGAATTGTAAAAATGAAGAACTATAATTTATGTAGTGAACCTACCCCATTAGAAGATGATTTTTTGGGGGACTTCGATATGAAGAAAACCAAGAATGTTGTGTTGGGCTGTGTTGAACATTATTTCTTTGTAAATGAATGTTGTAGAAATGAGGACTTTGGTTGATCCAACATTGACTTTCTTCATCACTGCAGCATTTCTCTTGACTAGCAATGTGACGATGTAACAAATGA…	up
Gpcpd1	chr2	132529395	132529591	nc	-	AGO2_bind	CATGGAAAAACTAAGTACCTCAATGCATGCATTTGCACTGGTGGCTCCAGCTGCACAGGTCTGTGTCATCCATGTACATAGGTATCTTTACATGGTTGATAGGAACACGCACCATTTTCCTTTAGTATAAACCTCAGATTGCTGCCATTTCTCACCTGACCCAAGCCAGCCTGCAGATGAACCTCAAAACTTGTCTCATAAACCATTCAAAGATATTAAAGTTCCAGAATGCTGCAGGGTAACTTAATGTATAAAGTATTTGTAAGAAGTATATATTGCATATATAGTAGTGTAGATCAGAAGGTATCAATTTGACTCAATGCATGCTTTAGGTTTTAAGCATGAGATTGTACATGTTTACTGTTAAGTCCTTGCATCTGGTGCTAGGTGAGGGAGATG…	up
Gpd2	chr2	57369895	57370720	nc	+	AGO2_bind	CTACAGTTGTCTGCCTCTGAGTCCTCATGCTGCATATTCCTGCTTTCCAGTCTGTTCCTACTGAGTGTGATGTCACATCTCTGCTCTCAAATGCATGCTTCCTAATCTGCTTCAGGTTATGCCTCGAGTTTGGTCTATTTCAGAATGTGGACAACAAAAATGTTCATTCTGGTTTTAACTCAGTACAAATAGAGGTTGTCATTGATTTCTCTTTCCCTCTTTTCCTTATTTGTAAAAAGTCTTTTTGCATATGAATGTAATCACACCAACGTCACCAATGCTGTGAACTTGCACTGCCTAGGGAGCGGAAAAAAGCCCTACTGTGTTTAAAAAGAACATCCGCTGTTAACCCAGCCCTGGAGCGGACACACTTGCTGCATGTTCTCTTACTTCCTCAGT…	up
Gpt2	chr8	85527265	85527561	nc	+	AGO2_bind	GAGAAAGATGTGAAGGCTGTGGAGTAAGGCTGAAACCAGCCTCCTGCCCTATAGTCCCACACTGCAGGGGGTGCGACTTTAAAACAGAACTTCAAGTTGTTAACACTCACAAGCATTGCATTACTGTGAAGGAAGTAGCCGCATCCATAACAGGATGTGATGGTCTACAGCTTTTCCTTTAAAAGCTGAAAAGGTACCATGTGTGCTCGCTAGGCATATAATCCAGATATGCTCCAGAGTTCTGAGATTCTTCCATGAAAGGTTAACTAGAAGCTAGAATATTTTTTTATATTTTTGTAACAATTGGCTTTTTTCATGGGGGGAGGGGAGTAGAGGGTTAGTATTTATAGTCCTAACAAGTCCAAAAATTTTTATAAGTGTCTTCAGATTATAAATAAC…	up
Grk5	chr19	61092341	61092537	nc	+	AGO2_bind	ATAGGAGACCGTTCCCCCAATAACAAACCTCCAAGTTTCTCAAAGAAATTTCCACTCAGGTCTGTTTTCCAAGGTGGCCCCAAGCTGGGGTGGACTAGAATTTTCCTTGTTGAACATTGCAATAGAAACCCAATGGGATATGACAGCTTGCACGGATTTTAATAGCATCCTAACTAGAACTGAATTTTGTCTTTATTATTTTTAAAGGAAAGTTTTGTAAATTTCTCTATTGTCTCTGTTTACATTTTGTATATTTGTATTTAAGTGAAAGTCAGACTTTGAGGGTGTATATTTTCTGTGCAGCCACTGTTAAGCCATGTGTTTTAAGACATTTTAGATTGGAGGGGGGGTTACAAAAATGTGACTCTAGACTTCCAGAGCCTCAAAAGAGATAATGTT…	up
Grpel2	chr18	61715009	61715493	nc	-	AGO2_bind	ACACGAGTCCTTCGTGTGCTCCGTTTCGGATTTAGTCACATTGGCTGTATCTCTACAGCGTCTTATTGGGTTTGTGTGACCTGTTTGGTCTCATCGGGAGTCCTGCCACTAGGCATTTGAACAATAGGACACGTGTCGTGGCCTTTATCAAAATGTTTACAAAAATCATTTAAATTGGTACTCTGATGATTGAATCCAAAATCTTCTTACCTGTGTTTTCATCTAACTGCTGGAATTAGTGCAGCACCTTGTATCTTATATTTTGGGAAGAGGGAAAAGGTAGGGATTGGTTTGACGTTTAGGTACGTAGATGACGATGCCTTACCCTTGTATATGTTTAAGTCATGTGGGCTGGCGTGTAGAGAGATTTCCTAAGACTCCTATCTCATGCTTGTAGTC…	up
Gsto1	chr19	47864518	47864791	nc	+	AGO2_bind	CAAGCTCAAGCTCTGGATGGCGGCCATGCAGCAAGACCCTGTGGCATCCTCTCACAAAATTGATGCCAAGACCTACCGCGAGTACTTAAATCTCTACCTACAGGACAGCCCCGAGGCCTGTGATTATGGGCTCTGAAGGGCAAGAGCCCTCAGCAAATGCTGTTTCCCCTCACTGATTGAATATCATGCTTATTTTGTCCAGTATTCTCACTGGCTCCTTTCTCATAATTTGACCTTCTGGCCTAAGCGGTGCCCCCCAGGGCCCCACTCCTGTATTTCTATTTCAGAACAATCTGATCTAATGGTCCTAACAGTCTTCACTGCCATCCCCAAGGCCATCACCTCTGGTTTGATACAGACATCTAGATTTGGATATCAAGAAAAATGTCAAGTTTTTGA…	up
Gtf2h5	chr17	6084834	6085117	nc	+	AGO2_bind	TACTTGTTATGAGCATGTCGTGGGAAAGGCTGCAGGGTCATTCATTCAGATGAAAGCCCCTAACTGATTTGGTTGGACCATTAAAAAAAAAATATGTGTACAGAAGAACTTTAGCTGCAATTTGGCTTTTTAAGTGTTATTTGTTATTAAAATGTAATCATAATTGTGCTGGTGAGATGGCTCAGTTGGTAAAGGTCCTTGCCACTAAGCCTGACAGCCTGAATATAATCCCAGGGGCCTACACACTGGAAGGGGAGAACTCTACAGGCTGTTGTCTGACCTGTGTGTGTGTAGCTCCCTCCCACACAAATACGGAAATATAAG	up
Gtf3c4	chr2	28822299	28825567	shorten	-	AGO2_bind	AAACAGATGTCTGCTGTGCTTAGTGGTTTTACCTCTGTTTACCTGATGCCTGTGTAAAGTCTGTGCTTGGCTTTGAATTGTGTGTTTACACCTTACTGTCTCTAAATAAAGAGAAAATTTTATGGTTATGCAAAGGGGATTTTTTTTTATTCTTACCATCTAATGAAT	up
H2afy	chr13	56073622	56073660	nc	-	AGO2_bind	GTCTCCACGATGTCCTCCTCCATCAAAACTGTGTACTTCATGCTTTTTGACAGTGAGAGCATAGGTATCTATGTGCAGGAAATGGCCAAGCTGGACGCCAACTAGGCCAGTGATCCCTAGAGCCAGCACATGCGGTGTCCCCCACCTCCAACTGGAAAGAAAGAAAAAAAAAAGAGAGAAAAAAAAATCCCCTCGCCTGGGACTCCTGTCCTCCTCAGTCCCGCTCACCTAGGGAAAATAAGGTTTTGGTTTCCGGTTTGATTGGTTTTTTTTTTTTTGGCCTTCTACAATGTTTTCTGTTAGCACTGATAGCCGGCATCGTCCTTGTTAAGCACTGCTTTCCAGACCGTGTCTGACTTAGTCAACCTAGAGGATTTTATAGTTTCACTCTAATGAAGT…	up
Has2	chr15	56665321	56665626	nc	-	AGO2_bind	CAAAGAGGTTCGTTCAAGTTCTGAAAAACTCCGACTCTCGCCGTATGGAGAGCTAGTGGGAAACAAACACACCCTGACAATAAATGAAACTAAAACTTGAGTTTGCCTTTTTAACTATTTATGTTCTAAGTTAAGCTTTGATAACGTTCAAATGTCAAATTTTTTCTCATTCTTATAAAAAGTTGAATTAATTGCCTTGTATTTATTTTAGCAATTATTCAATGTATTTCCATTATAGGATGTATAGTATAATTGATTGTTTTTGTAAATAAAATATTTTTGATAAGATGATGGTCTCTCTTTTCTAAGGGAAGGGTTTTGTTTTCCTCACTGTAATGGTATGTAGTTTAAAA	up
Haus2	chr2	120619221	120621561	nc	+	AGO2_bind	TTTGGATTAATTACATGTAGTCAAAGAAGTCCGTTTCTAGATTGTTGTGACAGGGATATTGATAGTTTTTCTTGCTAGCAATATTAATGGAATAGTGGAGCCAGAAAGAT	up
Hcfc1r1	chr17	23675227	23675526	nc	+	AGO2_bind	CTACCCTGCGTCCCCAGCTGGGGATATCGTGGAGCTCTGAGTATTGATGGCCTGTGTCCCTCCCTATCTTCTTTCTGACAACAAAGACCAGCAACTCCCAGAAAGGGATGAAGTCCTTCTGCAAACCTGGCCACCAGGACCTTCCCTCTGACAAGAGGACACTAGCTCGGTGGAACCCTCAGTGAAAGGCAGCCTGGGAAAGGGAAAATGTTACCCCATTAGTGAATAAAGACCTGTGAGCAGTTGAAGATTTCTCAGCAGCCTTTGGGGAGGGTGGGGTAC	non_up
Hdac3	chr18	37936978	37937080	nc	-	AGO2_bind	TGGTTTTTTTTTTTTTTTTGTACCTTTCTGGGATTTTAATTCTTGCTAGTTACCGATGTATGATGTGAAAAGGAAACAGATGATGATGTGTATAATAAAATTGTTACCATTCACTCAGTACTTTATTAGTTAGGCCATGTGTGTATTCACCATGGATTAGTTTCCTCA	up
Hells	chr19	38968277	38971467	nc	+	AGO2_bind	TAGTCTTGCTGTAGTTTTGCCTATATAATCTACACCAGAATCAGCTTCAAGTTTTGTTATTTCTATGATCATATTCCATTGTTTCATGTATTCATTTTATTATTTTCTTTAAACTATGTTAGATAATATAAATAACTGAGTTTTCAGTGTTGATTATTTACATATTTAAAGATGTTATTTTCTCTATTCCTTTAGACATTCCATAAACTTTGTGGGTTATATTTTCACAGTTATTTATCTGTTTCCTAAATTTTCCTGTTAAACCAAGGATTTCTTAGATACTTATCTTGCAGGTATATTACTTTTAAAAGTTATTGTTACCATTTACCTACATTGTGTTATTTTCAGAAAACATTATTAGTGTGATGCTCAGTGCATTGTATTGCTTGCTTGTTTATT…	up
Herc2	chr7	56231578	56231801	nc	+	AGO2_bind	TCTTTCTGCTCAAGCTGCCCAGGTATTCCTGTAAGCAGGTGCTTGAGGAAAAGCTGAAGTATGCCATCCACTTTTGCAAATCCATAGACACAGATGACTATGCTCGCATAGCTCTCACTGGAGAGCCCGCTGCCGATGACAGCAGTGAGGACTCAGATAATGAGGACGCCGACTCTTTTGCTTCAGACTCTACACAAGACTACTTGACAGGACACTAAGATGGAAACGCCATCAGGAAAAGATGTGGCTGAACAAGCAGGAAGAGTCCTGCTGTGTAAATTGTAAATGTCGAGTGCACTTGATGAAGAATACCACTCCTTAAAATGTGTGGAAGAGAGAGAGAGAGACTGACTGACTCAGAGAACTGTGTGGTAGGACAACAGCAAGATGAGCCTGTGC…	up
Herc4	chr10	63317707	63317878	shorten	+	AGO2_bind	ATCTCCCAAAATATACAGAGAAAGAAACCCTCCGATGTAAACTGATCCAAGCTATTGATCACAATGAAGGCTTCAGTTTAATATGACCTTGGACTTTTCTGTTTAGTACAAAAACCACTCGTGTTTCTCTTGTGAATTCAGCACAGTGAGAGTTACTTCTGTAATTCTTACTTATAAATTGTTCACTACTGTACTGATGAAAGCCCAAAATTAAAAACTGTGCATTAATACTAAACTGTACAGAACCATGAATTGTCCATCCTCATACAAGTATTGTGAATACATTAAAGTTTTACTCACAGGAATTTTAAGAGTTTGCATATTTCGGAAATTACCTGATGTGTGGGTGCATGGAAATGTTGCTTACTGTTTCTTCAATCACTGGGGGGAAAGACTACG…	non_up
Hexim2	chr11	103139187	103139905	nc	+	AGO2_bind	TGCAGGTGACTCACAACTGTGTGTAACTGCAGCTCCTGAGGATCTCGTGTCCTCTTTTGACCTCTTGTCACACACACACGCACACACACACACACACACATGTATGTACATACCTATGTAGTGCATATGCAC	up
Hinfp	chr9	44292438	44295674	nc	-	AGO2_bind	GTACTCCCTTGGCATGCTAGACAGTAAGTATTTAGTCTACATCCATTCCAATTTCCAGGGATCCATCGATCCATTGACCCAGGGATGAGGGACTGTTCTTTCCAAGGGCTGTTTCCTCACTGTTAGTTACGCATTGAGAACCAGGTGCCATTTCTCTCAAGGTTTCCTTTTACATTCCAGGGACACTTGTTATCTTCAGGGACACGATTATAGATACTGTGTATGTGTGGCAGTTGTCTTTTGGGGAATAAAAGAAACACTTGGGCTGTTACTTATTTCTTAAGTTTGATGGCAGTTAGCCAAGTAACAGATACAGCTGCTTAGAAGTAGAGCTGAATAATTAGACTTCTCCCTTTAGTGCTCAGGACGGTTCCTTTAACTGT	up
Hip1	chr5	135406534	135406587	lengthen	-	AGO2_bind	TCAACTACCTCAGGTTTGAAGACCCTAAGTTAAACTTGATTACCACTCTAGGGACAAACCGAGGAATCTGGTTAAATCTTGGTGATAACCTAAATGTCTCAAGCTTATAACAAACTCTCAAACCGTGCAGGGATGGGGCTGATTTTTGTTTGTTTATGCCCGCCCCCTTCTGTTTCTAACCTTTTCCACTGTTTTCCATTAGAGTAGTCCCTATAAGTGAATTTCACTTCTCACAAGGTGCCTACCTTCCCAGAGCAGGTAGCCACTGGCTCTTGTTTCCTCCTCACAGGACTTTTATTATGGAATGAAGATCTTTCTTTGTATAATGCATTGCATCTGTGGTTTCAATTTTTTCCAATAAATATGTCAGCCTGGCTGTGGAGAACTCTGGTGATAAAG…	up
Hjurp	chr1	88263113	88264507	lengthen	-	AGO2_bind	AGCTGATCTTGACCTTGTGGTCCTCCTGCCTCAGCCTTCCTAAGAAGCTGGGGTTATATGTGTGCAGCGTGCCCTGCCTTTGAAGTCCCACCTGCCTGGCACTCTACCTGG	non_up
Hmgcr	chr13	96648962	96649335	nc	-	AGO2_bind	GGGCCCATAAAAGCTCTTAGCTTCCTCAGGGGGTCAGCAGAGTTGTTGAATCTTAATTTTTTTTTTTTAATGTACCAGTTTTGTATAAATAATAATAAAGAGCTCCTTATTTTGTATTCTATCTAATGCTTCAAGTTTGGTCTTGGGAAGCTGACATTTGTGTAGAAGATGGACTCTGAAAGACATTCCAAGAGTGCCGCGGCAGCATGGGAGCCTCTTAGTGATTGTGTCAGTATTATTGTGGAAGATTGCCTTTGCTGTTGTATGTAAAGTTTCAAATTGCTCCTCTTGTGACTTTTCAGCCAGTACCATTTTATTTACCTGAGCTTGTCATGGAAGTGGCAGTAAAAAGTATTGAGTGTTTTATGCTGGTGACTGTAACCAATGTCATCTTGCTAA…	up
Hnrnpa0	chr13	58125879	58126914	lengthen	-	AGO2_bind	TCAGAATTCTGCAGACTTGAAAGGTCCACATTTACTTGTAGCTGAGACGGGCTTCCCGGGAGTGTAGTTAACAGCCCGCATCAGTCACTTTTTCTACGTGAGATTTGAACATGTAAACTGCTATGCATAGCTTGGGCAGTAGCCCCAAACTGCTCCGGTAGCTACTGAAGCAGCTGTGTGTACTGGGGTTTTAGGTGCAAGTTGTAAAACAAAATATCTGTATTCTGCTTGGTTAACGTGTATTTGTAGCCCTTCATGCAATAGAATTCAAGTTGTTGTTTATAAAAAAAAAACAAAAACTGATAATAGAAGAAAATGCCTTCCTGGATAGAAACATAGAATAGCAACGTTTATGGATATCACAAATAAAGAATTCAATTCTTACATGATTGAGTGAGA…	up
Hnrnpdl	chr5	100033577	100034722	shorten	-	AGO2_bind	ATTGTGTCCAACTGTATATAGCTGCCAATTAGTTCCTCTGTTTTACTTTGTCCTTTGCTACCTGTGTTATGATGACTCAATGTGGATTTGTGTTCATACAAATTTTTATTTGTGTGGTTTCATGTTAAACCTCAAATAAATGCTTCCTTATGTGATTGTTTTCCTGCGTCAGGTACTGCATAGTTCTGTGGAAATGTAATTTTATAAAGAAGCAATAATCAAGACAGACGCAGCTTATTTTGTAGGGGGTATTGGTCCACAGGAAGAAACTGGTTGTAGTATCCCCTGGTTTCTGTGGGTGTTACTGTGCTTACAGTCTAATGCTTAATTTCTCTGTTGATAACTTCTACACCTTTTGAATAATGTTTCCTCCCTGGGTATCTGGAGACTG	up
Hnrnpul1	chr7	25721165	25721483	nc	-	AGO2_bind	ACCGGACCTTAGCAAACCGCACTTATTACAAGATGTTTTACCCTGTTTTGTTTTGTTTTCTTTCAATAAATGACATGGCACCTCTTATCAGGAAGGAAGCAGGGTTGAAACCCTGAAGTGTTA	up
Hoxa9	chr6	52223100	52223260	nc	-	AGO2_bind	CACCCGCACAAAGGGGCTCTAAATCCCAGGCCTCATCTCCCCACTGGCAGTCCGTGCTCAGGCTGGCTCTTAGGCCTGCGGCTTTGATGGAGGAGGTATTGTAAGCTTTCCATTTTATAGAAGGCACACACACACACAAGGGAGGGCATTAGCGCTATTGGCTGTATGTGCTAGCTTGTATATATATATATATATTTAAAAAAAATCTACCTGCTTCTGACTTTAAGCAAAAGGAAAGAAAACTACCTTTTTATATAATGCACAACTGTTGATGACTGGCTGTATAGTTTTTAGTCTCTGTAGCTAATTTAATTTGCTCTTCGTGTGGCAGATCATTCTGCCAAAATACTTGAACACTGTGTTTTATTGTGGTAATTATGTTTTGTGACTCAAACTTCT…	up
Hs2st1	chr3	144432976	144433449	shorten	-	AGO2_bind	TAATCTTCTCCTGGTGCAGGGACATGGGGACTTACATTGCCTAAAATACACACATGGACGTTTAGTCAGATGGCTGAATACCATTTCAGAAGAGGTTTGCATAAGCATTTCTTTGCCTCTCCTTGAATGAAGAGGAGTCTGTTTGCCACTTACCCTTCTGGAGTTTGTGCCGCCACCTCTGCTGGATAGTGCTAAAATATGTTTGGCAGTATCTGATTTATTTGTATGAATCATGTCTCACAAAGTTTATTAGAATGTTTGATCGTGTTTTCCCAGAACATTTCTGCTACAGTTGGGTTTGCCCATATTTATGTAGGCTTTATTTTATTTTATTTGATGATCATTAGTGTTAAAGAAATCAACTTAAACCATGAATAATACTGTAAGAAGGTAAAAAGT…	up
Hsbp1	chr8	119348257	119348930	nc	+	AGO2_bind	CAGGCTGCCGGTACTGAATCCAGAATGTTGTTGTCCCGAGCCAAGACAAAAACCAAGTGGCTTTCTGCAACTAACTCCTATGTGTGGACAGGTTTATAAACGTGCATTCTTATCACAGCCTGCATAGCCTAGAGTACCCCTACACCCCATCCCTCAAACTTGCTATCTTCACATCCTGGTCAGTTCTATTAATTATTAAACACTAAAATTTTGGCGGTTTCTGGATAAGATTGTCAAACGTTTTAGTGATTTTTTTCTGAGTTCCCCTCCCCACTGCTCCTCTGTGGTAGTTGCTGTGTGATAAAGTGGCAGAGTACTCGTGATCACGTGACCACAGCCCCTCCCCTGGCAGAAGCCGTTCGTGAGCCGTGAGTGTGTAGGGTTCTTTGATTTTCAGTG…	up
Hsd17b7	chr1	169949540	169949741	nc	-	AGO2_bind	CTTATTTACTTTGTAAAAAAAAAAACCAAAATATTTATTTGAGGTCTGAAGAGATGGCTCAGCACTTAAGAGCCCCGAGTGCATAGCTTCATTGCTTCTGTAGGCTCCTAGCCACATTTGAAGCTGCCGCTCTCAGAAACGTATACCAGCGCTAAGTAACTTGTCTTCCTTGTATTGATAGAGGGTGCTTTAAAAAAAAATTACCTATTTTTCTGTCAAGCTGTGTATTTATGTCTCTTACTATTTCTTGTTTGATTTTTCACCTTTGGTAAGAAGAGATATTATTATCTATATAATAAAGAATGAAGCTTTTGCCTAAAAATCATTTATTTATCTAACACTTGTGCTCATTTCTCATGTTTATTGTCCTTTACTTTTCCAAAGGATCAGGGCCAAGAC…	up
Hsdl2	chr4	59618067	59618690	nc	+	AGO2_bind	TAAAGGAAACATAGCCCTAGCAATCAAATTGGAGAAGCTAATGACCCAGATGAATTCTAGACTATGAAGGACAAGAAGTAACAATGTTGACTCTCCTCAGAAGTAAAAAGCTCAGCAGTTAGAAATCTGTTGTCTCCCCCACTGTCATGTAAGGACATATAAGTTTGTTCTAGAAAGAAGTAGAATTTCTGTATCTATAAGATTTGAAACTGTAACTAAAACAACTAACCAATCACATACAAGTTTAATTAAGTGACATCCTAATATATTGTGGTTTTTCCAAGTTTTCCTCTCTATGCCTTTATTTCATTCATTGCTTTCTTGCAGAAAAGTATGTATCATGAACAACCAATTGGTATCAAGCAATAAAATTAGCTGTTTACAAAACTTCTTATGTAA…	non_up
Hspa13	chr16	75755190	75756634	nc	-	AGO2_bind	TTAAGTATGTAACTTTAAAAATACTAAGTAATATGTAATTTATTTTATATCAATGTTTTGGTACTATGTTTTCACTCAAACCACTTATCAGATACCACTGTGTATAATATGAATTCAATATGACAGTTACTGTATAGAACAGATTGTGCCTCTTAAAAATGTGTGTACAGGTAATTCATATTTTGTTGTAAATCTATAGCAGTTTTGCTTTTAAATTGTGTACTTTATTTTCCACCCATGACTAGCTTGGAGTATATTTTTGATGTATATAAATACAAAAAGAGAGAGAGCCGATGTGATGCTTACAGACATTCACTAGCAAGTGATAAAATTTCAGAAGTGTCACATCTTACTGCATTTACTGCATCCCGTGTCTCCT	up
Htt	chr5	34909398	34912520	shorten	+	AGO2_bind	GGGGCTGCCAGGTGTCCAGCACCATTTTCCTTTCTGTGTTTTCTTCTCAGGAGTTAAAATTTAATTATATCAGTAAAGAGATTAATTTTAATGTAACTTTTCCTATGCCCGTGTAAAGTGTGTGACTTGGCAAGGCCTGTGCTGCATGTGACAAAGTTTATGGAAGTGGAGGGGCCTTCTGGCCGCCACTCCCTCTCCTGTAGCTACTCAGTCTAGTCGGGCAGGTCCCTCCTGTAGCCCTCCCAACACCCTGTGGCACTTGCACTTCATACAGCTCCCTTTTCTTATGCATTCCATTAAGCCAGCACAGAGAGAGGTGTTGGTATTGACTGCCT	non_up
Iba57	chr11	59157429	59157684	nc	-	AGO2_bind	GGTGGAGCCCAGGGCTCAGGTCCATCTGGGGGGGAGGGGAGGGCTTCTGCTCGGCTAACGTTTTTGCTGGCTTGGGCTTTTAGAAGGGAGTTACTTGCTGGCCACTGGTGGGGTGCATACCTCCCTCTGAACCACTTTTTCTAACCTTTGTAATGTGAACTGAGGGTCTCGCCACAAAGCCCAAGGACTAGTAAAGTGTGGTCTGAGAACAGCCCTTTCAGACCTCTTGTTTCATTTGGGTCAGGTTTGGTAGGACAGACCGTG	non_up
Ids	chrX	70343069	70343151	nc	-	AGO2_bind	ATGGTTGGTTATTAGTGAATTTTGCAGATATTTTATATTGCTGGTAATATGTGTTATTGCATAGATTTATTGTAATTTTCTCAGCCTTCTTTCAGTTGTTAGAAATTTAGATTATTTCCAAATTTTCAGTGTTACAAATAATGCTGTGATCAATTTTGTGAATATAGTGTTTTTACGTATTTCAAAGTATTCCCATAGGCTAGTTTCTCAGTGCCAAGTCATCAAAAACAGCTCCGTTTTCTCTTCACTCTTGCTATGATAGCATATTAAACTTAGAAAAGAAACTCAAAAGGCCTATATTAAAAACCATAATACCAAAAAGGAAAGTCTGTAGTCCTATAATAATAGATGAGAGTTGTATTCTGCTTTAATATCTGATTCTTTGCTGATTAACGACAT…	up
Igf1r	chr7	68226602	68233669	shorten	+	AGO2_bind	ATGGGTCTCTCAGTTCTATGTTAGACCGTGAAACATTTGCATACACATCGTCTTTAATGTCAGTTTTATAACTTTTTTACAGTTCAGATATTCATCTATACATCTGTACAGGAAAAGAAAAGCTGCTATTTTTTTTTTGTTCTTTATCTTTGTGGATTTAATCTATGAAACTTTCAGGTCTACCCCTTCTTCCTTTCTGCTCACTCCAAGAAACTTCCTCTGCTTATCACTAGAGTGTGGTTTTTCTTCCTCTTCTCCGGCAACTGATGCTTCTAGGACATAACTTGCCGTGAACTGTTTGATGCCTTTTTTATAA	up
Igsf3	chr3	101462843	101463060	nc	+	AGO2_bind	TTTTTTTTTTTTTAAAGGAGAAGCTATTTGTAAGCCACTGCACAAAGACGTTTTATATACACTGCAGAGACCTGTAGTAAATTATGTTGACAATACGCTGTTTACATTTTCTGGAGTCTGATGGCCTCCTACCCCTCACTGAAGCAGCCACCT	non_up
Ikzf5	chr7	131388652	131390361	shorten	-	AGO2_bind	TCTAAAACTAAATTTATTTTTGTTTAGTGAACATGAGTTTAGATTTTTAAAGTTGGTAATTTATCTCCACTAATATTTTTTTAAAGAAACTGTGAAGAGATTAACAGAATAATTTTATTTCAGATTTTACTAATGTAGTGTGTAGCTACAACTTGACATTCAAGTGAAGACTAGACTTCTGTTTTGAAATTTTTCCATCAGGTAGTTTCAGTGGTTTCATTTTAGAAATGTGTTTGCAGATGTTTGACAAAGGGAATATTACTAAAAAAGAAAAGCAAAAAAAAAAAAAACTTATCAAATGAAGAATTGTTAGAAAAATTTAAATTCCCTGCTAAAGACATTTTTGTTAG	up
Il17rd	chr14	27102413	27107287	nc	+	AGO2_bind	GAATGAATCTTGTACAGAAATTCTGTTTCCAAAGGTAAACCATCTCTTCCTATCCTGTACCTTAATTAGATGTATATAACGATGAGTCTGTCTCCCCCTTAGAAACCTTTATCCCTTGCTCTGGCTCACTTGG	up
Il6st	chr13	112506842	112509348	shorten	+	AGO2_bind	AATACAGACTTCGCTCGAGCATGTTTTAGAATAATCTGGATGCTGTACCTTGTACCTTAGGTAGCAGAGAAAGTAATCTGGCGTCTTTCTGTAAAACCGTCTAATAAAGCTAGTTCTGCCCGTGGGCTCGTATTCTTTCGTGTGTAAAAATGTAGTGTAAGGCGC	up
Impa2	chr18	67318840	67321325	nc	+	AGO2_bind	GTCCATCCCTTCCGAATTCTGGTGAACTTCCACACACTGTCCTCTAACTTCCCTCTCTATCACAACAGCTTTGCGGTAGCATCCTATAGAGCTGTGATTC	non_up
Impad1	chr4	4762488	4764037	lengthen	-	AGO2_bind	TGAACTAAAGGGTCACTACTAGTGTTAGCATGCTTCATACCTCAGTAGTATAAGCTAGTTGTTTCCTTTGCTGATATTTGTAATTATTACCCATACACACTACATTGTTTTTGTTGTTGTTTTAAAAGTTAGGCCTTTTCGCTAGATACTACACCATGGTCAATTAACTGTAAAAAAAATAAAAATGTGATTGCTTCTAATGAAATAATTTCCCCAAACCCTGCCCCTGAATATACTTTGACAAGTGAAATTTGAATTCATCAAATAAATCAGTCATGTCTGAAAAGGTTCCTATGCTGTGTTGGTGTTT	up
Ing1	chr8	11562433	11562898	nc	+	AGO2_bind	GCAGTCAGATGAGTATTTTAGAGAATGTTAGCCGTGCCTCCTCTCCTCGGATGGCGGAGACAGCCTGCGTCTTCATGGTGTACCTTGTTCCCAGACTGGGTCTGCAGAGCCGCAATTTAGAAACTACAAATACAGGTTCGAATTAACCATGTCAGCGAGTGTCAGACTGATTTTGGGGGTTGGGGAGTGACTTGGAAGTAAGCTAACAGCTGTATAAAGAAGAGATTTCATTTGGCTGTTTTGACAA	up
Ing4	chr6	125049002	125049266	shorten	+	AGO2_bind	GCCCGGGGATTTATGCTGACTCTGAATGGGAGAGGGGCAAGGTAGACCGCAGGTTACTCACATGTAAAAGGAGTTGGGGTAGGTAAATAAAAGCTATCCATGCTAGCCTGCTGTGTTTATTGTAGAGACTGTTTAAGTATATGTGGTAAGCATTCTTTTCGCATCCTCTGGATTGGATGAGAGGCAGGAAGATGGCTTGCCAGAAATAG	non_up
Inip	chr4	59771296	59771667	nc	-	AGO2_bind	AATGAATGATGTGACTAAATACTGTTATGAAAAGCAGCCTAAGAAATGTGGCAGCTGTAAATGGACGTGTACTCTCACTTCATGTTGCTGCAGAAGTGGTGGGCCT	non_up
Ino80c	chr18	24104762	24106281	nc	-	AGO2_bind	CAGCAGGTGCGTGATGCAGCTGGCCACACTCCATCCACGGCCATGACATAAAACAGACAAGAAGTAAGGCTGGACTGTAACACCTCAAGGCCTGCTCCAGTGACCCACTTTCTTCAGAGAGGCTCTACCACACACACAACCACCTTCCAAATTTACACTCAGATCACTACACCATGTCTCCCAAGTTAAAACATGTATCCACCTAGACTTTAAATGTGCTTTGTAACTGTTGATGGCACTGTACAGAGGGCCAAAGTATTTCCCATCAGATAGCATTTTTCTGAACCCATGCCTCTTGGGACGAGATCACAGGACTTGACCCATCATCAAATAGGACCAGGTGACCTACAGAGACATCACAATGATGGCTTCCTACAGTCAAGTCCATTTCCAATAATG…	up
Ino80d	chr1	63047801	63056095	nc	-	AGO2_bind	AAAATTTGATGAAATAATAATGGATTGGTCTCCTTTTGTTATCTGGTCTTTGTTTAATTTGTTTAAGGGTTTTTGTATACAAAAGTTTACATTTTTATGTATATTTTTCTTGTGTAAAAACTGATGTAATATGTGTATAAAACACTTGTATGTATTATCTGTATATAGTGTGACAAAATGATTTTTCTTTCTTTCTTTTGGATGTATTAATAAATCTTGCTGTGAAGTAACCTTGCTTTTATTAATTATTTTCTTTACCTGGACAGGGATGGAAACCCCTGATCCAGGGTAAGAACTTCTTC	up
Ino80e	chr7	126851584	126852435	shorten	-	AGO2_bind	CTTAGTGGCCAGAGTGGAGAGTTCAATCTCATAGAAGAATTCCTGAGAACAAAGGCAGGCGGTGCTTTCTGTGAGGCCTAACCACATCGCTGTCCCCAGCCCAACTTTATTTCTACTCCCTGACATTTTTACCTCATTAAATTCCGGATTTAGTGTCTTCTTCTTTACACATGTT	non_up
Inpp5e	chr2	26392853	26397055	lengthen	-	AGO2_bind	TTTTGTGCTGCTAGTCCCGGAAAGGCATGAGAAATTGTTACCAGACAGCACCTTGCTGGGTTTCACTCCTTGAAGAAAGCTTAGGAGCATCATTGCTCTCAATCTTACCCCACCCCTTCAGACATAGCCTTGAATGTACAGACACCTAGGGGCATCCACTCTAGTCTTCTAAATCATTTATTTTTCCATATTTATATTTTTAAATAAATAAGGATATATTCAATTGTAAACTCTTTCTGGCCAAAG	non_up
Insig1	chr5	28077274	28078663	nc	+	AGO2_bind	ACACTGGTCCTGGGTGTGATGAAGATGATCTTTTTCTCAATGTTCCATTTAGGCTGGGCTGACGATAAATGACTCCTAAAGACATGTTCACTTAGTCTAGACTAGCAAATGGAGGCAAGGACTGCTTACCTAAAAGTCTTACCTTGCTCCCCCACCCTCACACCTGTCTTCTTTGGAACATTCCATCCCAGGCTGTATGTGAAAGTCGGGTAAGGGGGGCAGTTTCCCGAGTATTAGAGTTCACTCATCATTCAAAGCAAATGCCATATTTCAAAGCCTTGAATCAAAATGAATTACCAACTAGCAGTTTTGTGTCAGTGCCCAAAGGAGGGAGGTTGATGGTGCTTAACAGAGATGAAGTGTGTGTAGTAAGAATATTTATCCAGAATTAAAATAAAG…	up
Ipmk	chr10	71384155	71385886	nc	+	AGO2_bind	TTTCTCAGTGTTTGTAATTTGTACTATTGATGGGATAGTCTTGGAGTGCAAGGCTCATCACTGTGTTTGTAGAATCATCTAATGTGATATACCAATTTTTATAAGCGATATTTAGATAACTCTAATAACTGTACATTCAACAACTTATTAAAAT	non_up
Ipo8	chr6	148770688	148772320	nc	-	AGO2_bind	GCACCAAAGCTGCATGCCCCCCAGCAGTTAGAAGGGCAAGATTGCATTGAAGGGGTTTCAGACCTCTGAAGTAGTCAGTTTTCTCCCATGTCTTCTATGGTTTAATTGTAACATAGGTAGTATGCCTTCACACTGGATCCCGGGGGCATGGGTTTTGGAGATGTTATTTTGTGGTGAATTGTCATCTGCAGTATTAAAGGGAAGACATATTCCTGCACATCACCATACCTTGTTTTTAAAGCCAGAGTCATTGTATGATTTTTATTACCAGAAGTGCTAACCGGAATGTGATCTGGTTACCTTGGAAATGCAGGAACTTTTATGAATGTACTGTAAAATAAAATGTGGGCTAATTCCCAGAAACTGAACTCTGTCTGCTCTATGGGATGTTTTCTGGAA…	up
Ippk	chr13	49462933	49462989	nc	+	AGO2_bind	AAATCATTGGGAGTTTTTGTCTTCATTTGTTTTTGAAATCCTATGGTAGGCTGTACAGATTGATTATTTATATCATCCTTTTGAGAGACTAATGAAGGCTTATTGTAATATAGTAGTAAAACCATGGAACTGTATGAAAAATACTACATGAAAAATGAAGAAAATATTTTGCTGATTGTAAACTTTTGTGGGAAATTTTGTGATAATTTGAGAATTATACTTGTTTGAATCAAGCAACATCCTATAGAGTTTGTTAAATTCTGTCCTAATATTCTAGCTCTTGAACACTCAGGTAAAGACAGACACTTGTACATTTGGATCGTTCG	non_up
Iqgap1	chr7	80711589	80713085	nc	-	AGO2_bind	TTCCTCTGCCCTTCCCTCTGAGCAGCCATAGTGACATTTACTATGAATTTACTTCCTCCCAAGAATTTGGACTGGCCGTCAGACTGTTGCTACATACAATTGCCTTTGTATCTTCGTATGAAATAAAAGGTCATTTGTTCCTGTTTGTGTTTATTTTTCTTGGTTTTATTGTTAGTTCCTGTTAGACGGAGTTAACTAGAGTAAG	up
Iqsec1	chr6	90659598	90660381	nc	-	AGO2_bind	GTTGTAATGTGAAAATAAAGTTCAGCCTAATGTGCCATCATTGTCCCCAGCCGCCTGATGTGGAGCATGCTCTCTAGCACATTTTAAAGCCTCCGTGTTT	up
Irak2	chr6	113694699	113694760	nc	+	AGO2_bind	AGATGCTGTTGCCCCCAAACCTCTTAGTTCTCCACAACGGACAGAGCAATCCTGCAGCATCCGTGGCGTTTTCCAGAGTTATCATCTGTCAGTCATATTTGTAGACAGCTTTCTGCAAATTCCCACTTCTTAAAAGACCTACAGCCGGTGTCTCCGCAAGTTCTCAAGTTCAGGACTGCAAAAGCAGGACGGTTGGCAAAGGACTCCGTAGGCTTTCTCCTTCTTCAGTTGGTGATCCTGTAAGCCACCGGTATTTAGGAACTGCCTGCTTTTCACCTTCGACCTCCCATTGTGCCCATATTTATTTTAATGGAGACTCAGAGGTTGTGTGTTATTTATAGCTAGGTGAAGAAGCATGAGAAACAGTCTCATGTTTGATTCTGCTGCTAGTTAAGTCAA…	non_up
Ireb2	chr9	54910032	54912529	shorten	+	AGO2_bind	TTCTGGCAAGCCCAAATACTGGTGTATTAATTGAACTAGATTTTGCTCATTTTACGTGATACTGTAACTCCTGTAACCTCAATTAGGTGTCACCAAGCTGACATTCCACACTCCTTTTATGAATGCTG	up
Isca1	chr13	59755417	59756722	nc	-	AGO2_bind	TTGTGTAAACCCTTTCGTGTGAGTTGCCATCTTGTTCGTTTAGAACTTTGAAACAGTAGTTACAGACATCTGCAGCCCGGGATTCCTCTCAGCACCGGGCCTGTGGAGCGGAACATGCCATTCTGACACTTGCCAGTATGCATATGCTTTCTGGTTCCTAAACGAAATTGCTAAATATTTTTAAATATTTTTATCACCAGTTTTTTGAGCCATGGTTTTGCTGTATACTACAGGCCAGCCTTGAACGCACAATCCTCCTGCTTCAACCTTCTGAGGCATGTGCTACCATGCCTGGATCCCAAGTTTTTCCTTAAGTGGTCTTGATTGACTTGGGTTGGACATCTTAAGTAACCTGTGAATTCTTTTGTGGAAGGCTGAGTCTCATGCAGCTGAGTTTAA…	up
Itch	chr2	155225154	155226855	nc	+	AGO2_bind	CAAACTGTAGTCAGAAACTTAACATGAGATTTAACACAGCGAGGAAATTTCCCTCGTCTTATTCCACTAGATTGTTCCCTTAACAACAGTTTGCTGTATGTCCGAAGTCTCACTTGGGCATAGGTCTCTTAGTGGGTATTGTAAAGGATTCTGCAGGGACATCTCGGAAACGCAATACACAAGGTCTTCCTGTAAAGCCTCGCTCAGAGGTGCAAGCTTAACTCAGTGTCTGGGCACATGAGCAGCTGCTGCTTGTGCTCTCCGCTCGTCCCAGCCTGGCCTGACTGTTGTTTTTCATTCCTGGAGCATGAATCAGTGCACCATTCTGATGCTATTCCTGGAAGTGATGCAGGACTTGCATTTTTCTACAAAGTAGTTTTGTCTATTTGAATTCAGGGA…	up
Itm2b	chr14	73362231	73362412	shorten	-	AGO2_bind	ACAAATTTGCTGTGGAGACTTTAATTTGTTCTTGAGAAGTCAAGAAAAAACGTGGGGAGGAATTCAATGCCACAGCATACCCTGCCCCTTTGTATTTTGTGCAGTGATTGTTTTTTAAAATCTTCTTTTCATGTAAGTAGCAAACAGGGCTTCACTGTCTCTTCATCTCAATAACTCAATTAAAAACCATTATCTTAAAAAAAGAAAACAAAACCTTTCTTTTTTCTAAGTGTGGTGTCTTTGATGTTTGAATTAGCAAATGTGCAGGTTCCTAGATAAGATTCGCTTCTCCTTAGAGCTTACCTACTAGGAAGAATCTAAATTGCTTGGAAATCACTAATCTGGATTTTTGTGTTAATTCTGCACTTCCATGAGGGAAAGATGCCTAAAGAATAGTCA…	up
Jak1	chr4	101152367	101153070	nc	-	AGO2_bind	CAACCGAATGATCAGCTGCATAGCAAAGGACTGTGCCGCTGGCATATTGATCTCAGATAAAAACTTGTGGACTTGGCTGACACTCTCCCTTGCCCTGAAATCTCAATGTCTATTCAGTGATAGTACAAGCACGTAGATACCACTTAGTATACTATTGTTTCTATTAAAAAAAAAAAAAAAAAGGTCTGTTCCTGCTACCTTTTAGGACTGAAGTTTTAAGCACTGGTACCCACTGTGGGGCAAACCTGTGCTGCAGGAGGGAGCCTGGCATACACACTCTGCATGTTACTTCTTGAGAACTAGACCTGTGTGCCTGTGTTTTCCTGAACAGCTGCTTTCTGTCAGGCAGACTCCTCTGACCTGGATGCGGTCACATCCACCTTTAAGATTGTCAGTGCA…	up
Jam2	chr16	84822893	84825929	nc	+	AGO2_bind	CAAGCACACAAAATCCTTTATAATTTAAAAGAATTCCAGTTTTGAGCTGCACCAAAACCAGTTGTCACATGTTATTAAAATATTGTAAAACTCTGTGTCTTACACTTGCAAAGTGATGAAGAAATATGAAAGTGGGAGTTCATCAGAAGTTTTATGATCTCTAACTCACAAGAAATATTTTAAGCAAAATGTTCTTGCCATCACTAAATTACAACCTGGCATCTTGTGTCTGACCTAAAGTGAAATGTCTGGTAATATTCTGAGTTTTTGAAGTGCAAATGAATGTCAGTTTGGAGTTGACTATATCACACTGACTGTAAGGCTAATCCAAGAAGCAAGAATATACTCCATGTGTTCTCTCCATGCAAGAATGGCTTATGTGTTCAGGAAATACTCTAA…	up
Jmy	chr13	93430097	93433899	nc	-	AGO2_bind	GATGGCATTCCCACCATGACATTAAGTGGATTGTCCACAGCATACTATAAATGCCATCTCTTGCAAATTTATATACGTAAATATGCTCAATTAACACTTAAGTATTACAAGTATAAGGAAACTACTAAGCAGGCATTTATAGCAATACTATGAAATCTCCAATCACTGTTTTGACTGTCGCCTTCTCCTTAGTGCAGCCTTTCTGCATCGTAGTTGCTGCTTTTTTACATTTCACACTCCTGACTTCAGAGTTAAGTACTTGCTCATCCAGTGTTGCACTCACCTTTCTTATTGTACATGCAATGTAACAACACACAGTTTTGGTGCTTAACAATATTCCTTTTTTTCTTTAATAAAGGATATTTATTTGAATTAACTTGATTTTGTTTGTTTATATAT…	up
Kat6a	chr8	22942727	22943253	nc	+	AGO2_bind	TGTTGAAATGAGGGCCGTGAATTCACTTTCTGTTGGTTTGCAGTTGTGTTTGGGTTTCTTTGTTTTGTTTTGTTTTTAAATTCAATCAGGCAGCTCCCTTTTCTGCAAGCCTCTTTGTGACTGTAGAACTATTGTAGAAAAAAAAATATGTTCTTTTCTATATTATAAAAGAAAATTATCCAACACGGTAATATTGGTACCTGTCATTTTTTCACTTCTGTTTTAAAAAAATGTATTTTTAGCAAGATAACTTGGGTAATCTTCTAAAAAAGAAATTTAAAAACTCACTTGTTAGTGACTTTGATGCCTTTTAAAATGAGAGCTTTTTCATTTCATTCCATCTTTAAAATTTTTTATCTTTGTTGTAGAATATTAAAAACTATTTTAAGAAAGATAAAA…	up
Kat6b	chr14	21672133	21672474	nc	+	AGO2_bind	TAGTCAGTTACTTCAAAAAAAAGAAAAAGCAAAAACAAAAAAACAAAAGCTGTACATTTTAACATAAAATAAATTATGATGAGCCATTTCTAGCCTCTCGTGTCCTGTC	non_up
Kbtbd11	chr8	15029504	15033334	nc	+	AGO2_bind	GAGTGTAGTTTAGCAAGTAAGTGACATTTAACTTCCAAAGTTACCCTACTAGAGTCGGAAGGAGACTCATACTTAGACACGGTTGCAAGGACCAAAACCAAGTCCGTTCATTTTCTCCCATGTGTCAGGATGTTGTGCATTTGAGAATACACAGGCAGGGCTTCCCATTTATAAACAAGTTAAGG	non_up
Kctd10	chr5	114363572	114364459	nc	-	AGO2_bind	GAGTTTGCAGCAGTTTCCCTGCAGAATAGAGTGGGCATGCAGATACCTTTGGGTCTTGTTGTGTTCAGGGGATGTGTGTGTGACTGCTGGTGGGACGTGTGACTGTAGGGCGCAGGCGCTCACGACAACAGTCAGTTACCTCGAGTCTGCTTTGCGCAGAGGAGTCGTGGCTGAGTAGACTAGTTTCAAGGTTAGGTGAGAGTGTGGGATGGATTTGGCTGCTTGATAAAGGAAGTGTTGGCTATTTTTTAGACCAAAGGTATTAAGTGGGCAATCTCTGACAGGTTTTAAAATTTCTATTTAGCGACGGTTTGTACAGCTCGCTTTGTACATGACAGTTGTATACCTTTCTCTTGTATCTGACACAAAACCTATGATAAATACTCAAACAATCCCGAC…	up
Kdelc1	chr1	44103900	44106886	nc	-	AGO2_bind	CTCTGAGGACACTTTACTATAAAGGTTATTTTTAAGTATGTTTCACAGACAATGTCAAATTTACGTGTGCCCATTCACTTTCTCACAGTATTTCGTCTTATGCAGTGTTCCCATGACTGTCTTTTACATCACATTTTAAAATTTTTATAATAAAACTGCCTTTATTTTAAGGGTCTGTTTTGTTACAGTTATTACCTATGAGCAGAAGAAATAGG	up
Kdm2a	chr19	4316144	4316539	nc	-	AGO2_bind	CTCCAATGTTGTGCTAAGATTTTTAAATTAAATGTAAGCATTAAGGGAATGAGTCTTAGGCCACCAGCTGACACATTGGCATTATTTTGGGTCAGGGAAGGAAGAAAGCTAGTTGGACTTTGTTTTCTAAAAGTTTCCCACTTGGTTTTAGAAAGAGCAAAGATGTCTTTCTTCTGACACTTGGGAATGGGAGAT	up
Khdrbs3	chr15	69093107	69093520	nc	+	AGO2_bind	CCAGCCATATGGCAGATACTGATTGTACTGTCTGATGTTGTGAAATAGCCAATCTCCACCGTCCTGTATACTGTTCAAAGTAATTTTTTTCTATGACCAATCCCTTTTTAAATAAATCAAAATGCTTAAAATCTGAATGGATGGAACTTAAAGCCACTTTGTTGAAGCATCCACTTGACAGGGAGAAGAAGGACATGTAAAATTTTGTTATTTGCAGTCTGTATAT	up
Khnyn	chr14	55896402	55898778	nc	+	AGO2_bind	GATCGAGATACCTGATTGGTTACAGACGGACTCCATTGACCTGTCATGACAAGCTGTTTACATTCTAACTCCCACAAGTCATTGCTCTGTATCTGTTTGAACTCTGTCTGTGCCGGGGAATGTACTGTCTGCAAGGTGGCACACTCCTTACTTGATTGTGTTAAGCAGTTTTTCCTCTAGTGTAGTCTAACCTGCTTCTCTGTGACTTTCACTTTCCCCAGGAGTAATTTAGGGCTAGTCAACTTCTTAGAGG	up
Kidins220	chr12	25059472	25063053	lengthen	+	AGO2_bind	GTGTGTTATTTTGTATAGGTTTTAAATATAGTCAGGATAATCTTAATTGCCTAACCAAAGTAATTTTAAGAGTTGTTTGTGCTTAAATAAGTACTCATCTCGAGAACTTAAGCTAATTCGCATGTTCTGGTGCTATAATAAAATAATCTGTGATCATGATTTTTTTCTTACTAATCATTAGAATTTTTTGAA	up
Kif13b	chr14	64809496	64809619	nc	+	AGO2_bind	TAATGAATAGTAAAGATGATGATTTATGTTGTATGAGGAACCAAACTATTGTAATTTTGTACCATACATACCTTTCCATCAAGTGACCAACAGCTTCTAAATAAATCCAGGTGATTTCTTGCTTATGTCCGAGGTCAAGCATAACT	up
Kif2a	chr13	106960585	106961852	shorten	-	AGO2_bind	TCTAAGTTGGCGTTTGCTACTAAAGGATCCCCAGAATCCCCAATACTGTAACAACGGTGGTCCGACTGTAAAGGCCACTTGAACGTTTTTGAAATCTTTTTTTTTTTTTTTTTAACGTTTTTTGAAATCTTAAGTGTGTGGAAAATATCTTGTCCTTCATCTGAATGACATTTCAATTTTGTGAAACACTCCTTTGTCGACAAAATGCTTCTAGACCAAGAGGCACAACTAATAATTCGGACTAGTGAAGTATTTTGTTTCATTTGCCCAAATAAATAGTGATTGCTTTTGGATATCCTTGCCAATTTTATTTAAAGATTGTGGAAGTGATCCAGAAGTGGAAGATAGGGGAAGCCACAGAATTTCCTTTAACGCAGATCAATTTTCATAGCAAGACTG…	up
Kif3a	chr11	53601103	53603028	shorten	+	AGO2_bind	GGCATGGCGCACTGTGTCTGTCACACTGCTCTGCAGGAAGTAAGGGTTCCGTTGTTGTACGTGAATGTGCGTTTCTTAGCTATGTATTCAACTACCGTGGCTCTAGACAAGCAGAATCTCAGACTAGAACCAAGTCTGTCTTGTTTGCACACAACATATAGCAGATCACCTTGTCCTGTGTCCTGTGTCCTGTGTCCTGTGCCAGTCTGGGCTGCCCATCTAAGCAGTGACTTGATTCTGTACCTGCCTGACCTGTCTAAATGCAGTCCAACTTTACACTCATCCTGACTGCATCTAAGTGTGCAATGACTACCTTGATTGATCTCCTGTGGAAAACTATAAAATCTGACAGCTCTGCAGGCTTACATTCTGAAGATGCAGTTTGTGTGCTCGCCTGTG…	up
Kif5b	chr18	6201483	6201895	nc	-	AGO2_bind	GTTAGAATCTGGCTGGCAGAATCTTTGGAAAAGTTTTATATACAGATATTTGTATTATTAAATTTGGAGCCATAGTCAGAAGACTCAGATCATAATTGGCTTATTTTTCTATTTCCTTAACTATTGTAATTTCCACTTTTATAATAATTTTGATTTGAAAAATAAATTTATTTATTTTTTTAACAGTCAAAATCTTTGCTGTTGTAGTCTGCAGCCTTTAATGATTGTGTTGCTTTTATGATTGAAAGAAGCACTCCACAAATTGAAGAGAGCGTGATGCAGCGAGGTGTAAGTCGTGGTTAGTGACGTGTATGGCTCCTGTGCTCATCGCTGTCTCTGCGAGGCATCTGGCTGCATCTAAAGGACATTCGTTCCAAATGAAAATTTGCTTTTCTGGCA…	up
Kirrel	chr3	87078593	87082273	nc	-	AGO2_bind	TACACCCATTGAGCCAAGCGCTGACGGTAATACAATCCTGGGGACACAGACCTCAAGACTCCACTGGGGGTGCATTGACTGTTATGGAAGGACTCTAAAGTTGTCACCTAAACACCACATTCCCTTCTCGCTGCGATTTTTCTTTCTCCTCTCCTAAAGACAGTACATTCTGACCAGTGCTGGCTGACCTTCCTCAGCTGCTGACACCACCCGTGGGCCAGTAAAG	non_up
Klf11	chr12	24660847	24662778	nc	+	AGO2_bind	TTTATACTTTTTATAAAAATATTTATATTGTGCTCAAATCACCAGTTTGTGGATAGAAAATTTTACAGCCTTCTTTTCCATGTTTTATAACAAAGTTTTGTAATAACCCTGCTTAAGAGTAAGCCTGGTAGTTAGTCAGAAAGAAGCAAAAATAACAAGTTTGT	non_up
Klf13	chr7	63886351	63888749	nc	-	AGO2_bind	AGGAAGAGCCAGGTCCTGTGACTAATTTTCCTGATTCTGAGTCTTCGAAGGTTTGTCCTGGACACATTCCAGAGAATTTCGTACCCAAACATGGATGCACAGTCCAGCTTACTACTGATACAGGCCTGAGCACTGCTGAGGGAGAGGCCCTTCCTCTTGGTGGCCAGCGGTCCCAGTCCACCAGGGAAGGGAGGTTTGAT	up
Klf5	chr14	99314121	99315034	shorten	+	AGO2_bind	TTATTTTAAATATGAGAGTTTTTTTTATGTGAATTTAAACTGAAATGCTTAAAGATAGCTACCATACACAGACGCTAATGGTCTTTACCATAAGTTAAACAGTATCTTTTTTTTTTGTTTTGTTTTCTTTTTTTTTTGTTTTTTAAGTGGAGGAGGACTGTTGTGGCTGTGTTCCTTGTTGAACTTAAGACTCTGTTTTCACTCGTGGAAGCATTGAATTTCCAGGATTTCTAGGATGTTTGCTCATGCAGTGCTGTTGGCGAAATGACAATTTATGCGGATTTTTGCATGTACTATCCAGTGAGACAGTAATTTTATTGAAATTACAGTGCCACGTAGTAGGTAGCCTGTTGTTAATACTGACTCGTCTGCCTTTGATATCAGTGATGTGTTGAAAAC…	up
Klf7	chr1	64029448	64034786	nc	-	AGO2_bind	GAAGAAATTTAATTTTGCACTATACATTTTCGTTTTGCCAGATGTGTCTAACAAGTGTGTTTGGAAAGACCTGCTCCCAGCCCCTCCCCTCCCCCCACCTCCCTGTCACATTCTCTCAGGCCTTCTCTGGTATTTATAATATATCACAGAAGTACCCAGTCTTATAGCCCTCGGTTATGCCTTTTTTTGACATTTTATTTTTTTTAAGCTTTTTATATATATATATAAATATATTACTTTGTCAAGTTTTTTTGCTGTACAAAAGTCTTAAGATTTAAAACTATTATTTGTATTATATGATGGTGGTATGTTAATGTTACAAAATTATTAATGAAGAAAAAATTTATTTTTGTTACTGGTCTGTTTCATAATTCTTTTTTAAATTGGTATATTGTAAGA…	non_up
Klhdc8a	chr1	132305180	132305570	nc	+	AGO2_bind	CCTTGTTTCTCTTTGGTTGACATCCATTCCCCATATAGAAGTCAACTGTAGACCTGCCCCAGATCTCACCTACCTATCAGGAATTGCACTTGAAGCTAGGGCAGTTGTG	non_up
Klhl11	chr11	100457122	100462615	shorten	-	AGO2_bind	ACTATTTCAAATTTTGATATCATTTAATTCTAGATACAGTATTGATAAATATTGATATATTGATAGATGTAGAAATATTTTTTCTCCTGTTTTTGTTTTGATGCAAATCTCAAATTAGAGAGACCTTCCCTCTCACTTTGTATGATCTA	up
Klhl2	chr8	64739850	64740428	nc	-	AGO2_bind	TCAGCGTATCATTCCATGAGAACCAGGCGTCCACAAGTATTTCTGAAGGGACTGAGCGCCTGGCCTCTCCACTTGTAGCCGCACTTTACGTCTCAGCAGAAGATGAGACCATCTGCCTTCAGAGGCCTCGGATACTGAAGATTATTTTTGGTAGAAGCACTGTGTAGGCTTTCTCTGCACCGAGCAGCAGCTGACTGACTTTACAAGAGACCTAGACTGCAGTCCCTCCACTGTGGTCTTTAGGCAACAGTCGCTTTCATAAAAACTAGTTCTTATCAGCCTCGAATGACTATGGATTATTTTGTGAAAGAGAATAAAGTTAACGTGTGTTCTTGTAAAATTAAGTTTTATCTTTATTCTTTCTCCTGAAAAATCTCCTGGGAACAGAGAATCTTTGGA…	up
Klhl20	chr1	161088391	161088665	nc	-	AGO2_bind	ATAACCTTTACCTTCTCCCTCTCCCCTGGCACCTTTTGTGTTTACATTTAAACATCATTTGCACCTTTTTCAAGGAAAAAAATAAGTATTTGGTAAACAATTGTTTACATGTATCATTTATGCTTTTTTCTAGCATGTATAACTTTTTAAAATAAAGGTAGTATTTACCATAAAAATGTTTTAATTTTTAAAGTTTTTGTGTTGGA	up
Klhl24	chr16	20125467	20129222	nc	+	AGO2_bind	CACTTAGGAAATGGTTTTCAAGTCATAAATTATAAGTGATATAGCTATAGAAACAATGCAGAAAATCATCTGTCAGGTGAGCAACAGATGTATGTAAAACTGAGGGTATGTGTACTGTAATTTTATAGTAAGTATCTGCATTATGCTTTTGTTAGAGAATGGAAATTGTTTAGTTCAGAAATTCTTAACAGTTAAGTGTGTGAACAAAAGTGTTTTATAAATGCTTAGGATTCTACAAATGATAATTGTTATTCTCATGTATATTTGTAAGATCATGTCCATTCATAAATATATATAAAAGACTTGGTCAAAGTAAATTTGTATTTTAGTATTTTTGTCTGTTGTAAAAGTATTATCTACTTGTATCTTATAATGTTTATCTTTCATATATTCTCATGT…	non_up
Klhl40	chr9	121783820	121786030	nc	+	AGO2_bind	TGTCTCCGTCGATGGCACCTTCTTGTGCTAACCCAGATCTCCCGTAGGAATCTCAGGAACAATAAAGTGCTTTCCGAGCATCTAGCCCAGGATCTAGAATCAAC	up
Klhl41	chr2	69683614	69684231	nc	+	AGO2_bind	AGAATGGGCTGGGATGCTGAAGGAAATCCGTTACGCTTCGGGAGCTAGTTGCCTAGCAACGCGCTTAAATCTGTTTAAACTGTCTAAACTATAAAGGAGGTGACAAAGACACAGTTTGAGAGGTGGCTTGTTGGGACAAGAGGCTTTAATTTATTGTCATTCTTTAAGCCTATACAATGATTCACATAGGGTTACAGGGATTCACGCAGTTTCTCTGGGGTAAAACAGTGTAACCGAATCCCAGAGATTTTCAGTGTGCCAAGTATAAAACCATTTGCTAGGAAGTTTAGTATTCAGTTGAACAATATATTTTTTTTTTTTTTTTTTTTGGTTTTTTGAGA	up
Knop1	chr7	118842217	118845761	shorten	-	AGO2_bind	GGCTTCTCATCAATTCAGCCTCAAGATTCAGAAAAGACCACTTCCAGTCACGTCAATGGCAGAATTCTGCATTTGAGTCAACTTCCAGACAAATCTCCCTCGGCCTTGGTGAACTCTGGGAACCATCTGCATAACTCCAATAGCTTGTGTTCCCCACAAGTCACATTCCAGCCTAAGTGTCTCAGCTCATCAAAAACTTGCACATGGCAATCTTACGGGTGGTAGATGGTTTTCTATCTTATGTCACATATGCCTTGGAAGCTGTCATCAAAGTGTGAGAGCCAGATCTTTTTCTTAGCTGTTACACATACCTCAGTGCTGAAAGACTTGATTTTGTAGCTTGGTACCTCAGCGTTGACTTAGGTGCTCCACTAGCCCACCTTTCTCTAAGAATTGAAG…	up
Kpna6	chr4	129643985	129647481	shorten	-	AGO2_bind	GAATTTGCCCCTGTAAGGATCCATGTGGTAGATACTAGCTGCTCTTTGGCCAAAGGCCTTCATAGCTGACTCAATCTCCCAGTCTATCCCCTAGTCCCACCCCAGGATGCACAGCAAGGGAAGAAGCTAAGGTCAACGCCAACAAATCTGAGTGAAAACTTGTTTTCCTTCTGAGAGAGCATCTTGTCTGAAGCCTGAACTATGTGCAGGACCAAAGCTGGCTGTGAGAAAAGCAGCCAGAAACCGGGG	up
Kremen1	chr11	5191552	5193892	nc	-	AGO2_bind	TATGACTTTGGACAACAAGGCTTTATTTGTAAATATGCTCTTAATATGCAACTTTGAGAATAAGATAGAAACATCATGTATTTTAAAATATAAAATGAAGTGTGACACACTGTATACAATTTAATATATATTTTTAGGATTTTGTTATTTAAGAAAATGGAATGTGATGGTACTTAACTTTTACAAAAGAGAGAAAATGTTATTTTTACTGTTTGAAGAAAATAAATATTCTCATTGTTGTAGAAACCGTGGTGAGGCCAGGCTGTCATTTTTCCAAACTCTTGGGTCCAAACATTCCTCCCCCCCTCAG	up
Ksr1	chr11	79013440	79013598	nc	-	AGO2_bind	ACGAGGCAGACATTTATTTGCTTATTTTGAATGTGATGTAAAATTTGTACAGTAAAAGTTTTTATATTTTCTATCAATTGCATTTGTCTTCCAGAAATGCTTTAATTTAAATTAAAATGGTTAGTCTTGATGAATGTGTTACGTTGGGGTTTTTGCCACTGCTAAGAATGAATGTCCCCTGTGGCTCAGCCAGGCCTAGGGGTCTGGAGTGTGTGAATAAAGTTTACCAAGGTATCTGGAGACTCCTGTTTGTTTTGAG	up
L2hgdh	chr12	69690446	69692160	nc	-	AGO2_bind	TAAGCTATCTAATCCATTAATTTAAAAGGATACATATTGTGGGCTTCAGTTGGAGAGGCAGCATATCCCAGGTAAATAGATGAGGCAGTTACTCAACCCTTGGGCTGGGCATATTGAAACACTCAGAAATCATTTACAGAAAAACCAAGCCCTCGTGGTCCTCCATAGCAGCTGATTCCAGAAGAAGCACTGCAGAGCACGTCTCTGTTCTAAGACGTCAGTGACACAAGCGTCATAGTAAGGTTGTGTTACTTTATGAATAAGATGAGAGTCTTCTCCTTTTAGCTGTGGTGAGAGAAGTGTGCATGTTCTGTTTCATCAGCTGTGAGACCTGTGCACATACACTAAGCTGTGAAAAAATAAAGTTACAAAATAACTATCATGATAGAAGCAATCCTT…	up
Lama2	chr10	26981285	26981392	nc	-	AGO2_bind	TAGTTCAATCCTGAGGAGAATTCATCAAAACAAGTATATCAAGTTAAACAATATACACTCCTATCATATTAATAAAACTAATGTGCATATACATAAAATTCTTTCTGCACGGTGTCAGATGGTGATATTTCATACCACAGACTGAATTTTAA	non_up
Lamc1	chr1	153218922	153221247	nc	-	AGO2_bind	ACTCCTTCGACACAGCCATTGCTTTATTGTATAGTTCCAATAACCTGTATTTTATGTAATGAAATGGACAGAATGGCTGCTGTAGAATGCGGGGTGCCGCACAGAACAGATTGTTTTATCCCTCCCCCGCCCCCGCCCATGGAATTTTCCTTTGATTCCAACTGTGGCCCTTTTCAATGTGCCTTCACTTTAGCTGTTTGCCTTAATCTCTACAGCCTTCCCCCCTCAGGGAGGGCAATAAAGCGCAACACTTGGCATTTTTTTATGTTTAAAAAGAAAACAGTATTTTATTTATAATAAAATCTGAATATTTGTAACCCTTTATATCTTGTGTGGCCTAAATGC	up
Laptm4b	chr15	34283718	34284303	shorten	+	AGO2_bind	CTGCTGTGCCTAGCACTGCCAAGGAACCACCACCACCTTACGTGTCCGCCTGAACCTGGTGCGGAAGAGCTGAGAGCAGCAGTTTGAGCCCTTAGCTGCATGAATTATCCTGTGGTTTCACTTCCATGATGAACTCTCTGAGCCACATTTTACAATTTAGATGTTAAGCTGAAGCCTCTGTTGACACATGCCCTGTAGCTAAGCACTGACTAGCGAGGCTGTAGGAGTGGAGTGTGGTGAGTTCCCAGAGTCTTTCTCAAAACTACAGACGTTGGTCCCCGGGCTGGCTTATACCTGCCTGGCCCCAGAGCTGGGTGGGCAGTCATACTTTTCTTCTCCATTCCCTCTGATTGTTTTGAAAGTATAAAATTAAAATTAGATGATACTTAAATCTTTCCA…	up
Larp4b	chr13	9174406	9174448	nc	+	AGO2_bind	AGATGTGATTTTTATAAGCACTCGTTTTTCAGGAAGCAAAGGTGATATGCCAAATAGCTGTATAATGTCAAAACAGAGACTTCCTGAACACTTTGAGGTTTTCCACTCAGAAAAAAAAGGAAGTTATCAAAATAGGAAGCTGTTGAGGGTGCATGCAGACTCTTGCTATGTCACATCCAGCAAGTGTGGTATGTGGCTTTCATAATCTATTTACGTTTACTCATTCCTTTCAGTATCTCAAGGTATAGAATCAGAGATACCACAGTCACAAGGACCTTTTTAACCTGTAAAATTGTGTGATGATGCTTACTTACCATATGGAAATACGGACTAGGAATCTGGCCCCACCTCACCAGACAGGAATTTCAAGTGATTCCTCTCTCATAGTCAGTGTCATGA…	up
Lclat1	chr17	73240353	73243369	nc	+	AGO2_bind	CAAATGTTTCTTACTATCATCATTTTTTGTTAAAGGTATTTTGCACTTAATTTTATGGGGGAAATATTGCTATGGTTTCTTTAAAATCTCTGAATGTAATTCCAATGCTGAGTATGTAGCAGGGGTCAATCGCTGTGAATTACTAGG	up
Lcor	chr19	41566176	41567642	nc	+	AGO2_bind	GTACACACTGTTGAAAAACCCTCAGGGACAGTTTTCACACTCTTCTCACTCAATTCAGGTACTTTGATGCTATTCTTAAACCTAACAGTGACTTGTATTTTTCTGTTTTGCTTTTATTTCAACGTGCTGGTAGCACATCTTTGATGAATGTCAACTTAAAAACTCAGTTCAGGTATCCAGGTATAACTCAGCCAAACAGATTTTAAAGCTGCATAACTTTCCAGCACACGGTGCCTCACACTCTTATAGTGGCATTCTATAGATTCAGTTATAACTACTGAGCAGATAATATGGGGGTTCCTGTTAACAGTGTATTTTTTTAAACATGCATACATGTATAGCCACCACACACACACATAAACTATATATTTTTAAATGCCACTAATAGCCAGCACAAAG…	up
Ldlrad4	chr18	68254663	68260551	nc	+	AGO2_bind	TGGATGAGGGAACCGTGTCGTGTGAAGTTCTATATGTTGTCTTGTCACCTATGGATGGCTACCATGCCCAAGGAAACACTCTTGAGTGTCCACAGAGTCATAC	up
Lemd2	chr17	27189604	27189758	nc	-	AGO2_bind	TGCTTAGCCACACAGGTAGGGTGCAGCATCGTGGCTGCACACTGCCCTCTGCAGGCCACATGGAGTAGTGTGGGCCATTAGCCCTCGGCTATGGAGGACCTGCTCTAAATACACCCAGTGGGGGGCCTCATTAGCTGAGAGGGAGGCTTTCGAGCAACTCTTCAGGCGGGTCTCACCTACAGCAGCAGGAGGACAGCCCCTGGAGGTGACGTGCAGCTGCCTCCAGAAGACACAAGACACCCCCTTTTGGACCTATTGCTGGTCTCTGTTTCTTAATAAAGTGTGGTCTCCATGTAGCAGTATGCTCATTTCGGTCTCCGTGTAGCAGTATGCTCATTGCCGTGTGTCTGGGTGGTCAGCAGGACCGGGACTGAGCAGGCCCCAGCCAGAAGACAATGG…	non_up
Lemd3	chr10	120923413	120923853	nc	-	AGO2_bind	CATGAACTTGCACAGATAATGCACGTTTTCTGGTTAAGTAAACATGATGCACACTATTCTGTAACAGAAAACCCTTGTGCCTTACCTGTGTGCTTTTGTGGGCACCATGTTTATGAAGAATAAATGATTTGTTATCAGAAGAGAATAAATTTTAAATTCTCAATCTATGTCTCAGATGCTAATGTGTTAAAATATATATATATAATATATAAAGTAACCAATCTTTCTGTATTTTATGTGCATCATAGTGATTTATTTGAGCTTAGTGACACAATCTTGTAACCTGTTGCAAGAGTGAATGTAAAATAATATAGTTGTGGCATTTAAACAGGTCACCTTTTGATGCAGATGCATCCTTTTCTTGCTTCTAAGATATATTTCATGTAAACATTGTACATT…	up
Leprotl1	chr8	34135574	34137534	shorten	-	AGO2_bind	CACTGTTGTTCGCCTCCTGTTTCCATGGGGACTTGCTGAAGATTAAAAGGATTTTCTCATTTGGAAAAGCTTGGCTGGTTTCCCACTTCTCTAGACTGCTTTCCATGGTGTCCTGCTGAATCTAAAATCCTTACATGTTTTCCCTGTTCAGTTGTTTTAAAATCAGTATGCAATGTTACCCATTTTTAAGATGTAATAGCCATTTGCATTGGTTTAGGAATTCAGAACTTCTGGCTGTATTATGGGCTAAAGTATATATTTTCTCTAAAAATCAGTTAATCTCCATTATTAAAAAAAAAAGTATACATGAGTAAGTTTTCATTCAGTCAGGATGACATCACTCCAGGTGAATGCAAACCTTCAGAGCGTTGACATACCTTATCTACTATTTACTCAGTG…	up
Lhfpl2	chr13	94194623	94195411	nc	+	AGO2_bind	AGCAACCTGGTAACAGTCATAAATGAAGACATGACCTCTCTGCCACACTGCAATTTAACTGTTTCTCATTAATTTAAATGTTGGAGAAGACAGCCCCACCACAAAGGGCACAATGAAAACTGCCTACATCCTGACTTGATGGGACGAGATTGCATTTTATAGCAGAGACACCTTTCCAGGGAATGAACGGACCATCTGCAATTGTGCTAACATAGAATGGAACTTCTCTCCTGGCTCTTCACGACCACTTGCTGGGCCGATACCCGTTTCTCTGACATAGAACCATCACTAGGACCAGACAAGTATTCTGCCTGCATCTGTGCTCAGCTTCTCATTGATATACAGCACAAACACTTGGGGGTCTGTGGCTTCTTTAAACCTGTGTGCTAATTCAACGTT…	up
Limk1	chr5	134656052	134656191	nc	-	AGO2_bind	CTGTGAAGCTTTCCCAGTGCACTTTGAATATGGAAGAGAATTTGAGCAGACCCCCGCGGGACCAAGACTGAAAGAGGCAAGGTCTCCTTGCCTCGGCCCAGTGATCATGACAGGAATGAACCCAAACTCAGAACAATAAAATCAATTCTGTGCTCCCCACGCGGGGCTTGCATCCTCGTGTGTGTGTCTGAGAGCTC	up
Lin9	chr1	180690509	180690688	nc	+	AGO2_bind	TCATAAAATGAGACTTTTGTATATTAATGTATAATAAAACTGAAATAAGATTATTTTCCTTGAAATTTTTGTATAGTTTAAAAATGCTTCTGTGTTCTTTGTTGGTATTGGGCCACTGCAGATCTTAGTGCAGAGTTTATAT	non_up
Litaf	chr16	10959487	10959515	nc	-	AGO2_bind	TTTGCAGTGAATTATGGATACCATACATGACTTTGATATCTGCTTTTAAACAAATAAAATCTTTGATCACTCAGTGAACAATCCAGTTCACCTTTTATGAAGAAAGGCCTTGTGTTGTGTTTCCAGGCATTGCCCG	non_up
Llph	chr10	120231665	120232072	nc	+	AGO2_bind	AAAATACAAGCAAACAAACAAACAAAAAACCCAGAAACTTTGTTTTCAGTTTGTACTTAGTTCTGTAATTCAAACCAAAATAACTCATTTGTGTTAGAAACTTGAATAAAATCTCTTTGGTGATGAAAGAATGTTATGCTGAAGTTGTGATTG	non_up
Lman2	chr13	55343838	55346743	lengthen	-	AGO2_bind	AAGATTTACCTTTGTGTATTAGAGCCTCCTTAGCAGCTGCTGTAGCATTGGGAGATAACTCAATAAAACACTTGTCTGACAGTACTGGCGGCTGATGGTCTCTGGGGCTCACTAGTCTAGTTGGGGACTTCCATGCCAAAGGAGGCACATGGCATTCCCAAAGATCACACCCAAAGCTGTCCTCTGGTCTCCACACACATGGCATAAAACAAAACAAAACAAACCCCTGCTTTCTCCATATTTGGCCTAGTAAATCTTGTGGTGTAGGACCAGGCAGGGTCTGCAATGAACCTTAGATGCCAGCACTTAGTGAGTTTGTTTAACCTTCCAGGTGGGCTCTCCATCCCTCATCACATAGCCTCACTGTACTTGTGAAGAACTGTTTCTAAGTTCACCCCA…	up
Lman2l	chr1	36418897	36423191	nc	-	AGO2_bind	TTAAATTGGTCACAGGCTAGTCTCCCTGGAGGGCCTGGCACAGTTCTCTGTAGCCCGAGGAAAAGGCTTCATAAAGTAGCTGATGGAACCACTCATGAGT	up
Lmbr1	chr5	29229802	29231973	nc	-	AGO2_bind	TTCACAGAAATATAGTGATGCTCACATGCACTGTATGGATGACATAACAGGATTTGTGTTCAGAAAAAGAAGTAAAGCACTTTTTTCTCAAATTGTTGAATTTAGTT	up
Lmf2	chr15	89351000	89351144	nc	-	AGO2_bind	GGGTCCTTGAGACTGTGCCTGCCTGCCCCTCAGACTGTACCAATAAAGGCCCATTTGTACATACCCATTTACTAGTGGTTTTTCCTTCTGAGGAGGCCTGAGGATAGCTGGCACAGCCTAGACTGGTTACTG	up
Lmod2	chr6	24605416	24605652	nc	+	AGO2_bind	ATCTGTAGAAGAGGACCTGGAACTGTTTAGTGGTGTAATCCGAGGTGCATTGTGAGCTGTTCCCAAAATGCCTTCTTTAATTTGGAATATTTCCCAACTTCAAAGATAGTGTCACTCTGGAATTCCAAAGGGAATTCTAAGATGCAATGAGCATGTTTCTTCTGTAAATATGAAAATAAACTTTTTTTTTTATGTCCTAAGATTCATATGGGCAGCAAGCCTCGCAAGATCTCTTTGCAACTCTGGCATCTCAGTTACTGAGCTCAAATCACTTAAAGAAATATGCTATTATTTTTTTAATCCCAATAACCTTAAAGTTCTTTTTTTTCTTTCTTTTTTTAAAAGAGAAACTAATATTTTTCTGTGAGTTAATATATCTGCTGGGTATGTGTAATATTG…	up
Loxl1	chr9	58287728	58288602	nc	-	AGO2_bind	CCCTGTCTTGTACCTACTTCTCCTCTACAACACCATGGTGTCTGTTGTTGGTTCTAATTTTTATATTTTGGCCATCCCACACAGCAAGATTGCCCGGGTGCTGAATAAAACAAGGGTTTTCTAGTCTGGAGCTCTGCTGTGCCCTGTGGTTTGGCGGACCACAGCTGGGTCAAGCCCAAGAGATATTCTGGGG	up
Lpgat1	chr1	191783247	191784256	lengthen	+	AGO2_bind	TGGTATGAGCTCTTGGGAAAATTTATGTAAATGTACATCCATGTATAATATATTTTGCTGATAACATATTTAATGCAATTAGCAAATAATAAAATATAAGTAATTGATCCTTACAATATAATTATCATTGCTGAACCCTCGGAGCCAACCTGTGACAATATCAACCATGATTGCTAGCATTATGCCCTGATAAACTAACCATCTCCAGATAAACTCATTTAGTCTAGTGTATGATTTATAGTAAACGCTTACCCTTGTACAGAATCTCCTTTTAGTCTCAGCATTAATTGGAAGTTTAGATAATTTATTTTTA	up
Lpl	chr8	68906597	68906933	nc	+	AGO2_bind	ACAATAAAAATATGTATAATTTGTCACCGGCATCCCCATTATTGCTAATTCATTACAGTATATACACATCCATGCATACATATGTCAATGATGCTTTAGCTTTCAATTTATTTATTAGCTGTAAATAATGTGTGGGTATGTAAGAATGCTTGTAAACACTGGAAAGTCTGTTGTGGTTATCTGCAGTATAGATTTGTGGTGCTAACTTTGTGTCCGTCTCCATCCATGATTGTCTGTCTCACTGA	non_up
Lrig2	chr3	104453983	104457124	lengthen	-	AGO2_bind	ACAAGGAAACCAAAGATTGGCCTTTTTTATGTTTACTCTGTTTTCAGTCTCCTTCACGAATGTAGCATATTAAGAAGGGAAGTGTGCTCTTGGGAGTAGATCACACAAAAGTTCCTGTACTCTGTCAATTTAGTGTGGTTCTGTCTTTATACAAGTATTATTTAAGCCAAACAGCTTTCTGAATTTTTGATAGCAAAAAGCTTTATGTAAACAAAGAATGTTAACACTAATGAAATGTCATGTGCTTTCAGTCTGTCCTATGAGTATAATACCAGCTTCCTGCTCTCAACTTTTAAAGGTGTCTATTTATAAGTAACTGTATATATACAGAGTTCCAAACTCACAGCTTCTTAGCTTTTTGTCAGAAAGTTCAGGTGAATTTCTGACATTTTTTTCCCA…	up
Lrp11	chr10	7624768	7625484	nc	+	AGO2_bind	GGTGAGGGAATATAACCTATTGAAATGTATTAATCAAAGGGTAGTTCTAGAAAAACAAATGTTTGCTTTTGTCTCTTGAGACTCTAACTCCAGCCTCTTACTGACTATTTAGAGCTAATCAATGGTGTAAATGTTACAGTAGCAGTCTGAGAGATGAATGTTGAGTGAACTTACCTACACTCTGTGATGCTGTGCGGCTCATTTTCATAGAGGTCACCTATAGCCATACCCAGTAAATAGAAACTGATAAGGCATGTTTCTTTCTGCACATCTTTTATATACAAAGAAGTTATCTACAATCTAGTATTGCTATTGTTTTGA	non_up
Lrrc28	chr7	67513410	67514875	nc	-	AGO2_bind	GAAAATGTGGCCTGACACTTCACATCCGTGCTTGACTTAATTGAACGACAGGGAAACACAGGGCTGCATCTGTGTTTTGCCCTCGACCATCTTATGTCTTAAGTGGAGCTATGAAATGTCACCCTGATACTCAGGAATTCTCATTGAGAGAAGGTGTGGGATACTTTTGTTCTAACTTGTTTAAATTCTTAATAAAGGTGTTTACACTCCAGGTGTCTTCTCTCCTCCTGTTACTGCAGTG	up
Lrrk2	chr15	91816028	91816125	nc	+	AGO2_bind	GTATTGTGATGATAAAGCCTATTTTAAATTGTTGATTAAGACACAGATGTTGCTTGATTATCTATGGACTCAGCGGAGTAGAATAAAATATCTGGTCAATTTCCAAGTA	non_up
Lsp1	chr7	142494600	142494869	shorten	+	AGO2_bind	CAAGGGGACACTGTCCCCATGCTGAATGCTCAGGACTCTTGGGTCCTGCCCTGTTTACGGATCCCTCATTTTGTGTAATAAAGTGCATTGAGTGTCCCCTATGCATTTGGATCTCCT	non_up
Lurap1	chr4	116132402	116136726	nc	-	AGO2_bind	GCCTGTCATGATACATGAAGTGCTTCCTCTGTACCAGTCCTGGTGGGTGTGGCACTTAATGTCCCTGCCGCTGCCTCCTGTGATAGGGAACATACCGCTTTTCCTGGGAAATGTGTGTGCTGCTTTTCTCAAGTTCTTACTTTTCAAACATGGTGTTTTCATGTTGTACCCAAGGATTTCACTACTATGGCTACATCCCTGTCCAGGGCTGTAAGGA	non_up
Lzic	chr4	149496668	149499881	nc	+	AGO2_bind	CTGAATCCAAGTTTTACTTCTTTATTCTGTACTGTTTTATATATATATAATAATTAACTTGTATTTGTGCAAATTGGTGTCTATGAAAATTCAGTGTCCTAACTCAGTTGAATGGGCACTGAGGGGCTG	non_up
Lztfl1	chr9	123694413	123699653	shorten	-	AGO2_bind	ACATACAAGCTATCTCCATTCACCTCAGGCATGTATTTAGAAGCATTTTGTCATATTCTGTTCTTTTTCCAATGTTTAGGCTTTCCTTGTAATATTAGAACTATCATTCTTATCTTCAGTTCTGTAATTGCGAAGAGAAAAAAAATGTAATGATTCTTTTCTATTGTCCCAAATACGCCTCTGTCATATGCTCCAGAGCCTCCATGCAAGTACAGTGAGATTTCTTCATGGTAGACAGCAGTTTAGAGTGGGAAGAAGAGCCATCCTTTTGCGTTAGTGAGTGAACTTTTTAATGTTAGAGAAGCTGGTAACATCTATACTTGTACAGTCCCTAAGTATAAAGATAAATAGTAAAGTTATTAATATTTTCAAATAAACTTTTATTTTAATAACGAAATC…	non_up
Mak16	chr8	31159463	31159598	lengthen	-	AGO2_bind	GAACCTCCTTCATTCTAGCCAAAACAACTCCAGGTGGACCTTTGGCTGGAAAACAGACCAACACAAGGGCTGCCGTGCGATGGCCAAATAAACTGAAAAACAGCAAGCCATGCTCTAGCTCTACATATTTTGGGGTATGGATTTCTTTTCATGTTCCTTTAAACTGGAGACTTCTAATTGTGGTAAAAATGAGAAATTAGTCTTTTTGATTTTCATATAAATACACATAGACACCACAAACTATGGTCTTGAGAATTCTGTGGAATAT	non_up
Maml2	chr9	13709368	13709399	nc	+	AGO2_bind	AATGGAGTCACTGAATGAAATGCTAATGTCACCTGCATTGCTGTCCTGAACCCACGAATGTAAAGATTTCAACTTGTAATACAAGCATTTTGTATTGTGTGTAATTCCATGTGTAAAAAAATAGTTTAAAACAATTCA	non_up
Mamstr	chr7	45645586	45645748	nc	+	AGO2_bind	TTTTGTTTTTGAGAGCAAGTGTTGCTATGTAGTGCCAAGCTGGCCTCAAACTTGTTACAATCCTCCTGCTTCATCCTCCTGGGTGCTGAGATTACAGACATGAGCCATTATACCCAGTTCTCA	up
Man1b1	chr2	25351140	25352213	shorten	+	AGO2_bind	CCCCATGGTAGTCCCAAGACTTCTTATCACCTCCTGGGACCACCCAGGACCCCAGTGCCTGTATTGAGTTCAGAGTGATAGCCCAAACCAGTGAGGTGCTGGGCATGGCCCAATGGCCTGTGATAGCCCTGACTCCTGATTGACCCATGGGTCCACTGGGCCAGTGTGACCTTGAGGGTCTTTGTGGCTCTAGTGTTTACGGGTTGGACTCAGGGATCCTCCTGGCTACCCTACTGGGCTGGCGGGGGTTAGAACAGTAAATTTGTCTTATTCCCAGGATACCCTGGTATAATGTGATCTCTCAGCTGAGAAGAAAGTGGACTTGGTCCCACTGTAATGGTTCTTGTGGAGAGGAGGGAAGGGGTGGTGTCTATCTAGACTGACCTTAAGGGGACAGCA…	up
Man1c1	chr4	134561690	134563005	nc	-	AGO2_bind	ATGCATACTGTTTTTTCTTATAACCTGCTTTTGCACTTAACTATATATTGTGAACATCTTTCCATGTCAAGAAATATACACATCTGTCAGCACTCTTCCTGGCTGTATAGTTTTCCACCGTGCGCCGGTCTCCTGCTGTGTGTATCTATTGCT	up
Man2a1	chr17	64753396	64755111	shorten	+	AGO2_bind	TTATTAAAAAAATACCCATTTGACTTAAATAGAAAGAAAAATCAGAAGTTGGTAGGTAACAGCTTAATGGCCAAAGTAGTTGTAATCATTGATATAAATTTGAATATTTTGTATGTTAAAATAATGTGGAAAAGTGCAATCCCTCAACCCTTATGATAAATGTAGTTGGTTTTCATACTCTTTTCCAATGAACCTCTTGGCTACCCTTTCCTACCCACACATTTAAAAAAATAAGTGATAATTTTAGTCGTTCACCAGTAGAAAAAGAGGTGTATTTTCATTACTTGACAACATGGGATGGGTGCAATTTATTCCATTGTCACTGAAACAGAAGAAGCAGTTCCACTTTAGGTACCACAAGGTGTCTTTCTATACAGCTCATTTGAATACAGGTGTTCC…	up
Map3k3	chr11	106155749	106156651	nc	+	AGO2_bind	GGAGACACCTTTTTTTGTGCCAAAAACTGTGGACATGCTGGTTCAGCAGCCTCAGGACCAAGCTGTTAATTTATTTTTTTCTTATTAACAAATCCAAATGACAAGTTGTGGGCCTCCAGGGTGGCCTGGGCCCAAAGGTTATGAAGGAAGGTTTCCTAGCAGCCCTTGGCCTGCTGTGCAAAGATGCTACACCACCTTCATTTGTTCTTCATTCCATGGGGTTTATCTGCCTTCACCAACCCCACATGGAAGGGCCAAGCCTGGGTCAGGTGCACGCTGCCACCCTCCTTCCCCTCCCTCCCACTTGCCCAGCTCTGTGTCTGAATTGTGGAATGTGCAGAAGAACCTGCAGCCATAGTTATTGACTATATCTTGACTGAGGGCTTGCAGTGCAAAGCC…	up
Map4k5	chr12	69803757	69805019	shorten	-	AGO2_bind	CATTAGGATAGAATTCAGTATTTTCTGTAGCTGGAAACAGCTAGTCAATCTCTTGCCACTGTGTGGTGGTTATATCAAGTTTGCTTAATAAAAGCTATGAGACAAATAGTCCTCTAGTTCCAAGAAACACAGTCCTTTTTAAAAAACAATGTTTGTAACAAGGTGCCATGGTGTTTTTAAATAACTCATGATTCTCTGGAGAGGGAGTTTA	up
Mapkap1	chr2	34623913	34624953	shorten	+	AGO2_bind	TGCCTGGCAGTCCCAGCAAGACTGTACATAGCCATGCCAGACATCTCCTTGCAACTTGATCAAATTTCTTAAAGCAAACAAAGAACAAAAGTGTACATTTCTCTTTCTTTCCTTTTAATAAACAGGTATACTCTTTATCGTGGTTGGTATGATGGACCATTCTTTGGGGTAGAGGATTGACTATATTATCTTCCTTAAAATCTGTTCCCATATTGAACAGGCAGATTACAAAAGCTGTGGTTGGAGCTCTCAGAAGCAATGTTTAGGGCTTAGCCAGTAGTTTAACTGTGCCATTTGTTTAA	up
2025-03-06	chr15	31455893	31458877	shorten	-	AGO2_bind	GGCTTCTTCAGATACTCTCCAATAATAGCTTTGGCATTAATATAAAAATAAGACAGTATACATGTGTATGTATGTCTCCATTCCTGTCTATCTGTCTGAGTGCCTCATTTTGTAATCATGACAATCCTATAGAACCTTAGATGGAAATGAGTGACTAAGGCCTAGGGGTGTCTGTT	up
2025-03-08	chr6	116409331	116409541	nc	+	AGO2_bind	GTATGTCATAGACCCATTCGCACAGCTTTGACTCTAGCTGCCACAAGTGAGTAGTTGAGGGTTATGCTCAAGTGTATCACAAGATTTTCCTGGAAATGTAAACATTCTCTTAGTCTAGGTCTCTCTGTCTCTCCTTTCTGGCTTCAGGACACTCTTCGTTAAGTAGGCTTAGTTTTCAAACCTGTGGGTATGTCCAAGTGGACACAGATGTGCAGGCTCAGGCGGTGGGGGATAGGACAGTTCAAGGCCTGGGGTAGTATCTAAGTGACAGAGGGGAAAGGCTGTGTGGGCAGGGTGAAGAGCTGTAATCTTGTGGGTGTGGTTAGATGCACATGTATATATTTCATTCTACCTGTTCAAATCTGGTTTGGAATAATGCAGCTTATAGCTGCAGCTCAA…	up
2025-03-09	chr10	127055015	127056051	nc	-	AGO2_bind	GGAGAGAACCATCTTTACCTCAGCTTTAAGCCTCCAGTCCCCTGGCTCCACCATGGTGACTTGGTAAAGGGAGACCAATGCCAGAAAACAAGGGGCTGTAGACACCCCCCACTCCCCACCCCATGGCCACAGGGCATCTGGCAATAAGACTACTAAACATTGACCTCCCGTTCCCTGCATGAGGCGGGGGACTTCCCCCTGCTCCGCCCCCCACTGCATGGGGGAAGGGCATAAAGAATCATTTATATGCGCGTGGGGCCTCCTTTCT	non_up
Mark3	chr12	111655816	111656224	nc	+	AGO2_bind	TGTAAGCTGCCAAGACTGTCTCTGAATGGAGTCCGGTTTAAGCGGATATCAGGGACATCCATAGCTTTCAAAAATATTGCTTCCAAAATTGCCAATGAGCTAAAGCTGTAACCCAGTAATTATGGTGTAAATTAAGTAGCAATTTAAGGTGTTTTCCAGAGCACTGATGGAAATGTATAGAGTAATATTTAGGCAATAACGTCTGCATCTTCTAAATCATGACATTAAAGTCTGAGGATGAAAGCGAGCGCGCCTGGGAGCGAAGGCTGGCCTTCTCTACGAATGCACTACATTAAAGTCTGTGACCCCGTGCCTCTGTCTTGTTTCCATTGCCCTGGGAGTCAGAGTGTAACACCATCTGCACGCGGCTCCTTGTGTGGTGTGAGTGGATGATGTGTG…	up
Matr3	chr18	35590807	35591590	shorten	+	AGO2_bind	TAAGATGTACAAGAAGCTTAATTCAAAGAAAACGATGGTTCTTTGATTTTAATGTTAACCTTTTTTAAAATACAATACTGATAGTTAGAAAACTACTGTACACTTTTGTTTTAGTGGAAAATAATAGATGTCTGTTGTGTTTAAGTGTTATAGCAAAAAGTACACATACGGTTAAGTTAATGAAAATGTTTTTGTTTCATCCGAGTGACAACAGACAAAAGTACTTCCTAAAGATTGACTGTTGTAAGCTATGGAAAACAACTTGCACCACTAAGAGAAAGATAACATAGAACCATTCAGAAAAATGAAACTTAGTAGTTTGAGGCTTCAAAGAAATGTCAACTTCTGATTCCATTCAATAAAGAACAAAACCAATTGTATTTTTTTTTACTTTTCATC…	up
Max	chr12	76937272	76937682	nc	-	AGO2_bind	CTACTGAAATTTGAATCTGAATGAAATGCCCCCTATTTCTGATGATGTCGATATTGTAAAGCGACAGATTCATAAAGTAATGATCAAATCTTCATTTCTTTCTGTGTGTATTTCTAAGAAATAGAGCCAACTATTTTGTATGTAAATACCAAGAGCGACTTACCTGGTACTAAACCCACAGCCCAGTCCAGCCTCCCGCCCTGCTTCTTTCCTCCTGTCCTGGAACTTGTCGCCACTGTGTGATCCAGTCCTGGCTCTGGCTGTGGTCAGCAGATCCCAGTGAAGGGTTTCTTGTCTTGATGCTTCATTTCTTTGTCTTTTTCCTACTCTGTTGCCGGCATTTGCTGATTTCTAGTGTATACTTTGTAGTCTCAGTCGGTGTTGATTCCATTCCATGGA…	up
Mcmbp	chr7	128697766	128698186	nc	-	AGO2_bind	CACTATTTTGTTTTCATAAAGGACATTCTCAGAACACGAGCATCTTTTAATGGAATAAATGCAGCTTTGTGAAGACCACCACATTGTCCTTAACTTTTCTCATCTCCTGCATCTGTCATCTGCAACTGACATATTATGGGATTGAGGGGAACACTGCCCCATGGACCCTG	up
Mcts1	chrX	38613426	38613525	nc	+	AGO2_bind	TTTTCCTTCTGCAGTGAGAAAGTAAACAAAGGAATTGGCATTGAAAATATCCATTATCTAAATGATGGTCTGTGGCATATGAAGACATATAAATGAGCCTCAAAAGGAATGTGCATGGGCTAACTATGGATACTGTGCTGTATCTGTGTCTGTGTCTGTGTGACAGCATGAAGACAAAGCCTCTATGATTATGCTGAATAAAAATTCCGCGGATGCTTAATTTCTGTTAGTTTCAGAAATTATTTTAACTTTTCTTAAACAAAAATTATAATGTGGTAGCAAACTTGGCTATTAAAAGGTATATGGTAAATAACTCAACAGATGACTCAATGTCCT	up
Mcur1	chr13	43538393	43541656	nc	-	AGO2_bind	TGAGAATGTTTAGCCCGGTTGAAATTGTATTCAGGAAATATCTTTTTACAGATTTGTACTTAACATTCCTTCAGTGATAATCCAGATAATTTTGTAATCCTTTTATTGCTTCAGCAAGTATGCAGTTGTATTTTATCATTGTATAGAGTGAATCTATTTTATTATCTAAGATAACAGATTCGTGTTTGTGTGGCTAATGCGCCTTTCCTGTGGTTCAGGAGGAATGTATGAAGCTAGACCATACCTTCTATCTTGAACAACAGTATTGAAGCTGTTAATTCTACCCATTGTAAAATGATACCATTCTATTGCCTCGGGTAAATGACAAATAAATTTAATACCTAAAAAAAATTTGTATTTACAGAGAAAATATATTTGAAAATGAATGTCTGATTTTCA…	up
Me2	chr18	73764956	73770041	shorten	-	AGO2_bind	TGACCAAACAGAAACTTACGTTTGTTGATTGTGAGAACAGTTTCATCGTCTTTCTCTGCTGAGAATGGATAATAGGTTCCGAGCTTAGTGGAGAATAAATAAATGAACTAG	up
Med13	chr11	86267034	86270106	nc	-	AGO2_bind	AGTTGTACAAATTGTGATTGAGGAGATGAAAAAGTTTATACTTTTTAAAAAAAAAAAAAACAAAAAACAAAACTTCAAATGGAATAAATTATTCATGAAGCCT	up
Med13l	chr5	118764844	118765439	nc	+	AGO2_bind	TTAAGTTAAGAAAAGCTGGTGACATATTTATACGTTTTTGTGCAAAAAATAAATGAATGGCAATAGATTTAAAGAAATCTTATTATGTACTTCTGTGTGCAAAAGTCTGTATAATATTTCCCCTAAATATGCATTATTTTACCTGTGAGTTTTTTACAGAATTAATCTGAAATGTACAAGCCCTGGATTTGCTACAGAGTGAGAAGTTATT	up
Mef2a	chr7	67231247	67233392	nc	-	AGO2_bind	ACCATCATGCGCACAAGAAATACATAGTAAATACGGAACCTGAAAACTCCTGGCATTGGATCATAAAAAGCTAGATGATTAGAATGTGAAAAGAACTTTACAAATGTAAAACTTTTATTTCTCTGTAGAAACTTTCTTCACTTTGCTGTGCAAGAAGACACTGCTTTGCTATATTTAAAATGGCTTTTTTAAAAGAGATTTATGTATTTGGTAAATGTTTGTAGTCAACAGTTCACACAAAGAAGCTGTACTCGGTTTGATCATGTAAAACCGTTTGGCGGCACAAGCTGGACTTTGTTGCCATCCTTGAGATGAACCTTTTAAGAAAAATAAGTTAATCTCAATTTTTCCCTGAATGTGTTGTTTTTTCTTCATTATACAATAAATATTATAGTGAAG…	up
Meis1	chr11	18880675	18881344	nc	-	AGO2_bind	ACCTTATACATCACTTCCTGTTTTATGCAGCTCAAAAAACATAGACTGAAGATTTATTTTTTAATATGTTGACTTTGTTTCTCAGCAAAGCATTGGTCATGTGTGTATTTTTCCATAGTCCCACCTTGGAGCATTTATGTAGACATTGTAAATAAATTTTGTGCAAAAAGGACTGGAAAGATGAACTGTATTATTGCATTTATTTTGTTTTTTTTTTTGTGAA	up
Metap2	chr10	93860920	93861333	nc	-	AGO2_bind	CCGAAGGTGGCTGGATCGCTTGGGAGAAAGTAAATACTTGATGGCTCTGAAGAATCTGTGTGACTTGGGCATTGTAGATCCATACCCACCACTGTGTGACATTAAAGGGTCATATACAGCACAGTTTGAACACACTATACTGTTGCGTCCAACCTGTAAAGAAGTTGTCAGCAGAGGAGATGACTATTAAAACTTAGTCCAAAGCCAACTCAACGTCTTTATTTTCTAAGCTTTGTTGGAACACATTATACCACAAGTAATTTGCAACATGTTGTCTGTTTTAGCAGTGGACCTGTGTAATACCGTTATTCATGTTTAAAGGAGTTTGATCAAAGGCAAACTGTCTACATGTAATTAACCAAGGAAAAGGCTTTCAAGACTTTAATGTTAACTGTTTCT…	up
Mettl1	chr10	127045951	127046366	nc	+	AGO2_bind	GGAGAAACATGTGATGTACCACTGTCTAGGCTGTGTGTGGCTCAGGTTGCCTTCACTTGTGTTTACTTTGCAGTCCTGGGGATGATCAGGGTGTGTGCCCACGTACCCATGTGTGTGTGTGCCCACGTACCCATGTGTATACCCATGTGCCAATGTCACTATTTCCCAAGAAGGGCTGGGGTATGTATGAAATACCTCCTCCCAACTTCTCCCTGCTTACAGTCTGACCCAGGCAGTCTCTGCTGCCTCTATTGCTGCTATCTCTGTGGAAGTCTCTGAAGAGCAAGAGGGTAGAGAGCCTTCCTTGTCTCTACCATGTTGAACTTGATTCCAGAATTTCAGACCTGACTGGCATAGTTGTGTCTCATGAGGAGAGGGAGGGAAGGCGGAGGA	non_up
Mex3d	chr10	80380355	80380884	nc	-	AGO2_bind	TTTTGTTGTTTTTTAAAAAGGTTTTTAAAGTTTTTTTTATTGTTATTTTTACTTCATACTTCCTGTGTATATGTAGGGAATTTATATTAGATATATGTACTTTACGGAATAAATTTTAAGAACTAAAATATATTTTATTTTAAATAAAGCAACGGACCTTTAATCTTTGACAGCTAAATCACTGATTATATATTTGCTGAACTGATTTAAGGGTTTAAAAACATTGTATCCAGAGTTTTATTTTTGGACTTGAAAGCCTTCTTAATAAAGTTGTTTTCCTATATGTAAGCGCTGGCGTTCGCGTGGTGTG	non_up
Mfsd1	chr3	67603092	67604234	shorten	+	AGO2_bind	TCTTCTGCTGGGACGATTTCTAATAAGGGCGTCCTGCGGATGAAGCCTTTCCTTTGTATTATAGCAGGAAAAAGCCACAAAACAGGAGGGTCTGTGGTAGAAGGCTGTTACATACATAATAAAGAATGACATTTTAACCGCACTCACTGTGTCCTAGAGAACAATATGTAATTGCTCCATATTTCCCTCTAGGAGATTATGTG	up
Mfsd14b	chr13	65065032	65065133	nc	-	AGO2_bind	CAGACACCATCTCTGAGAGCCATAGAGGAAGCTGCACCACGTGGAGACTTCATGGTGCTGGAGGGGCGATGCTAGCAGCATCCTTTGGGCCACGTTTAATAAGTTATTCTTCCCATACCTCTGCCCTTCACTCTTCTGTCTCTCTCTGTTCTTTTATTCCCATTCTTTTTTTTTTCTTTCTTTCTTTTTTTATATATATATTCTAGGAAAGATTGAAAATTCTTCAAGATTATTTAGAATCTAGACTTTAAAACTTTAATAGAAAAATCATGTTGGTGGTAGGAAAGGTGGTCGGTCTTTCCCTTCAGTAACTAGAATAAGAGTGACAGATATTTTTCTGTCTTTTTTGGTAGAAGATTGGGACAGTAGTGTTAACTGCCTCCTTTCATTGTCTTTTTG…	up
Mfsd6	chr1	52656304	52656554	nc	-	AGO2_bind	GACCAAACAAGAGAACATCCTCTGCTCTGTAATGAATGACACCAAATTCAATATGCCTTCGTTACAAAATGTTTACTGTGAGCGTCGATCCAACAGTGCAGTA	up
Mgea5	chr19	45750259	45751839	nc	-	AGO2_bind	TAGTAACGTCATAGATTTTCAACAGTCTTTTGTTACCTTGCTTTCCTCCAGTTCTACATAGCTTTTGAACTTTGAGCTGAGGGGGGAGAGAGAAGAGGGAGCTTGAAACATTTTCCTTTCTAGAACTCCAGTGTGAGCTTGTGAGGTAGTCTTTTAGCACTATATAGAGTGGACCCAGGGAGGCCCAAGAACCAGAGGCCCAAGAGTGTGCTGAAATGTGCCGCCTCCTTAGGGTGCGAACCTTTGCGATAGGATGTGCTGTGAAACCTAAGTCAAGGTTGGTTTTGAAGGCTGGGGTGAGGGGCAAAATTGTTACTAGATATTAAGACCGTTTAATGTTCCTTAGCGTTCTGAATCCATCTCATGCCTCAGTGAGAATTACAAGGTTTTATTCAGAGC…	up
Mia2	chr12	59189952	59190177	nc	+	AGO2_bind	TTCCACCTTACCTTCCCCCCAGAGCTGGGTTCTTCCCCCCACCCCCACATCCTGAAAGTAGAAGTGAGCTCCCCCCAGACTTGATTCCGCCTTCAAAAGAGCCTGCAGCTGACCCTCCAGAAACACAGGAGGCCTGACAGCGTTACGTCTTACCGGCAGTCATTTCCGTCTCATTTTCAGTTTAAGTAACTGCTGTTACTTATGTGATTATATTTTTGCTCAAATTGAAGCTTAATGGAATTATAATTCTCAGGATAGTATTTTGTAAATAAAGATGATTTAAATATGAATCTTATGGGTAAATTATTTCCATTTTATTTTATTCTAGATAGTATAACTATTTTACTTTGATTACCTCATCTATAATTATGGTAGTTTTATATATGTAATCTTATAGTT…	up
Micall1	chr15	79133298	79136901	nc	+	AGO2_bind	GACCCCTAGTCCCTGCCTTCCTGTCTAGCGCATATGTCCTTGAAACTCATGTCACCTCACTCAGGAGCTGTATTTATGAGGGTTGCAAGTCCAGCCCCTCAGAGCGCTCTGTGCTGTGTCAGA	up
Mllt3	chr4	87770513	87773237	shorten	-	AGO2_bind	CGATGGGCATGAGCCGTACTTGAAGCATTTGGTGTGTAGTCCTCTTCTTGGTGTGCAGTTGCATAGATACGTATCCTGTCATTTTGGACAGTAGGTGGTTGGT	non_up
Mllt6	chr11	97682333	97684084	nc	+	AGO2_bind	GAGAGGGGGCTGCCTGACTCCACAGATTGTGAGTGTGTGAGTGTGTGTGTGAGTGAGAGAAAAAGAGAGAGATGGTTAGTCTGTTTAACCTGTCTGTCTATCTGTCATTTCTTCCTCTGGACCTGGGGCAGCCAAGGGCAAGGACAGGAGCAGTGGCCAGTACTGGGGCAGTGGCCAGTACC	non_up
Mmachc	chr4	116702434	116702821	nc	-	AGO2_bind	TCGTTCCTAAAGCTGCTATCATTTAATGCAGTTCCTCATGTTGTAGTGACCGCAACCATAAAATTATTTTTGTTGCTACCTAATAATTTTGCTAGTTATGAATCAATTGTCTTAGGGAATCCAGTGAAAGGGTTGTTCAACAACCCCTGGGGGCT	up
Mnt	chr11	74845725	74846879	shorten	+	AGO2_bind	CAGGGTCCCACTCCCAATCCCCAAAGAGGTGGCCCTTGTTTACAGTGAGGACTTGGTCACTGTGTCTCTGTTTCCTGAAATATGAATTGTAGCGACCCCAGACTGTAGAGATTTTTATGTGTTTGGGTACATCTGCTGTGTGGGAAAAAAAAAAAACTACAAAAACCCTAATTTTGTACATATTGTATTTTTACTATTGAACTGTACTCTAGTGGCTGTTCATGCTCTGAGTTTAGGTATTGAGACATGAATACTATCCATGTAATAAGCACTTGCCTGGAATAAAATATAAAACTGAAATAAATCTGCACTGAAACCTGAGACGGAGCTCCCAAGCCTGCA	up
Morc4	chrX	139821704	139821905	nc	-	AGO2_bind	GTTGGGTCCAATGTGCTTGGTGGGATAAGTAATGATTTCAGCCCTGCCAAGGTTCTAGCAATCTAGTTGGAAGCACAAGGCACACCAAGTTAACTAACTATACAGAGAAGGGTATGGTGTGTATGAGTGGTATCCACATGACATGGAAGATAGAGTAGAGTGGTTTAAAGGAAGGCAGTACACCATAAGTGGGACCTAAATGAAGCTTTCAAGAGTGAACATGACGGCACTCTTAATGATGGTTGGTGCTTAGGTGGTAGGATTATGGTTGATGATTTTTTCCTTCCTATCTTCTTGCCCTCTTTACACTGCAATTTTTCTCTAACATTCTTGTTGCCCTCCTTACATTGCCAAATAAATTGTTTTGAAAGCTAACAAGTAGGCTTGAATTTGGGTGTC…	up
Mphosph9	chr5	124250959	124254611	nc	-	AGO2_bind	GCTGATCATTGCCTGCCTTGCCTTCACTGTGACTACAGAGTTCAAAGATAATCCTGTCTTACTTCCATTGTACACTTGAACTGTGACAGTGACCCACAATGTGACAATCAGTTACTGCTTCCTACAGTGCTGCTGCTGGTCAGACAAGTGCTTGTTGTGTGTTTTGTTTTGTTTTTTAAATCTGGTCAGATCCTGGATGGAGTACT	non_up
Mrpl12	chr11	120488703	120488755	nc	+	AGO2_bind	GCTGTGGTGGGAGCAACAGCTAGTGACGCGAGTGTCCGAAGTCTCCTGAGAGGGACAGGATGGACCTACTGTGATGGGGTGGGGCAGTGACAACCTTTGCAGAACTCACAAGAGATTGCCTTGGGAGCTTACCAAGTGAACACACCCTCTGGTGGCTACTGAGAAAATATACTATTCAGGCTGGGGTGTTCAATGAGTGGTGTGTGTGCCCAGGGCTGGGAGTATAAAGGACCACCTGGAGGC	non_up
Mrpl16	chr19	11774803	11776479	nc	+	AGO2_bind	GGTTCTTGGATCCTAACTAAGCACATGAGTGAGTGACTTCTGAAAAACTGTGTCACCTGGTTGATTCTAATTAAAGTTTGAATGTAACCTCAGGGTACAACTTCTCTTTGGTCAGTTT	non_up
Mrpl17	chr7	105809581	105809686	nc	-	AGO2_bind	CTTGGAGCTCGTGTAGTGTGTGAGGCCTGGAAGTAGCATTGTAAAGCCCCCTCATAATGAGACCCAGACCTCCCTGCTGACTCACACGATCCTCTTTGCACAGAAGATAAAAGTCTTAATATGAATATAAGATATTGACTTTCTTGTCCTTCCCTAGGATTTATGGAAAGTAAGAGGCATCCAGATGCTCAGCCTCCTAAGACAGTAAATTCACAACTTAGGTTCTAA	non_up
Mrpl18	chr17	12911345	12911599	nc	-	AGO2_bind	ATGAATGAAATAGAAGTGTTAACTGTTGTTGGCAGTGTAATATAAAACTACCATCTACAGCCACCAAAGGAAAGCATCTGCATTAAAAGGAAGAAAGGAAGGAAGGAAGAAAAGAAGGAAGGAAGAAGCATTTGGAAGGAGAACCAGACTGAAAGCTTCAGAGCAATAATGTGACTGAAAACTTATTTAAAGTTAGCTTCTTTCCACTTCTGTGTGTGCTTGTGTGATTTCATTGTTTTAATCAAGGGCTTAAGGTGTCCTCATTCTTGGACATGAGATGTATTTAAGGAAAGTAGTCACTATTCAAAGAACAAATTAAAGTGTTTATAACAAACTGTGAACCCTTACTGTGTTGTGCTCTGTAAACACCCGGTGGCTACAGGGCACGAGTGGAGTTCT…	up
Mrpl19	chr6	81959631	81961455	shorten	-	AGO2_bind	TTTCTGGTGAGCTGCTCTGCATTCCGTGTCATTTTCCTGGCTGCTAACTCCTTAATTATTCTAGTTTCCAGAGATGTGCATGTGTGTGGACCGCCATGGGCATACATATACCTCATGATCAGGCTCA	up
Mrpl46	chr7	78775180	78775342	nc	-	AGO2_bind	TGCCTGTGAATGCTGCTCACACGAGCCAAATGTAGGACCTCAGGAACAATGTTGATAGACCATTTACAGGACTGTCAAGAAGCAGACTCAATTCGAGAATTAAATGTGTCTGTCATTGTGTTGAATTTTGATTTGTCCTTGGTGGACAACTGGCTTTACCCAGTGAAGAGGGC	non_up
Mrpl47	chr3	32725602	32727498	nc	-	AGO2_bind	TCTCTCAAGAACGGAAATCAAGTAGTGTCTAAGATGAGACCCAGAAGTCTGGTTCCATTGTTCTTAAAGCCTGTGTCCTGACGTGAATACCTGTTAAGCAGTTTATAAAGAAATGTTCTTGTCAAGTGACATCAGTTGTTCTTCTAGCTCACATGGCATCTTCATTAGCTCTACAAGTAGTGCTCCTTCTAT	up
Msantd3	chr4	48561517	48561919	lengthen	+	AGO2_bind	CTGCGTCTAGGTGGATTAGAGTGGTAGTAGTCACTTATTTAAGGATACATTCAGGTAAAACAGCTGCACCCCGTCTACCCCCGAGGTGGCCAAGAAGCTGTTACAGTCTTCTAAAAGTCACCACTATGCGTGCTATAATTCTGAATGTAACATTCTTAATTAGAATTCATAGATGAACCATGTGTGAGTGTTGGTTTTTTTTTTTTTAAGAAATGCAAGATAAAGGAGTGTGGCTGGTGATTTTGACTTTATCTTTTAGTGGGTTTTTGTTCTTTTGTTTGTTTTTCAGCTGACTGGAGCTTTTACACCAGGTACGCCCCATTCATTGTACGGCTGGGTG	up
Msl3	chrX	168651267	168654202	nc	-	AGO2_bind	TCACTGACTACTAAGATTCACTACCTCCAGATCAGCTAAAGAAGGCATCTTCCCTTCTGCATTTGTTTAGTTGCTTACACAGATTCAGGTTGGTGGGAACTGATTGGAACGGCCTTCACGTTCTTGGTAGGTGTGAT	non_up
Msmo1	chr8	64718139	64718227	nc	-	AGO2_bind	CACGTGGTGGGATAAACTCTTTGGGACAGATGCCCAGTATCATGCCTACATTGAAAAATCGAAGAAGCTTGGGAAAAAGTCTGATTGAGCACCCCCACTCGACGCCTTCCTCAACTGCAGCTGGCCACTAACACTGCTTCTGGGGACTTGGCTGCCAAGTGATAAAAACGTTAACGACCTTTAAGTACTCTTCCAGATGAGAGCTCTTCTACCTTACGTCCAAGATCTGTATATGTGGGAACAAATAAGTAAATATATATACATATATATATATTTAAGTACAGTTTTCATCAGGAGGTTTTAAAGGCCATATTGCTAACCTCACCAAAAGGTTTCGGGAACTGGAGGAAGTATTAATGTACAACTCACCACTTCATGCCATAGGAGGCTGAAGTTGAC…	up
Mtdh	chr15	34142386	34143538	nc	+	AGO2_bind	ACTTGTATGACTTACAAAGTTATTTTTGATAGTCTTAACATTACTTGAATTATTCAAAATAACAGTATATTTTAAATTAAGAAAGGTAAATATATTATTTGTTTGATACATTAAGACTGAGACTAACAATGCTCTTGTTTATGATTTGAAAAGTTTTCAGGCAAATCCAACTTAGTGTTTTTCCTTTCCCTAGCAATTTTCCAGTGTCAACTCTTAGTTGCTAGTAATTTTTTTACCTTAAAAATGAAGTAATTCGCAACTTTTGAGCATATGACGGAGAATGCAAAAGTAGTCAGACAGCTTTAATTGATATTGTGGAGACCTCCGGTTATCAGGAATACATTTTTTTACTGCCTTAACCTCCTGTAGTGAGTAGAATATGCATCAGTTTCTTGAAGG…	up
Mtfr1l	chr4	134525562	134526106	nc	-	AGO2_bind	CCCTCCAGGGCCTCCTCAGTTCCACTGATTGAAATTTTCTTCTTCCATGGACTAAGTCCATCTAGGAAGGAAAAATGAGGAGAAAGAGTGTGGTATCCTCCTTCTAAGACAGTGACCGATTTCTCTGGGTTGGGCCAAGACTTTATTTACTGCATCATGCATGACTCACTCAGGGGCCCTTGGGGCCCTCTTCTCTATGATATGAATACTGTGTGTGTGAGTTGAAGCATTACCTGATATTAAATGAAGGATTTGGAGAAATGGTGAATTTTTTTCTTGGTTCATCTCTGAGTTTTGACCACAGTAACCTCTGGTGAAGAGAGAGCTC	up
Mtus1	chr8	40990918	40991417	nc	-	AGO2_bind	CATGCAGTTATTTTTGAATAGAGGGGTTTAAATCAGTACTCTGAGTGTGGCGATTTCAATGTAAAAAGATGTGATTTTGATACCTTTATAAATGAACTTGTGCTAGCTTTGATAAAGTGACATATCTAAGCATTTGAATCTTGAGTCCTTGCTTTTGAGTAAGCCGTTGAACTTGGCTCAAACATCA	up
Mxd1	chr6	86647044	86648982	nc	-	AGO2_bind	GGCTGCAGTTAGTACACGTGTTTTTAGAAGCCATCATGATTTAGAGACTCCATGCTGTGTGTAAAGTTATGTGTCCGTCCATTAACAAATAAATTATTTCATTATTAAACATTGGTCTTCCTGTGTCCCATTTCTCAGACTCCACGAG	up
Myh9	chr15	77760588	77761566	shorten	-	AGO2_bind	AGGAGGTCGACGGTAAAGCAGATGGGGCCGATGCCAAGGCAGCTGAATAGGAGCTTCTCCTGCAGCCCAGGCGGATGGACAAACGGCTCTGCCTCCCTCCCCCAACCCTCCACACCCCTGCCTTGAGACTGCTCTGACCATGTCCCCCTCCTCCCAAGGCCTTCCCGAGGGCATTGGCTTCCTCTGCTGCAGCCCTTCCAGTCCTCCATACCCTTTGAGAATCTGATACCAAAGAGTCCAGGCTGGCTCAGGCCGGATGACCCACAGGGTCTTGTCCTCCTTGCCTGAAAGCACGGGTGGTGGGCAAGAAGGGCGGCCATTGGAGTAGGCACAAGAGTTTTCTATGAATCTATTTTGTCTTCAGATAAAGATTTTGATAGCTCAGGCCTCTAGTAGTGT…	up
Myo1b	chr1	51749765	51751025	shorten	-	AGO2_bind	ATCCGTTTTCACTTTAGAAAAAGTCACTGAAGCAGGGCTGTAGAATGCTTTGTTCCTGTTCCAGAGAAGCATGAGATAGGACCCTGGATGTGCACAGTGTATCCACCCAG	non_up
Myo5a	chr9	75218482	75223689	shorten	+	AGO2_bind	TAGTTTAAATCTTTAGTGCTGCATTTAAGTGGCATACAAAATACAATCCCATATGTATGAACTGTTGTGAACAAGGCACAAAGAACTGAAGAAAATCACTGAATACATATCATAGCAGCTTTGGAGCCAATCATGTTGATATTGTCAAACTGGATCACAAAAATAAACTGGCAACATTAAAGTAACTGGCCAAGTAACTTCCTTCTCTGT	up
Myof	chr19	37899232	37899525	nc	-	AGO2_bind	ATGTGTGATTTCAAGTTCAAGACGATCTCAGGAGACTTCACCAAGGCACATAAATTCCTAGAGGGGCTGAATCCCAGAAAGTCAGACAACAGGCAACATTTTTTATCATGTTATCTTTAAGTATTAAAACATTTATTTTCTAAACTTTAAGCCTATTTTCCGAGTATTTCTAAGGTGGCTGGTTCCATTTATAAATCTTCTTTTGAATGTGCTCTGCATTCTATGACTCGTTTGGGCAGTTAGTGAAATGAATTTGAAATGTCTTGTATCTTAACGTCATATATCCTATTTGTAATCAAGAGGAAAGACTACATTAAGAAGATAGGGTGCATAGTTAGAGCAGTTCTTATTGGTGCCCACAACCATTGTTGTGGTATTTTGTATGGACAAATGTCATGA…	up
Mysm1	chr4	94942037	94942175	lengthen	-	AGO2_bind	CACTATGCATTTACAGTGTTCTATAACAATATATGACTTAAAACTATTTTATACATTTAAATGTTATGTTGTATATATCTACATTAAAGAATATTGTAAATATCAATGTTTGTAAAATTATAAGTTTTCCAAAAATATAAACTCATTTTTCCATATCTACTTGTGGCATATTAAAAATACCAGTTTTTAAGCTTTGACGTATTATCTTGTAGTGAAAGAGGAGGATCATGCTGTCAATTCAATGTAAGCAAATGTTAAAAATAAAACAGGTAGTTTTTG	non_up
Mzt1	chr14	99035470	99036079	nc	-	AGO2_bind	AATGTATGAAGTGAAAACAGCAAACATACAAAATTCCTTTTTAATGTTATTGCATAAAAACAATAAGCTTACTAGCGAATCTTGAGTGGCTATTAAGTCAGTACATAGGTGGTGTATTTCAACAGATTAATTCATGTTTTCTAAAGAAGTAGGATTTCCAGTTGTTCAACAAAAACTAATGAAATATGTACCAGTATTATTTGCAGAAAATGTTTGTAATTTTTACCATTAAAGCTTTTAACTCATTAAAATGATGGTCAAAGATAAATTTGAAAAGCTGGATGGAGTTGCTTCTGCCCCTGTTACAG	up
N4bp1	chr8	86841138	86844293	nc	-	AGO2_bind	TGCCCCATATAGGAGGGAGGAAAAAGCTGGAGGAAACCAAAAGGCATTAATTACTTTGTAGATTATAATGTGAAATATAATTCTAGATTCTTTGTGAAATCTGTCACATTTAGGTATAACATTTACAGCCCAGTTATCCAGCCACTGAAGAAAGCTCACAACTTGCTTCTTTGCCTCATCCAAAGCTCTGTTGCTGCTAGGTGCTTGTAGATGCTTGACCTCCATCCCTCCAGTGCCTCCTCAGTGAACTTGGGAGCGTCTTGGAATTCCTCCCTGTGTGGAGTGCCTCTGCCTCCTGTGTATCCTGGCATTTGGTTGAGGCGGCCAGTGCAGCTAAGGCTGATACCTTTGGTCATTGGACAAGGTGTCGTGTGTGTGTGTGTGTGTGTGTGT	up
N4bp2	chr5	65826869	65830108	nc	+	AGO2_bind	ACATATATATATATATTACAAATAAAGCAGTTCCCTTTTACAACTTAGTACAAAAACCATAATCAGTAGTTAATAAAGTAAGCATATTCCTGTGTTCAAGTTAACATGATACAAAAACCGAGACAGTTTACAACCC	up
Naa16	chr14	79334507	79335633	nc	-	AGO2_bind	TGTTAAGAAATAGCCATATTTCTCATTTTGGTCGATAATGTGATTTGTCCCCTTTTTACCTTAACTTGTATGATTATTTCCTTTGTCATAGCCATAAAAGTGATACTTTATGGTTGAATAAGGATACACCAGTGTTATGTTGATGATTCCGAATGTGAAGACTGGTTTGCCTCTTAGTCATGTAAATTTAACAGTTAAATTTGTTGTGTATGTAGTCTAGTCTTACAGGCGATTGGGTAGGAATTGTGTTTTCGTGGTTGAG	non_up
Nadk2	chr15	9108656	9110168	nc	+	AGO2_bind	TAGAATTATGTCAAAGCTTCTGTATTATTTACAGTTGGTAACCAAGAGCATTGATACTCTTTAGAGGCAGGTTAAATAAAGGATTAAGTATTTAGGATTTGAAATTTAACTGTACAAGTGTTGTTTTCTTCCTAACTTTGTGGAATTGGCCATGTGTATCAGTTGATTAGTACATTATTTTTATAGTACT	up
Nampt	chr12	32851100	32851609	nc	+	AGO2_bind	AAAACACTTACAACCATGTACAAGATTAATGCTGAAGCAAGCTTTTCAGGGTCCTTTGCTAATAGATAGTAATCCAATCTGGTGTTGATCTTTTCACAAATAACAAACCAAGAAACTTTTATATATAACTACAGATCACATAAAACAGATTTGCATAAAATTACCATGCCTGCTTTATGTTTATATTTAACTTGTATTTTTGTACAAACGAGATTGTGTAAGATATATTTAAAGTTTCAGTGATTTACCAGTCTGTTTCCAACTTTTCATGATTTTTATGAGCACAGACTTTCAAGAAAATACTTGAAATAAATTACATTGCCTTTTGTCCATTAATCAGCAAATAAAACATGGCCTTAACCAAGTTGTTTGTGGTGTTGTACATTTGCAAATTATGTC…	non_up
Napa	chr7	16117128	16117978	nc	+	AGO2_bind	CACCTGGACAGATTCTCCAATTCAGACTTCTGTGTGCTTCAGGAACCAGAGGTCAGGGTCTGGTCCCATCTCCTGACCAGCAGTGTACTAAGGCTGTTTCCATATCTCCTACCTTGTCCCCTAGCAGAGATAAGAACACAGGTAGCTCTGAGACTTGCTCTCCCTGGCTGGGGGTAACCTCTGCCCCTGGAGCCTTCCCTTGTTCCTACAATGCCAACCTCTCAGGTTAGACCCAGCCCTGGAGCTCATGGGGTGCCTTGGCCCTGCCCTGCGCACCTGCTTCTCTCCATGCATCCAGGTCTATCGACCTGAAGCTGCAGCTGGCCCAAAAAGGACAATAAAACCTGCCACTTTTGCATGAGCCTCTT	non_up
Napg	chr18	62997361	62999451	nc	+	AGO2_bind	CAAAAGCTTTATAATTTTTAGCTCAGTAGCCCTTGTGTGTGACTATAAAATATGGAAGGTAGCATATTAAAGTGCTGTTGTAAATGTCTTCAGCCCTCCCAAAAAAAGTATTGCTTTTTCTTTTTTCTTAACAACAAAAAGTATGACTGTTCAAACCTACTTGGCTCTTGACCAAAATAGGACTAGGTAAGACTATTTATATTTATCTAGAATGACAGGTGACGT	up
Nasp	chr4	116601049	116601610	lengthen	-	AGO2_bind	GGAAAGTGGTTTTGTACATAATGTATTTTTTCACTTTTGGGGATTCTTTTTGTATAACTCCAATAAAGATTGTAGGCAACAGCTGAGGCTTTGATGGCTTTTTTTCTTAAATATTGGTGGAATGCTTTGGGGCACTCTACATTTCTTGTGTGTACATGTTTGTGTTTTGCTATTGCACAACCCACTTCCTGTCTAATGTGGAGGTGATCAAGTGTGGCTAGAAGCCCTTCATCTTCTACTGGTGCTATGTTCTATTTCCCAATACTTGGCTGAAATCAATTACTGTGTAAGCTTTCAGTGGTGCTGTCCTTGGATGGGGTCTGCTAAATAAGAACTGGTAGAAATCAGTTTGGTGCTGAAAATGGATGATGGAATATGACCCAGGTCTTGGTTTGTCCC…	up
Nck1	chr9	100494961	100495070	nc	-	AGO2_bind	GTGACTGTTCCACAGCTTTAACTGGTCATGTAACTGGAGACTGAGAAAGTGCTGGGCCAATTGTACTTGCTTGGAAAGTGCTGTTTCTAACTATATGAGAATTGACTATAATACATGAGTATTTTTGTTATAACTCAGCCCATACGTATATACTACATATGCAGTGCATCTCTATAGAAGAGTTCTTTATTCTTGGTCTTACTGTTTTCTTTGCTGTTTTTCTCTTTCCTTCCAACAATGAAGGTTTTGTATTCTGAAACGAATAATTTGGTTCAAAATCTTTATATGGAAGAATTCTTTTATTGCTGTTTCTTTATTTCCTTGTAAAGATATCCTGTTCTCCCATAGTTCCTCTTCACATAAAATTATATCTATATGGCATATGATAAAGGACATTCT…	up
Ncoa1	chr12	4247362	4248729	nc	-	AGO2_bind	CTGTTTGTTTTATGTATGTACAGATTAAAATTATTGCTACATTTGAGGAAAATAAAATTGCTTGCTTCTATGTAATTCCTGTCATTCCACAGGAAATTGACTTTTCCAGCTACTGAATAGAATTTGTTTAACAACCTCATGGGCTGCCTCTTCATTTATGCGCTATGGAGGGGAGGGGAGGGGACATATAGAA	up
Ncoa2	chr1	13139125	13139159	nc	-	AGO2_bind	TATATTTGTATAGTGAATTGTGTAAAATTTTTGAATAAGTAAGTCATCGCTTACCCGTATGTTACTGAACAGTGATGACAACTCGTTTCTTCAAACATTTAACTGTCTTCTCTTTTTCCTTTGTCATTTGTGGGTTTTATTTGTACAGTTCCTCATGAAGTTGCATTTGAGATATGTGTATATGAAAAAATTATACAAGGGTAAAATTAAGCAATATATTAACTATGGTTCTTCAGGAGAAAGCTTACAGTGTTTCAGGTTGTGATTTATTTTCAAAACAGAGTTGACTCTGAACATCACTTTGTTCATCTGCATTGATGTTTGTATTTCTAGTGTGAGCAGTTTATGCAAAGGTAGATATATACAGAGAAATTTTAAATACATTTATGCAAGTTACTA…	up
Ncoa3	chr2	166070938	166073238	nc	+	AGO2_bind	GCACTAATCTGTTAGGACAAGAACACGATTGTCGTTTGTTTGTTTGTTGTTTCTTTCAAGTACTGGCGTCACCCTTTGCCTATATGGTGGAGCAATAATGCTTTGAAATAAACTTGTGAAACCCAAGGCCAGGTCCTGCACTCTGAGTCAGAAGCGAGCAGTGCTTCTGTGGACACACTTCCTTCCCTTTGTAAATAGGATCTTTAAGATATTGTATTATGTGAAAATATGTACATACCTTTTTTGTAGGCCACAGCAGCTCATTTTTACAGAGTTTGTGAAGCTAAATATTTAACATTGTTGATTTCTGTAAGCTCCACGCAGTGAGG	up
Ndfip2	chr14	105308803	105308872	nc	+	AGO2_bind	TCTTTTTTTGTCTCTAGGTGGCATCAACCCATCATTCCTTTCTTACACCAATGTGAACCGTCCACATCATCTGTAAAGCGACAGCTTTGCTAAGATAGAAGACTGCTGAGAGCAGAAGGAAATGTAGTGAAGGGTGGAGCTTCGGAATTAAATGACAGGGTGGTTTACGCTAAAAGCCATTTCTGTTCATTCCTTAATCTGTGTATTTCATTTATTTTGCACATTTGCATATGTGCTTGTCTTACAGATATGCATATACTTGAAAGAATCTATAACGTTGTAGCAGCAGAGCCCAGTCCTGCTCGGTTACTCAGTGCTGATACAATTGGAGGAATTGGGTAACGAGCAGCCTTCCAGCACGTGACGCTTCCGACGTGGCCGTTAGCGTAATCAGAGTTA…	up
Ndrg3	chr2	156927345	156928624	nc	-	AGO2_bind	GCTCTGGAGAAAGTCCCTTTAGCAGGTCTGTGACCAGCAATCAGTCAGATGGAACTCAAGAATCCTGTGAGTCCCCTGATGTCCTGGACAGACACCAGACCATGGAAGTGTCTTGCTAAGCAGATCTCCTCCCCTGGACCATGCAAGTCCCTCTCCTTGAAATGACCACTCCGTAATAGAACATTTCATTCCGTCAGCTGGCCCCCACTTCCTTTCACTCACGCATGGCCACAGCATCTCTCTCTAGTAGCCGAGAGTGTCATTCTCTCCACCCTTTCTGTGTGTACCAGAGCCACACCCATGCCATTACTGTAACATTCCAACATCTCCATCTGACCTGACCTCCATATCTTCTCTTGCCAGCCTTTCCCTATGCTCCCTCAAATATGTATCTGATGA…	up
Ndufaf4	chr4	24902217	24903501	shorten	+	AGO2_bind	GAATTCAGACTGCCGATAGGAAATCACTTTGATAAGAATATCACGGACATTCCCAAAGGCAAGATTACTGTTGTAGAGGCATTGACCCTTCTCAATAACCATAAACTCTCTCCAGAAACATGGACTGCTGAGAAAATCGCTCAAGAGTACTATTTAGAACTGAAGGATGTAAATTCCCTTCTCAAATATTTTGTTACTTTTGAAGTCAAAATCTTACCTCCAGAAGACAGGAAAGCAATACAATCAAAATGAAGAAAATCACGAAACAACTTCCCCTGTATGTGTTCCCAAGCTCCGCGCCCTTGTTTTGCGTGTATTAAATTATACAAGTTCCTGTGAGTTGAGGGCCATAACGTTTGAAAGCTCTTTGACCTCCTCAGGATTGTTCATATAATTTTT…	up
Ndufaf7	chr17	78947168	78947505	nc	+	AGO2_bind	GTATGATATGTTAATGAATCCTCAGAAGATGGGAGAAAGATTTCACTTCTTTGCCTTGCTACCTCATCAGAGACTTCATGGGGGGAGTCAAGAAAGGAATGCCTGCCAGTCAAAAACCCCCTCCTCCTCTGTAGCTGGGTTTGATGAACTTGTTTGGCAGTGATACTTCAGCTTGAACTTTTATTCCTCAGTGGGCCTTAAAAATCAAAATAAACAAAATTCACTTTGCATATTGAAGTAACATAAGTTTTCAAACTAGTATCTCTTTTCAGTCAAT	non_up
Ndufb5	chr3	32751231	32751561	nc	+	AGO2_bind	GCCCGAGGTGATGGACCCTGGTATCAATTTCCAACCCCTGAAAAGGAGTTCATTGATCATTCTCCAAAGGCAACTCCTGACAACTGATGATTCATTTGTCTGTCCAAGAACAGTGTGTCCCTCTAGTGGGAAGAAATGAATAAATACTCTGTATTTTTGCTCTGATGTACACAAGATTCTGTGGCTGGTT	up
Necap2	chr4	141066517	141067257	nc	-	AGO2_bind	GTTCAGGCCACCAGACGTAGTGATTTGTAAGAAATTACTGTCTCCTCAGTGAACCTCCTAGTTTCTTTATAGACTTAACCTTCCCTTCAGTTAAAGGGTTTCTTTTTCAGAGGGCCTAGACTGTGCTGACCTTGTGTGACCAGAGATTTAAAGATGAAAAAAACAATAAATGTGTTTACTTCTGCACCACATCTCAGATGGATATGTTTTTGGCAGCGTGGTCCTCAGCTCCTGGGTGCCTGGGCATCCTGTCATCCAGAGGAGACGATT	up
Nek6	chr2	38585831	38586574	lengthen	+	AGO2_bind	AGTATGTGTATCTACCCTGACCCTGACCACCGACCTGACATTGTATATGTGCACCAGGTGGCTAGACAGATGCACGTCTGGACATCCAGCACCTGAACGCAACACACCTCATCAAAGCCAAGTCACTTGTCTTACTTGAGTCCTCTCCCCAAGTGGTACCTGGAAGCCCCCACAGCCAAGACTAGAGGACTCTCAGCTGGCTCCACCCAGCGGAAAACAGCTGGGCTATGGTCAGACTCCAAAGTCCTTTCTTTGAACTGTCGCAGACAATCTGAGCTGGGATGAGTGGGGAGGGGTTTGGCAGCCATGGAAACCCCTTGTACCTACTGAAATGTGAACCTCTGCCTGGTTGCTTCAGACCCGTCCAGGCCCACACGGTCAGGAGACTTGAAGGGAGCT…	up
Neo1	chr9	58874839	58876539	shorten	-	AGO2_bind	TGATGCTGTAAAACTCTATGGCTTTTTAAAAACAATTTCATGTTTTTATTTTGTATTGGAAGTCCAATACACTTTTTTAATCCAATCAAACTGGTCTGGTCAAAA	up
Neurl2	chr2	164830399	164830741	nc	-	AGO2_bind	GTAGTTATTTCCTTTTTGGTTTTTGGTTTATTTGAGACATGGGCTGCTGATCTTAAACTGTGGCAATTCTACCTCAACAGGAGATTACAGACATGGTCTACTATTTCTGGCTTCCGTCTTCTGCAGTACTAGGGACTGAGTTTGGTGTTCTGTGTTTGCTAGATGAATATTGTACCACTA	up
Nfatc2ip	chr7	126382853	126383044	nc	-	AGO2_bind	TCTCACTGGTTGCTGCTGGGCTCCTGACTATTGTGTGTTACTTATAAACTGTCTAAAATGCACCTTTGTGCCGGAGAACAAGTTGTATTTTGTTTTTAATTATAACGAGCCAGTTTTCTAAGCTTTGTCTACTAAAACAAAATAAAAACATTATAGTCTGATTTTCACAAAAGTATGCCAACTCCCTTTTTTTGTGAGAATATATGCCATTCCTTTGACTTTTGTAACATTTTTAAAAATCCATGATATAGTATAGCTTCCAGGTTTTTCAGCTCTTGTATGCCCATTGGTTAGTAAGTCTGAACACACTATTATGTATCCATCCAATCTCAACTGAATAAAGGGAGATGCCTTTTGGAGCACTTGCTGGTTTC	up
Nfkb1	chr3	135584655	135584881	nc	-	AGO2_bind	CAAACTCAGCTTTACAGAGTCTCTTACTGGAGACAGCCCACTGCTATCTCTGAACAAAATGCCCCACGGTTATGGGCAGGAAGGACCTATTGAAGGCAAAATTTAGCCTGCTGGCCGTTCCCCCACACTGTGTAAACCAAAGCCCTGACAGTCCATTGCATCGTCCCAAAGGAGGAAGGCAAAGCGAATCCAAAGGTGCTGGAGAATCGCCGGCCTGCAGGGTCACTCGATTTCATTCAAGGCCTTCCGAATTTGGCGTCCTTTCTTGGTTCTGAAATGAAATGTAGTTGCCACGCACAGACGGTGTCTAGCAATCATGGCGCTCGCTCGCTCAGCTGCACTCTATGGCTCAGGTGCAGTGTCTTGAGCTTTCTCTGCTGCTACTGGATCACATTTGCT…	up
Nfya	chr17	48386889	48389033	nc	-	AGO2_bind	TGGCTTCAAAGACACAGAGTAAGTGGAGGAGTGGGCTGCTGGTCTACTGGGCACTCTACTTCCTGTTGCAGGATAACTGTAAATGTATATATTTTAATTGCACTGGTCTAGACCACTGCACCAACAGCCTCTCCTGGCTACAGGGTGCCTGATAATAATGTCTTGATTTTCCTTTGGGACTCAACCATGTACGTCTCTCTTCACACCCCTCACCCCTC	non_up
Ngly1	chr14	16311537	16311750	nc	+	AGO2_bind	AGTGGAGAAAATGGCTTGGAAATAATTATAACGTTCAATGACCTCTGAAAGCCTGAACTTCAGGGAAATGCTGGCTACAATCACCGACCCGCCATGGCCTCCAGTAGTGTATTAGCTCAGTGTGTATCTAGTTGGCAGTTCACCATCCTGTGCAACAGGTTTCTTTTGCTGGCTGTACATCATGTAATCCTCATTAAAGTATATCTTCATAGTGTGGACCATAAGAAATCTTCAATTAAATGCTAACTTCTGCCTGTGATTAGAATTTGGCATAAAATATTTGGCATAAAGTAACTGTATGAAATTCTAATCTAAACACTGTTACTAAAGTTGTAAGTGAAAATGATGGTATTCATGATTAAATGCTGTTCATGAATGTGATACAATCTAGGGCTACTA…	up
Nid2	chr14	19811459	19811788	nc	+	AGO2_bind	AGAAAATGAACACTAAATGTATAGGAGGATTTCAAGTTTACAAGAATCTTGTCCTAAGAATATTTGCTACGAAGGCAAAGACAGTGGAAAAGGAATTGGCCATTATGAGCTCTTGGCACACAAGTGAGCATTTTCAGTGCAGTGAGACTCAAGTATATTTTGTGAAATGTATACCTCAATCTTTACTACTGTATTTTTAAAAACAAAGGTTATCACAAGTTTAAAATAGAATTTTAATCATTGCTTATTAAATCAACTTTTGTAAACAGTTATTTAAAAGGCCAAATTCATTCAACATAGAACCAATGAGAGCAAAGACACTAAATCTGATTTTTGTTTGCCATGGATTCTACCTGGCCAAGAAAAGTAAAGCAAACAGATGGCTATGAGAACTGATTC…	non_up
Nif3l1	chr1	58461525	58462277	nc	+	AGO2_bind	GTACATTAAAGGCAAACCTTCTCTAATTTTTGTTTTGTTTCTTGGTGGTGCAGGGATCAAACTGGACACTGTTTACCACTCTAGTTGGCAGCATGGACTT	up
Nkrf	chrX	36886435	36887547	nc	-	AGO2_bind	AAGGTCAGTTGGCTGGTTCCCCTCTCAAAAAGCTTATTACTCCCAAAGCCAACTTTGTAACATACTTAAAACTGCTATTTTCGCTTATTTCTGGAATGTAAAAATGTATAAAAATAAGAGTTAGTGTATGCTTCCTGAATAAAAAGGAGCCAAAGTTGATCAAAATTAGTGCTGTAATTATTTCTGGAGAGC	up
Nlgn2	chr11	69823123	69824719	nc	-	AGO2_bind	GCCTGGTCTAGCAACTCTTGGAACAGCCATGCCTTCCAAAAGCTATCAACCTGGGCCCTGAGCCCTGTAAGCAGATGCCCCAGAGCTGGGGTGTGAGAGAG	non_up
Nme4	chr17	26091734	26091836	nc	-	AGO2_bind	TTCTGCACTTCAGGTCTACCCATGACCTACTACCTCTGTCAACAAGAAGTCAAGCCCCCATGCTTCCCATGTCCCCAAACCACTCCCTACTCCCGCTCTACCCAACTCCAGCCCAGGGGAGTCTAAGCCTCAACTCTATGTGCCTTTTTGTATCCTAAGTCAATACAATATTGGACCATGTCCTTGTGTACAAAAGTGCCAGACAACCTTTGGGGCATTGTCAAAGGTGACTTCACCTGCCTCAAAGGAGAGACATTAAAATTTTATGCTTAAAATGGAAATGGTCTACTTACTAGTTCTGCT	non_up
Nmt1	chr11	103066105	103068913	nc	+	AGO2_bind	AGATTCTGGATAAAGCCACTGAGAATTCAAACCAGGAAACGGAACCCTTCCACTTGTTGGTCCAACTTTCACAGATGTGAGATCTCTGGCAAACAAAACAGAACTGAACCGGCTTTACCAAACCGCCAGCGAACTTGACAATTATATTGCGATGGCGTAGGCTGCGTGATGTCACCTTTAGCCATGTTTCTGGTCTCCCTATTTTCAATGAATTAACATGCTCATGCAGCCGTGATCAAGGGAATGTAACTGCTGAAACCTAGCTCGTGATTGGCATATTATGGAGTTAACGGGTGAATAATAAAAGTATATATATTATATATATATAAATATTCTAAATATCTTTCATGTTCCAAATGTACAAGGATGTTTGGTCTCTGATGAGAAAGAACTGAATCC…	up
Noc3l	chr19	38788128	38789132	nc	-	AGO2_bind	ACAAAATGTGTATGTAAATACTTTCTGCTATTAACTGAATAAAGTAGCTTCGATTTTTACTTCCTAGTCTTACGAGGTTTTGTTTGTTTTTTATTTTAGT	up
Noct	chr3	51250967	51251624	nc	+	AGO2_bind	GGAAGTTGCCTGGAAAAGGACACCCAGTTTCTGCCACTACTCTCCATCATTTCCAGCATGCCCTTGAAAAAACATTGTTCACAAACCTTTCCAGCTAAAACCCGCATTGAAAAGGTGTTTGCACTCCAGTTTGAGCTTGTTGTTCATCTGTGTACCATCCTCTACCATTTAGGGGCATTAGTAGCATAGGCTTTCTTGTTTTTTAGTTGAGGGTATTATAAAAACCCAGTTTGTAAGCCCTTCAGAATTAAAGTAAGATGTAGGAAGTTTTCTAGACATCATTTCAAGTTATTTATTTGTGGGATTTTTAAATGTCAGTGGGAAAAAAAATGCATGGTAATATTTATTTTTTTATATCTTAATGTAAAATAAAGTGGATTATCTAGCATTGTGGACATT…	up
Nol8	chr13	49678979	49679017	nc	+	AGO2_bind	AACCATTGTCAGCTTTGGTTTTGGAATTGAATGTGCAGACTGCTCACCAGCCCTTGAAAGAAATTAACCCAGAAAAGCATTCACTGACAAAGAAGATATTTCATAGTAGAAAAATATTCAAACCTGGATGATAATGTATCATTCTGATGACTATTTCTGTGGAATTCGTATACATTCCCTCCTTGATGACTGTGTTAAAATTAACTGAGTCAGTTGTGACACACAGTATAGCCTCAGCACTTTAGAAGGGGAAGTGGGAGGATCATTTGAGCCCAGAATTTGAGATCACACTGAGCAACACCCCACCTCAGAACAGCATCCATTCTTGTTCTTCACTCCTGACAGGAGGCTTACATGAAACCTTGTTTAATAAATGGTTTGATGTATTTGTTTAAGTAT…	up
Nop9	chr14	55753990	55754065	nc	+	AGO2_bind	CCCTTCCTGTTTACATTGGATCCAAAAGTCTTACTGCAGCCAGATGTAGTAACATGCACAAAACTGTAAACCTACTATTCCAGAGGGTAAAACAAGAATATCAAGAATTCAAGGCTAGCCTGCTCTGTGGCAGCTAGATCTTGTTAATCTC	non_up
Notch2	chr3	98150263	98150363	shorten	+	AGO2_bind	TATGTCCTGAGGCCCCCACCCTTAACTGTTTTGGTACTATGGCAACTTCCTCGTGTATATTTCCCTGAAAAGTGACATTATATCTGTTTGTATGAGAAACTCAGTAACCAGAAAATGACTTCGTGTTCCTGACTAAATATAGGAAGGAATATGCACACTGTTTTTACTTTTTAAAGTTTCATTCTAAAAGTAGATTAAGATGAAATTTATATGAAAACATTTTTATCACAAAA	up
Nr1d2	chr14	18204054	18204658	nc	-	AGO2_bind	GGGTCAGAATTGATGTGTGTTATATAAACATTGCAAAGCAAAGCTGTGAGAGAAGCTCAGATAGATGTATCTTTTTGCAATATAAAGTTTGCTGAATGTATGAGTTTATTGTTTTGTTCTCTGTTTCCCTAGTAGACCAAATCCCTACTGAA	up
Nr2c1	chr10	94195686	94197217	shorten	+	AGO2_bind	CTCTAGGGATGATTTAAAAAGGTACTGGGCTGCTCTTGGTGAGGATGACACCTAAGACTGTCTCCTCCTGACCATCTACACTAAGCTTTCTCATTCTATTTTATAAAACAAATAAACTAGTCTTTTCCCCCCTGAATTGCGTTCTCTTCCTGTTTAATTCCATTGAGCCAGAACATTAATAATTAAACACCTAAGCAGGGACTTCTTACATCTTACTTATCCATAATCATTTTAGTTACCAGGTCAAAGGTTATC	up
Nr3c1	chr18	39410802	39412270	nc	-	AGO2_bind	TTTTGTATATTAAACAAATGCTATATAATGGGGACAAATCTATATTATACTGTGTATGGCATTATTAAGAAGCTTTTTCATTATTTTTTATCACAGTAATTTTTAAATGTGTAAAAATTAAAAACCAGTGACTCCTGTTTAAAAATAAAAGTTGTAGTTTTTTATTCATGCTGAATAACCTGTAGTTTAAAAACCTGTCTTTCTACTACACAGTGAGATGTCAGACTGTAAAGTTTTGTGTGGAAATGTTTAACTTTTATTTTTCATTTCAATTTGCTGTTCTGG	up
Nrip1	chr16	76287405	76287733	nc	-	AGO2_bind	ATTGTACATACCGCAGTGTGAATTTTTTTTTAAATCTTTTAGTGTTTACTTCCTGCAGTGAATTTGAATAAATGAGAAATGCATTGTCTCTAACTTGAAATGGCTTCTTTTTTGTGGGCTTTCTCTGGTTTTTAGGTTTTCCATTAATGTTAAAGTCC	up
Nt5dc1	chr10	34303609	34304746	nc	-	AGO2_bind	TAACTGTACTATGAAGATGTGTTTCTCAGGGTAATTAAAAAGGAAACAGAACTTATTTCTTTACTATCAGTATATTTGATATTGATCAATAAGAATACATATACAGAGATATATT	up
Ntn1	chr11	68209371	68209518	nc	-	AGO2_bind	CAAAAACTAAGCCAGCCTCACCTCTTGTGTCAGCGGACTTCCTTCCCCTTTCCCTGATCTGGGTACACCCCCCCGGCCTCCCTCCTGTGTCACCGATTCTGCTCACACAGAATTGTAAATGTTTAGTTGTGACCATGACATATTGTTTGGGCCAGTGTTCCTTTCCAATGCATACTAATATATTATGGTTATTATATATGAATATATTTAATGACATGGAGAAAGTTGTGGATTTTCTTTCTTTTTCTTTCTTTTTTTTTTTAAAGTTTTTTTGTTGTTAGA	up
Nuak1	chr10	84370900	84371172	lengthen	-	AGO2_bind	ACTTTTTAATTTGAATTTGTCTTTTTTTATTTATTGGTCTGAAAGGCATTTCAAAGGTATTATAATAATATATTGGTGTAATTTAATTGGTGCAGCATGCCTTCTGGGCTCCAGTCAAAGTTAGTTTTTAACT	up
Nucb1	chr7	45492879	45493107	nc	-	AGO2_bind	TGGGTCCAGGTTCTGCCTCCCTCTCTCGCTCCCTCCCTCCACTGTCAGGGATTAACTACAGGAGCTGAAGTTGCAGGAGAGCTCGCTCACCTCACCTGGAGTGCACACTCCAGGCCTGCCCACCTGCCTACTTTGCTCTTCTCTGTTCCAGGCTCAGCCTCTCTGCTTCCTGTACCTAGTGTCACTGGATCACAGGACCTTGGCTTAGTGTCTCTGACTCTGCCTTCTGTGGAGCCAATGATCTCAATTCCTTTTGGTGGCTAGAGGCCACCAGGATGTGGGGTGTTCTTCAAGTAGCTATCAGCTCTGCCTGGGACTCCTGGCCTTTACCACCACCCCATCAGCCTACCCTAACTCCCAGGCTCAATACCTACCCCATGGCCCCAGGAGGTACCCAGA…	non_up
Nucb2	chr7	116540555	116540589	nc	+	AGO2_bind	AAACCGTTGATTCAACATCTATTTCATCTTTCAACATCCTTTCTTTTCTCTCCACTCAATAAATACTTTAAAGCACATTTGGAATAAAGGAAGAGACTTTTAAGTGAGAACACACGTTTTTATCTTTTGACATGG	non_up
Nufip2	chr11	77712741	77717967	nc	+	AGO2_bind	ATTGTGACTTGTTAGTTTCTGTATTTTCTGCCAGTGTAAATGTGAAAAGCTTTGCTTGCATTACGTTTTAGAAATGCATTTTGCACACTCAGTTTTGCCGAAGCTCCATGAAAAGGTTAGATTTAAGTAGATGAATAAAGC	up
Nup35	chr2	80658682	80658907	nc	+	AGO2_bind	TAATTTAGATAGTATTTAATATCTTTGTATATGTCTTGTGGATTGTCATCTCTTATATTCTTTTTAAAAACCATCTACAACTAATGTTTCCAAATAAACTTTGTCAATTTTTATGTGCTAAACATTTGTTTG	up
Nupl1	chr14	60218076	60219469	shorten	-	AGO2_bind	GTTTTTTAAGTACATTGTATTATGCTGCAAATATCTGAATATTTATATTTCTCTGGGTTATTTTTTTCTTTATATACATTTTCATATGTTGAACCACTGGAGACTTGTAGCATTCATTTGTGGTAGGAGTCAGAGTGTTGTCTTTGTCTCCTTTGTCTTCGCCTTGTCTATTGTGGAAATAATAAAATTTGTTAGTTGCTTTGAATCT	up
Nus1	chr10	52438009	52439207	shorten	+	AGO2_bind	GAAAGTGGGTTTGGAACGTATGGTTTGGAATTGCTTGTCAGACTCTGAAGAAGATGTGTTTCAGCTTGGGATTACAAACCCCATTTATAATTTTTAAATATACTTGAAATAAAATGATTAAAATGAATTTTGGTCCAGTCACATTACTTTGCACTTCTTCTTCTTTTTTTTCTTTTTGTACAAAATTTTAAAGACTTAATTTATTGCCAAAATTCTGTGT	up
Oat	chr7	132557478	132557620	nc	-	AGO2_bind	GATCAAGGAGGATGAGATCCGGGAGTCCGTGGAGATCATCAACAAGACTATCTTGTCCTTCTGAGAGTAGGAACTCTGGGGAGCCATCTTCAGACAGGGCTCTTGTGAAACTCTGCTTGCAGTGGCCAGAGCCTGTCTCCTGAAAGGCATATATTTCAGTTGATGCATAATAGAGTGACACCTAGGAACCTGCAGGTGGCTGCGTGACAGAAAAGTGAGAGCGAGAGGCGAGGCGTCTCTTTGTTGAGGTTTGACTGTGTGGGAACTTTCTAAGGAGAAACGGACCCATCTGCGTACAGCCTGCAGATGGAGGCCTGCAGTCATTTACGTGCGTCTTTACAGTTTCCTTGCTGATGTGAATGGTTTGTATTTAGAAGTTATTTCTGAGATACTACAGAA…	non_up
Ogt	chrX	101682738	101684352	shorten	+	AGO2_bind	CCAGCCGTTTTGTGATGCCGTGGATTGATCAAGTCTTCTGATCCTTTTTTTTTTCTTTATATTTTGGGTTTTGGAGCTTTTAAAAATGTTTGCTTTCAGGTATTTTTACTCATGTGAAGTGATCTTGATTCTTCTGAGGTTTTAAACTAAAATGTTGCTTCCTGTTTTAGTGTCTGAACTCTGACAGGGTGACAGGGACCTTGCTGGTGTAGTCTTTTTATAGGT	non_up
Orai1	chr5	123029836	123030167	nc	+	AGO2_bind	GCAGCCATTGCCTCCACCGCCATCATGGTTCCCTGTGGCCTGGTTTTTATCGTCTTTGCTGTTCACTTCTACCGCTCCCTGGTCAGCCATAAGACGGACCGGCAGTTCCAGGAGCTCAATGAGCTGGCCGAGTTTGCCCGCTTGCAGGACCAGCTGGACCACAGAGGGGACCATTCTCTAACACCGGGCACCCACTATGCCTAAGTCCTCACCTTCCCACTGGCCCTTTGAGGCCTTGGCCTTATGCCCTTCTCCATGACCTTGTCCTGGCCCAGTCCGGAGGACGGCCTGTGTAGGCAGCTGGCTTTGCCAGGGCAGAGTGTGGAAGGAAGAGGCTTTAAAAAAAAAAAAATCACTGTACTTGGAGATTTTCTTCTGTGAGAATAAGCTTTCCCTGTT…	up
Ormdl2	chr10	128818415	128818494	nc	-	AGO2_bind	ATGAGGTTAAGGGCACTACCACTCACTCTCCTCTATCTAGCAAGAAGCCATCATTGTTTGGGCAGCTTTTCTGGTGATTATGTTTTTCCATATCTTCTAAACCTACCAACTTCAAGTTCTGTTTTGCTGTATATTTTTCTTAAAATAAAGTCTTTCAGTTATGGCTGAAATTTGATAAGCAAGGACAGAGAGATTTTCTCATAATGCTGGGGAGAAAATGCAAAATGCTGACTTAC	up
Osbp	chr19	11992191	11994111	nc	+	AGO2_bind	CGAGTGCTTTCCTCAAATTTGTCTGTCTTAACCAATCACTTTTTCCAAATCAATCACCAGAAGCAGACACCCGTGGTGGTGATTGGCTGGTTGCCTTAGCTGATTGACGCTGAAATCGACGTAGTAGATGCCCATGTTTGTAAGGGAGTGGTTTAGTGGCTGGAAGTTAGTGTTCCTCTACATCTCAAAGGCAAGTAAGTGTGCTTCCCTCTCGGCCTCATTGAGATGATGTCATTGACCCTCACCTGTGTCCTGCTCAGCCAAGATCTGCATAAGATTGGGATTCAGGAGCATTTTGGTGCTGTTCAGAGCAAGAACTGATTTTAAAGTTCCTTTAAAAAGAAACACATAAGATTTACCCAGCAGAGGCATCACGCCTAGGTCTCAGTGTATGAAGTG…	up
Osbpl11	chr16	33243266	33243313	nc	+	AGO2_bind	GATTTTTCAGCAAATTGTAAATTAAAAGAATTGGTCTGTGTTCAACCATTTTAATGATTCCGTTTTCATTTTTGCTGTGAAGTGCACTGAAAAATAAATTTCAAAATGAGCTGTCATTCATGTGTTGGG	up
Osbpl8	chr10	111295159	111297250	nc	+	AGO2_bind	ATTAAAGGACTATTTTGTTACAGTTTTTAATTGAAGATGGACTGTTAACATTGTACAGGACCAGTGTCTTATTAATAAGATTAACATATTTAGTGAGAGC	up
Osbpl9	chr4	109061650	109062096	nc	-	AGO2_bind	TAGGCGTAATTAAGCAACAATCGATCTTCCTTCAGGAGAGCTTGTCACTTCCTTCTTAACGCAGTGGTTCCTATCTCAGGGATACTGGACTTGACGACACAGATGAACAATTAAAGTGGAAACCGCTTCCCTTTTCTCCTCTGTGGCAGTTACAATTTTGACTTCAGGCCTGAGAAAAACTTCAGGTTTCGAAACATGACATCTCTTCCTTTTCCAGATCCCATGCTTTGAAAAATATTTATAGACAGTTCCAGGTCTCAGCTTCCTGTCCTCTAGTTCTGCTGTTCGGGCATAAAATCTTTATCTCCAGTTCATATAATCTTGAGTTTTAGATATACACACATGCGTAACAGCTGACAGTTTTTCACAAGTACACCCACCTGTAAATACTGTATCCTC…	non_up
Ostf1	chr19	18580753	18580993	nc	-	AGO2_bind	CCGCTTTGATTGTTGCCTAAACTTCTTTTGCTTTTGCCATTCCGGAGCCTGGGTTGTTTGCCAGAAGAGTATTGATAACTGTTGCTTTTAAAGTCTGTATGAGCGCGACACTGCTGCACTGTGATCTGTGAGGAGTCGTTGTGAGGGTGGGTCATTCTCACCCACGCCTTGCCAATAAGTGAAGAGATACTTTGTTGTATAAAATACATATATGCTCACCAGGGTAAAATAAACGAAAAAAAATTATTTCTATTTATCAAGCTAAAGGAATTGTAATAGTTTTTTTTCTTTTAAAAAAAATCATTTTTTTAAGTTCTTTACCTCAAGGAATGAGATGTTTTGAGTGGGTTTTTCAAGGGGGAAATGGTTATTATAACAATAGACCAAAACTCTCAACAG…	up
Otud1	chr2	19659684	19660583	nc	+	AGO2_bind	GGGAGTTTATTATCGCTGCTGCCCAAGATGGGGCGTGGGCCGGATATCCCGAATTGCTGGCCATGGGGCAGATGCTGAATGTGAATATACACTTAACTACTGGAGGGAGGCTGGAGAGCCCCACCGTGTCTACCATGATCCACTATCTGGGCCCAGAGGATTCTCTACGGCCCAGTATTTGGCTCAGTTGGCTCAGCAATGGACACTATGATGCTGTTTTTGACCACTCCTATCCTAACCCAGAGTATGACAATTGGTGCAAGCAAACCCAGATACAGAAAAAACGCGATGAAGAACTTGCCAAGTCCATGGCCATATCCCTGTCCAAAATGTATATTGAACAAAATGCATGCTCTTGAAAAGTCTGAGGACCTGACAAGTTGGGGGAAATGGCGCGTG…	up
Otud3	chr4	138891063	138895382	shorten	-	AGO2_bind	TTTCCTAATTGCACTATGCTTGTTCTGGCTTCAGTCTAGAGGTGTCTGAGGTCTCCATGGGATCATGACCCTTAGACTCAGCAAGTCTGCCTTAGCTCTAGAGCGTAGTGGTGAGGAATCACCATTTCCTGGTGTCTCGAGCCCATTTCCCTCAGGCCATCTCTCTCCACAGCGTGCGTTCATCTGAATCATTTACTCTTTATTTTCTGAAGTACTGTACTTGGCTATCTGCACTGTTTTAAGAACCAAATGTTTTTGTGTTTTTAATCCTCAACACTTGGTGCAATAGAAGCCGCAAAGACGTGCCACTTTATCTCTGGAACTGATTTTGTATACCAATAAATTCTAGTTTAAAAGCAAAGTTCAGGTCAGCTTGTTGACTGTTTT	up
Otud4	chr8	79677669	79677756	nc	+	AGO2_bind	TTCCCCTTTCCCTAAAATTATAAGTTTAGAGAATCCTGTAAGAGGGGTGGGTGCATGTCTTAATGCTGAGAAGCAGCAGCTTTGGGGTTGAATTTACTTGAATGGTTTAAAAAGATTGCATTGTTACAAAGCTAGAAAAAATTTATGTATGAAAAATGATCCTAGCCTTACACTGAGTACAATAATACTTATAAGCATGTGAAGATGTGATCTTTGTGATGTTACTTGTACAAACATATATACATATCTATACATATCTTTTGAAGTGTTGAAAGGAATAGTACTTTATATTCTTTATCATACCACTTTTGTAAGTGTTGAATATATTGCTGTTTATTTTTCTATGTTCTGTTTCGTAGCCTTAAGAAGTGTTTCAAACGATCTGAATGTATAAAACAA…	up
Otud6b	chr4	14810044	14811376	nc	-	AGO2_bind	CTAACAAGACCTCTGCTTGTGCTCACTTTCTAGGATTCAATGAAAACCCTGGCTACACATTATTTTGTTAAATAATGTATCACTTGTTTTCACTCAAGTGT	up
Oxct1	chr15	4154104	4155343	nc	+	AGO2_bind	AAACCTCATGCCAATGCAGCAGATTTCAACTTGAAGCATCCACTGAACATTTGTCCCAGGCTGCCAAGATTGCATTTTCAACACATAGGATTTAAACGGAAGGATGTCAGTAATCAATAGTTACATTACACATTTAGCAAGAAGTTTCGGCTAGTTTTCTTCTAGTATTTCTGGATTTGTGCAGCCATAGACATTGTTCTCTCCATCGTGATATATCAGTTCCGTGGGAAAAAAAAAAAAAAAAAGGAAAACATTTTATTGTGGTCTTGCTTCATGAGTGCTAAGAAGGTTGTCTTTATCATTGTTGCTCACAGTGGATATATGCTCATCTTTTATGCTATATGTATTAAACCTCGACTTAGCCCTGAAGGTGAATTTTCATGTGCATTTGTGATTTGG…	up
Oxr1	chr15	41860243	41861049	nc	+	AGO2_bind	AGGGCAGTGACTGTAGTAGACAATACTGTAATTCAGTAGACTTGGTGAATGTGCAAGCTTACTGTCAAGTGGCCTCAAAAACGAAAAGGTAGAATAAACTAGCAATTGTATTCTTTCTTGTAGGAAACCAACAATAAGCCATGTGGCAACAATTCGTCAGTTAAATTTCAGAGCTTCATGTTATGCAAAAAAATAAATCCTGCTGTTATACGTGACAGTGACATTGTGCTGAAAATTCAGCTGTTCCACACAAATGTTGTATATCTTGTAAATTGATGTCTAAAGATAGTTTTGTTCTTATAGAAAGTGTTGACTGCCAGGTTGCTTATAGCACTTTAAATTATTCTGAAGATGAAATTACCAGCCAAGTATGTTGGCTTAAGTAGTTTTAGTTATATA…	non_up
P3h1	chr4	119248375	119248976	nc	+	AGO2_bind	CAGACAGAGGGTCGCTGCACAAGGATGAGCTATGACAACAGCTAGGTCACAGTTGGGTGTCCTTGGACTCATGAGGGTGACTCAGTCCTTCAGCCTGGACTTCCCGGCCCCTCAAGGCTGCAGAGTGAGAGGCGCTTCTGTTGGCCCCCCGGCCAGAGGATCCTGTCCACAGCCTTCTGCATGGTGCTACTGTTCTTGGAGTGGGCATAGCAGGACACACTCTTCTCTGGGCTTGGCTGTAGGCTCAGAATGCAGGCCCAGAACCACCCTGGGGCCTATGTAGGCAGCTGCCGTCAGCAGCGTGATATATTTAAGTGTCTGTAAAGACAACCAAAGAATAAATGATTTGTGTTTTTTTCACTTAGTGGTTTGTTCCAAGAGAGA	up
P3h4	chr11	100408467	100408749	nc	-	AGO2_bind	GAACATTGGGCTTAGAGCTCTGCTGCTCAATAAATGTTTATTGTTGAAATGAATCATAACACCTGAGGCCAGTCTGCAAGGTGGAGGTGTCTGGGTACAGGCCCTCGCCTCCCTCTCTCTGCCAATCTTCCCTTCTCTGTGTAATGCCAGTTGGT	non_up
Pa2g4	chr10	128557765	128558640	shorten	-	AGO2_bind	ATACCTTGTTTCCCGCCATCTGGGTCCAGTGCATTTTCCCTCACTTGATTTTAGGCCCTACATTGAACATCCCAGTGGGTTTTTTCCCCTGTTTAAATTGTTTGGTGTGTAAGGT	up
Pacrgl	chr5	48388353	48388846	nc	+	AGO2_bind	TTTTATATTTATCAAGACTGAAAAAGTTTTACGATAGCAAGTAAACATTTGTGACTGAACTATTAGCCGGAATGTGGAAATGTGTATTTTATAATGTGGGAAACTTTGGGAATATCATTTTTGTCCTGAATATTCTAGTTTAAAAACTTGTTTTAAATGTCAAAATTCTATTACTATTTGTTTGTTGT	non_up
Pafah1b2	chr9	45965315	45968199	shorten	-	AGO2_bind	ATCAAGATTTTAAGAGAGCTCTTTACATTCCTACTGGTTTGCTTGAGCTATACAAACTGCCACTTGAGAGAACAATAGATTATTGGTCATCCAATATGCCTATGGACCCGTATAAACTGGATCTACAAACATTTTAACTGGACCAGGTTGGGGATTGAAGTAATTCATTAAATGTGCTCTGCAAAGATTTTGCTTAATGGTTACATTCGGTAGCTATGATCTAGGTTTTTATGTTCTGCCTTCAGAGCAGCCATCAGGGCT	up
Paip1	chr13	119457293	119458190	shorten	+	AGO2_bind	ATCGATGATGAGATGGACCCAGAAATTGAAGAAGCTTATGAAAAGTTTTGTTTGGAATCAGAGCGCAAGCGAAAACAGTAAAGTTAAATTTGAGGATACCAGTTTTTTTTTTTTTTTTTTTTTTTTTTTTTTTTTAAAGTTTAGGTATGGGGATTTAGAAGAACACAGGAAAGCAAGAAACTGTGTCAGACTTATACCAAATTAAGGATTTTGAGTTATGTTACTAATGTATGCAACTTTAATTTTGTTTAACACTACCTGCCAAAATAAACTTTATTCCCTGTAACTTAAAATGTGTATATATATATAATAGTTTTATTATGTACAGTTAATTCTACTGTTTTGGCTGCAATAAAATCGATTTTGAAATAAATGAAATGTTGAAAGAAAATTTTGCTA…	up
Pank1	chr19	34809392	34810895	lengthen	-	AGO2_bind	GTTGTGGTCGCTGCTGCTGTTTTCCTTTCTGCTACATAGCTCGTAACATGAGGCTTCCCCACAAGTGTGTGTGTGGGGGGGTCCAAACAGCCTTCAGCTATGGCTGCAGGCCAGCAGA	non_up
Papolg	chr11	23860145	23862649	nc	-	AGO2_bind	TGAAGCCGTATGTATTTTCAGAGTATTTTTGTATGTACTGTAAGATATCATCTTTTCAAAGAGAAACTTTAAAACCTTTACTGTCTGTCTTTAATTTTTTA	non_up
Parva	chr7	112588958	112591685	shorten	+	AGO2_bind	CTCAAGTTCATTAGGTTTATGTCTTATTAAAGGAGATCATTCCTCCCTGTTGTAGATGAAGAAACTGAGGCCCAGAGATGCGAAGGTTTGCTATCCATTAGCATGTATTCTCTGGGTGACTTACTGGTTTATGACTGGTCAACTGCATTCCATTCTGTGTGTGTCCTAAAATGTGTGCATGCTTGTTCAGACCAGCCTTACCTGCATATACCTGTGTCCTCTAGCAGACAAGACACTCTGATCTCACCCTAGGGCAGGCCAGGTCAGGGCTGGGTGATTCTCACTAAAATTGCCAAATTGAATTTAACTCTATTAATACTGTGTGTGGCAGGAGCCTCATCCCTCAAATCCTTTGTACAAATGAAAATTACCCTTAATTCCTTCAGATT	up
Patz1	chr11	3309083	3320992	nc	+	AGO2_bind	CATGTGTGTGCACATGCATGCTCATATTAGATGACTACTGTTAGAGTTGGTTCTTGTCTTCTACTGTGTACATTCCAGATATTAAACTCAGGTTGTCAAACATGGCAAACATGGCCTTTATTTACTGAGCCATCTC	up
Pbrm1	chr14	31121475	31121593	nc	+	AGO2_bind	GTTTGTTTCCAGACCTGATTAAAATTTGGTTTATTCTAATTTCTGTACTATATCATCTGAGGTTTTAAGTGGTAACTGGTTCTATACCATGTATGTATCATATGTTTGTTCATCAAAGCTTTTTAATCCAAATAAAAACAACAGTTTGCAAAGTGATTTG	up
Pcdh1	chr18	38185914	38196695	nc	-	AGO2_bind	GAGCATGCGCAGGCACCGCCCCTACCCCCCCTCCGGTTCGGTTCGTTTCCGGTTTGTTTGCTGAGCTGTCAATGAAAGACCCGTGTAATTATTCCCGAGCTTTACAATAAAAGTGTGAAAACCGGACCCC	up
Pcdh18	chr3	49743291	49744457	nc	-	AGO2_bind	ATCGACTGCATTGTCTCTCTTTTTTTGGCTATAATTATTCACCTTTAGCTTTTGTCTCTTGTGCATGCTATCACAGTTTTGCTTGTATTTTTAGCATATGAACATTTATAAAGTCACTTTTTTTGTTACTGCAATTTTGTCTGATTTATCCTGTGACAAATGCGAACTTTATTTATTGTGCTGTTATCTCCTATGTGGAATGCCTTGGTAAGTGAGATCTTTA	non_up
Pcdh19	chrX	133582876	133582999	nc	-	AGO2_bind	ACGCCTTCGCTCCTCTAGTGAGGGGAATGAGCCTGATGACACTATTACTGTTTACCTGTCAAACCAGGGTGGCGATTTAGAAGGATGCAAGTACAGTATGTCTCATTAAGCAGTCTCTGTTGCTGATTATATGAAGATGAAATGGTTGTATATGCTGATCTGTATGTTATGTACATTTTCACAGTGATTGAATCATTGTAAAAACAAAAAAGACAAAAAAGAATCACCACTCTGTCTATTTTATGAAGATGATAAAGCAGCTTTATTAAATTATTACAGTTCTGTTTTAAATGGTGTTACCTGCCACATTGTTTCCTTTTATCTGGTGGTTCCCTGTTTTCCTCTTAAATGTGTTTTCTCTGCTTCAAAAGTTTAATGCATTTTAGTATTAAAGGCTAT…	up
Pcdhb20	chr18	37507483	37507661	nc	+	AGO2_bind	AAGCCTTTGTTTTATAATGTTTTCAAGAATTAATTTCTTAGTAAGTTTTCCTTCTCTGTTTTCTAATGATGCTTTCTAACTATTAAAATATTCTAGGTCATGATATTGCTGCTTTGTTGTCTTTAAATCCACATGTTTTCTTGACTAAAATTT	non_up
Pcgf2	chr11	97688821	97689793	shorten	-	AGO2_bind	AAATATACATACTTATTTTCTATGGACCAACCAGATTAATTTAAATGCCACAGGAAACTCGTGTGTGTGTGTGTGTGTGTGTGTATGTGTGTGTATGGGTGGGGGTGTCTAGGTCTAGGGGGTCTTTGTAGTTCACTC	up
Pcgf5	chr19	36456079	36460971	nc	+	AGO2_bind	TTTTTATTTTTGTGCTCCTGTATTTTCTGTTGATCTTTTGAATGTTCTGTACAAAATTGTCTGACTGTACTGTTGAGCTGGATACATTTTTTTTTAACTCTGGGCTTAGCTGTGTAT	up
Pcmtd2	chr2	181856853	181857448	nc	+	AGO2_bind	TCTTAAGAACAGATATATGTATTTTAATAGCTCCATTGCATTAGAGCAGTTTAACTTAGTGACATGTGAAATCTGTTATCTCCAGGCCATAGGTGTTGAGAACTATCAAGTTTAAAAATAAAGGGGGGAGGGGCAACCTTTCTGCTGTCAGAGGGAAAGACTTGAAGTTGCATTGCTGATTCCAAAAGCTGGCTCTTAAAAAAATTTTTTTTCTAGCCCAAAGAAAAGAATAGTGTTAATTGTTAGTAATAAGCCCAAGTTAGAGTACTAATTTAGGATTAAGTACTGAGATCTTATGATTGACTTTTAGTTTAGCCTCACGTGACTTGCAGGGAGAAATTTGATAGTTTTGCGATTTCTCCATCTTAAATGTGTATTTTGGTTCTTTTTCTTTTTTCT…	non_up
Pcnx	chr12	81997121	82000920	lengthen	+	AGO2_bind	CAAGAAGAATATGAAGGCCCAGGAATTTAAGAAAGGATCATTTGCCTCTTATTTGAAGAGTTCCTAGCTCTTGCCGTTACTCACATGAAGTTCAGTTTCACGAGTAAAGTTTTTTCAAACAGACTT	up
Pdcd10	chr3	75516488	75516974	nc	-	AGO2_bind	AAACTGTGGCCTGAAAGTTGTATATGTTAAGAGATGTACTTCTCAGTGGCAGTATTAAACTGCATTTATCTGTAAATTTTAAAGTTTGACTGTATAAATTATCAGTCCCTCCGGAGGGACCTAATCCAGGATGTTGAATGGGATTATTGCCATCTTACACCATATTTTTGTAAAATGTAGCTTAATCATAATCTCACAATGAAGATTTTGCATCACTTTTGCTATTATCATTCTTTTAAGAATTATAAGCCAAAAGAATTTACGCCTTAATGTGTCATTATATAACATTCCTTACAAGAACTGTAAATATTGGTGTTTGTTTCTGACATTTTAACTTGAAAGCGATATGCTGCAAGATAATGTATTTAACAATATTTGGTGGCAAATATTCAATAAATA…	up
Pdcd6ip	chr9	113651744	113654476	shorten	-	AGO2_bind	TTACAGTTTGTAAGCATTCCTTTGTATACATTTCCTAATTTCATGAACAGGATAAAATAGTAAGCAGGCCTTGGTTGGCTAGTGGGAGTTTTTAAACCAATGACGAGTATGTCTTGAAGCCTTGCTACAGCCCTGTGGCCTATGATTTCTAAGACTTGTGCAGCTAGTTGACTCACAGT	up
Pdcl	chr2	37350075	37350582	nc	-	AGO2_bind	CTTTATGTAATAGTACATACTAAAATACTTTGCTATATTGTAAAAGTTCACCATTTAAATAAATCATACCATATTGACTCAGCCCCTGTATATTAGATATT	up
Pde4a	chr9	21212827	21213249	nc	+	AGO2_bind	ATTTGTGTATTAAGCAAGAGTAGTTTCTGACCTAGCTGGTGATGAGAATGGGCCACCCTCCTTTCCATGTGTGGGTTTTGTACATACTGTAAGGTTGATCTATAAATTATTCTACTGAGACAAAAGGAGACAGTGAACTTG	non_up
Pde4d	chr13	109954668	109955965	lengthen	+	AGO2_bind	GCATTAACAAGAACATCTTTATACAAGTGGCTTCACATCCCCTAAAACGCCATAAGAAAAAAAAATGCAATATCTGGGTACTGTATGGGGGGAAAGAAGTCTAAGATTTGCATAAAACCAGTACATTTCAGCTTGCAAGTTACGGAACGTGATAACGCTGTTTCCATTACGTTTTCATCCACATCAGTAAGTCGCAGTAACACAGTGGAGATAGAACAAACCACAGATAAGGAGAGAAAAAAAAAACTTGAATGAAACAGATTTTACAGAAAGCTTTATGATAATTTTTAATGCATTATTTATTTTTTTGTGCCATGCATTTTTTTCCTCACCAAATGACCTTACCTGTAATACAGTCTTGTTTGTCTGTTTACAACCGTGTATTTATTGCAATGTACA…	non_up
Pdk1	chr2	71901986	71903843	lengthen	+	AGO2_bind	TTAGCTAATACTACCAAATGTTGGAAAATATACACCGTATACCTGCTGTTTCTAATTGAGGACTTTGTAAGAAATAATAGATCATGCTCCTGAGTGGCATTTATTCAGTGTATTGCACTTACTAGCTTTCAATTACACTTTACTGCAATGATGAAATATTTTGGAATCTTTTGTACAACTGTCAATAAACGTACTATTTTTACTTGTGAAATACTTTGCCCTCTCCAAGGAATTAAAAAAAATTATCCCCCTCTCTGCTTAAGAGCTAAGAAATGTTTTCAGACAAGAAGAATTTAAAATTA	up
Pds5b	chr5	150808683	150810214	shorten	+	AGO2_bind	TGATAACACTGACTCCAGAGTCTTGTGAAAGTGTCCTGTGTGATGGCTGTGTAGACACAAACTAAAGAAGACACATGTAAATAATCCCACTCCCCCATTTCTGACTTCTAAAGTGCTTGTATAGCTTTTATCTGCGGCTTTAAACTGACAGGACCCAGCTGCTTACCGGATCTGTTCATTTGAAAAGCATTTGCTAGGGTGGATCTTAAGCAGTACGTAGTCTGTCAGTGTTTGTATTTGAATTCTCTGCAATTTTACTGTGAAAATTTGTTTTCAACAATTGGTGTCATTTTCTCAATGTCACTGTTTGTTGGAGTTAAATGGTTTCTTCCTGCCCCTCTTTGTAGCTCATCTATGTTTACTCCAGGGCACTGTTGTCTTCTGAGGTGCTAAAGCATC…	non_up
Pdxk	chr10	78436747	78440600	nc	-	AGO2_bind	GCTCCCCTGGGCCAGCATCTCCTCATTCCTTCCCCTGTTTCACCATCAGGCAGTTTCTGGTCTTTGTGCAATAGGATACACATTCCAGGTGGAAAAGGTCTCCCTGATGCCGTGGGAACCCCACTCTGTCCCCGTGGGAACCCCACCCTGTCCCCGTCAG	up
Pfdn2	chr1	171358170	171359255	nc	+	AGO2_bind	AAGGCCTCTGCGGGTTTTTTTTTTTTTACCCTGATTCCCACTTGTAATTTCTTTTTATTGTCGTTATTATTATTTCTCTGCTATTGTAATATTTTGTTTTTGTTGTTGTTGTTGATTAAATGTTTTGGTCAAATACTTAGCTATAGCCTGAACCTTTATCTCATT	up
Pgm2l1	chr7	100273253	100278869	nc	+	AGO2_bind	TGCTCTACCTCCCTCCTCCCTGTGCATCCTCTACCTTCTGTACTGTGAAATGCTACTACCCTGTTACCTCACTGATACGAGTCTTAACTGTTCATTCAGATG	non_up
Pgm5	chr19	24678257	24683297	nc	-	AGO2_bind	TAAGGAAAGATTTCCAGCAAGGTGTTTGTTTCCGTTTTCTCTCTGTGCTTCTGTCAAAAACTTGCTAGGACATTTAGGAGTCAATAAAACAGAATTTCCTTATTTTAACCTCCATACAAGATTATGGGCCTCAGGTCCTTTGTGCCTCTTGCTGC	up
Phax	chr18	56587191	56587509	shorten	+	AGO2_bind	AACACAGCTTTTGGGGAAGAAAATGAAACAAGCTATTAAAAGTCTGAACTTCCAGGAGGACGATGACACATCTCGAGAAACGTTTGCAAGTGACACTAATGAGGCCCTGGCCTCTCTCGACGAAGCCCAGGAAGGACCTGGCGAGACCAAGCTGGATGCTGAGGAGGCCATTGAGGTGGACCACCCTCAGGACTTGGACATCTTCTGAGCACACTGGGGACATTTTGAAGAATAAACCTTTGTTTAAAAAGTTGTTACCATTTCTACTGAGGTTGCTTTACTGTGTACTGAGACTAGAGAAAGGGGCGCTGTTCCTGTTTCTGTGTATGTGATGTATGTGGACAGGGGTGCGCTCGGCAGCAGCGTGGAGGGAGGGCTGTGTCTCTCGGTGCACGGCAC…	up
Phb	chr11	95680037	95680779	nc	+	AGO2_bind	ACATTGCGTACCAGCTCTCCCGCTCTCGGAACATCACCTACCTGCCAGCGGGCCAGTCCGTGCTTCTCCAGCTTCCCCAGTGAGGCCAGCCGGGCCACGGCCTCCATCATGCTGAATGACGCCTTCCTTCTGCCCCACCCCAGAAAATCACTGTGAAATTTCATGATTGGCTTAAAGTGAAGGAAATAAAGGTAAAATCACTTCAGATCTCTAATTATCAAGCGAAGCTTTTATTGTTACACTTCTTACCCTCTTTCATATCCAAAATTGCCAAGTGCCTCTGCAGACTGGC	up
Phf2	chr13	48801750	48801837	nc	-	AGO2_bind	CCGCGTCTCCAGTCTCACACCAGCTCTTCGGTCCTCTTCCTTGTATGGCGAGGGTCAGGGATGCAGTTACTTTGCTAGCACCTTGTGAAGTATTTGTGTTTCGTGATGCTGTAATTTATTAATGTTTGTAGCTTTTTATATTTGTACATTTCTTATGAGGTTTGTTTCTACACCCGTTACCCGGATGTGTTGTCCACGAGGAGATGCAGCTTGGCGGAGGCCTTATCCACTCCCACTTGACCTGTTTGGAGGGACGCCATCCCCAGGGCCCGGGGCTGGGAGAGGGGCATCGTGCAGGCCCCAGGCTTACTCAGAACTGGTGTTTTTAAAAGTTTTCCTTGACCCTGTCCTTGTGAACATTTCTATAATCTTAACCCGGGCATCAAGCTGTTCTCTCTC…	up
Phf23	chr11	69999767	70000010	nc	+	AGO2_bind	GGGATGTAATGGGATAGTTGTCTATAAAACTGTAGTGTAAATACAGCACTCCCCTCATGTTTCTTCTCTCTCCCGTTTACTTTCTTTTACACCGGATGTATTTTTAATTTGGGGCTCCCCCATTTGAGCGAGGTTGCTCAGAGGTGGAGTAC	non_up
Phf3	chr1	30803103	30803547	nc	-	AGO2_bind	TCTTAACCCTCGGATTGCTGCTTGGCAGAGCAGTAAACTATGCTGGTGCACGGTCCTGTGACCAGTGCCCTCCGCCCCTTCTTTACACCACTGTCCTACCTACAGGAATTTAATATTTTTAAAGTTTTACAATACTGTATATTCAAAGATTTGTTTAATTAATATGCAATAAAGGCTTAGAAATTTTAGTTTTATTCCTTAATTGGTAAATATGGTTAACTATGAAATATATTTCCTGCCTCTAGTGAATGTCCTTTCTATAATGACTAATTTGAAAGTAATCTGTGCTCTGTACATTTGTTTTCAATTGCACTGTTTTTAAAGAAAATGTAGAGGAGCAGCAAAAAAGCCAAGCGACTTCCCGATGAGACCATACTATTTAGGTGGCAGTTTTTGACT…	up
Phka1	chrX	102513977	102515365	shorten	-	AGO2_bind	TTCAGTCCCCAGCACATCCGGCTACCCCTAGCTCTCTCCACATTCATTCCTCAAGTCTCTCATTTACATGGTTTGACTTTTTAATTCTAGTACTTACAACCTTTAATCTTGGTAACTGTGGCCAAATATCTATTGTTATACATATCTCTGAATGTGCTTGTAAGTGGTTAAATAATTTGTAAGCATTTTTGATCTGTCTGTCTGTCTCTACATGGATGGACTGAATAAGAATGTAAATAATATTTATTGCAAAGCAAGCC	up
Phkb	chr8	86059748	86060650	shorten	+	AGO2_bind	GTGATGGTTTTCCAGCTGTGCCTTTTGTGTTGACATTAACCAGACAGCCATTAGTGAGTGAACAGATGTGTTAGTGTGGTGGGTGCTGTATTCTGTTTGTCATGATTGGACCTTTGCATGCAGGTGGCATTCGAATGGTAAGCAATGATTGAAATCAAGCGGAACCCGTTTCCATGATTTGTACCAGCAACTCTAATCTTCACTGAACCATAGAAATAGTTTATGAATCGAAAATTCACAACTGCATGTTTTGTGATCAAATATTCCATCAAAATTCTGAGTCTTCGCTTCTTTAGACTTCATTTTGACCTTCCTGTATTAGAACAAGCCTGGCAAGGGCTGATGCTGTCCTGGGACTCACAAGGTACTGGAGGATGGTGATGGCTATGCCTCTGTTGT…	up
Phldb2	chr16	45746243	45746393	nc	-	AGO2_bind	TGGCTCCTTCACCAGAGGCCATGCGGATCTGGATGGACGTTATAGTGACTGGAGCAGAAGGATATACCCACTTCCTGTTGTAGTGAACTTTGGCCATGGTCCACTTCAGGGAAGACTGCAATAGTTTCTTACAAGAGTGAAGCCATATCCAGTCTCAGATGGAAAGGACTAACAGACCCATCCCTTTAGTTGTGTGCACTCAGAACTCTTTTTATAATGGAGAGCCTTTCATACAAAAGGAAGCAGGGCCCATAGTGGTAGGACTGGAGCTCCTACGACAAAAACAAAAACAAAACACTATTTTGATAAAAGCATCATTTAGATACACACTCTTATTTTTATCAGCTGGTGTTGGTTAAATGAACTGAACAGTTTACACAATATCTGTAAATATGTACT…	up
Pibf1	chr14	99254494	99254905	nc	+	AGO2_bind	TTATCATGTACTCCTGAAGTGCAATGTCTGTTGGGGAGAAAGGCTCACTTCAATCATGTACTTGATATTTTCAAATATAAGTAACTTAATGTTTATTTTAACTAATGTTAAATTAACAAATTTTAGTATAGTCAGCATATAAGGTACAAATAGTCATACTTTATATGTGGTTTTATGTATTTTGTTATAAAATAAATTACTCTCATCTCCTGAGTAGACTGTAGAGTTTT	non_up
Pigg	chr5	108348241	108349351	nc	+	AGO2_bind	ATCACTTCCAAACACTATTCATTTAAAAAATAATGTGCTGGTGGACAAGGTAGAACACACTTGTATAATCCCAGTACTCAAGAAGGCAGGACCAAGAATATTATCATGTCCAGACTGCTTAGGCTGTGAGGATGACCATGTCTCAAC	up
Pigk	chr3	152785666	152785837	nc	+	AGO2_bind	AGACTGCAGCCTTGGAGCAAAACTTAGGTTTTCATATGTTTTTAAATATGTTGCTTTTGTGTAAATTTGGGAAGAAAATTAGGAAAATTGAATATTAATGAACTTTTGACTTTAAAACATAATATTGTTAATGCACTTGTTTACTGGCCACAGAATATATCTTTCATTGTGTTTGTGTGTTTGAGTTATAGAAAGCAGAGAGCAATGACATTGGAACTTTATGCTTAATTCTTTTTACCCTCCTCTCATTGTAAAAGTGAGTAGTAAAGGTGTTAGTTCCCACTAAAGGAAATTACTTCCGTTCATAGGTTTGTGTGTGCTGTCTTGGTCTGTTTATCTATGGACATATGTTCCCAACCATACAGAATATGCCATCTCTAATCTTTGGTGTTTACAATG…	up
Pign	chr1	105518426	105518936	shorten	-	AGO2_bind	TGGTATAGTTTGTAAAAATAGATTTCTCAATGTAATTCTGTTAAGAAATAAAAATGTTTGACTTGTATATGTCACTAATTTTCTCTAGTACACTAAAATAGATTGTTAATGGACTCACCATTGGAATTGTAATATTTATGTGCAGTTTTGAAAATTGTTTCAAAGCATCACTTGTTGATGAATAAATATATAATAAAAGGGTTCTCTGATGAAGTGTTTAGGAAACATCTAGGTTAGAAGGTTTAAAGGTGCATTTATTTCTGGTAGTTATATGAATTTATTCAGGATGCCCACAACTTCCATATGTCTGGCAGCAGAG	up
Pigw	chr11	84876312	84876835	nc	-	AGO2_bind	GCTTTGCCTGGAGTTCACAGTTGTACTCTTACCTCAGGCTCAATGCTGGGATTTCAGGCGTGAGCCACCACACCCACTTGTTGATAGTTTTGACACTGGAAGGTGAATGGCGGTAATTTTTACTTTCTATATATCATTATGGCACTGTATTTGTGGTTTTTATATGAATATGTAATTGTGATTATAATGTTTGTGTTATATGTGTTTACATTAAGATCTGAATTATTTAAAATTTTTATGTGAATGCATATTTTGTCTGCATGTATTTCTGTGCATCATATGTGTGCAATGCCTACAGAAG	up
Pik3ca	chr3	32463169	32463775	nc	+	AGO2_bind	TTTCTCCTTTTGCAATTGAACTGAATACTTTTTTTTCATGCATGTTTTCCAGAAAATAGAAGTGAGTATTAATGTTATTAAAAAGATTATTTTTTTTTATTAAAGGCTATTTATATTATAGAAACTATCATTAATATATATTCTTTATTTACATAATCTGTCCCATAGTCATGCATTGTTTTGCACCCCAAATTTTTTATCGTTGGTAACAGCATGGTTAGCTTTTCTCTCGGTCTGTAGATGAGGCTCAGGCACTATTCCATTTATCCAATACCCGTGTATGACTCCTTAAGGAACAGATTGAATCGCACACGCTTTCCTGCCGCTGCTGGCCGTTTTTTACACGACGCCCTCATCCATTCCTCCGTAGTTGAGACAGCACAATCACATGAAACCCGT…	up
Pik3r3	chr4	116302798	116303057	nc	+	AGO2_bind	ATGTTCTTGTCACTGCTCCAGCAATAGATGAAGACATCCTACAGCTCCACACTACTAAGACACAAGCTTTCTACATTTACTTCAGACTCAAGCCCGAGTGGCATCTTCCTTGTGTCCCTTCTCTGCAAGGTACCAGCTTCACCCATTCTCCAGAACTTTAAAGAAAAAATGTACTTGAACAATTTCTGATTTCTAGGATGATCTCTACTGCCAGTTAGATCTTCTTGAGGTTTCCATGACATCATACACCAGAGGTCCATTCTTGGTCCTTTGCTGCCAACTGCTCATTCTTGACTTAGCTCTAGCCATTTGTGACAACCACCCTTGTTTCCTTACAAATCCTCGCATGTAACTTTGGTACTTTGTTGTTTCTTGTGAAGAATCTATTCTGTTGTCTTT…	up
Pink1	chr4	138312968	138313410	nc	-	AGO2_bind	GCTCATTTTTCCCAACCACTTAGAAATGCAAAAACATAGGTTTAATTTGTAAGCAGCAACCAGCATGGCTCATAGTCAAATTTACCAATTCCTGGGCTAAATGCATTCTTTATGTCTAACTCTTTAAAGATGCGAGCATTAAAGACAGTCTCCATGCCAAAGATGTGTA	non_up
Pip4k2a	chr2	18842255	18843085	nc	-	AGO2_bind	TAACCATTTCCTCTGTGGCCAATCTGTATGCTTTTAGAAGTTTACAAAACTGCTTTGGTTTTTGTCTGTAACCATCTCTGTCATCCCAATAAGCTGTTTGGACAAGAGCGAGAACAGTGCTAACAGTGTGCGCTCGAGTCATGATCCGGGCTTTACGAATAAAGCACTTTGATGACTCTCTTAGTTTGGCTT	up
Pitpna	chr11	75626291	75626728	shorten	+	AGO2_bind	CAGCAGCTCCACCCTCCTGAGTGGCAGGCCATCTTCGGACGCAGCCTTTCTGTGCTCATTCTTCAGGCAACTTTCAATCCCTTACTATAGCTATTTCTAGATGCCCTTTAACATTGTGAACAAATAGACCGTCTGGTATTATAAAGCCTGTGTGTGCGGGAGCCTGATCCTCTAAGATACATGGTGTAGCTGCTGTGTTTACAGCTCATCCTCTCTCCACTGTGCTCTGACCCATTTCTGTATGCCCTCCCCTTTTATTTCCAAGTGATGGTCTCAGTCTTCCCAATGAGCTGCCTTTTGTGATGTGATTATTTAAGCTCATTTATTTCAGCCTTGGGATAAACTGAGCTATTTTGCTTCCTGGGCAGATCTTTGGCAATGCTGAATATTCACTTGGGG…	up
Pitpnb	chr5	111387434	111388360	nc	+	AGO2_bind	ATCAAATTTAGCAAAAAACAGTGATGACGGTTTGTGATTTATAATAAACACTAGACAATATTCAGACTCTGGCTAAGCAAACGGCGATCAAGCAATTAACCTGAGTGGTATTGCAGGCT	non_up
Pitrm1	chr13	6579976	6580039	nc	+	AGO2_bind	ATGAAGAAATCATTAATCATGCATTAAATGACAGCAGTGAGCAAATTAAGCCTCTGAAACATTACTAAGCCTAGAATATGTATTTTAAATATAAAAGCCA	non_up
Pja1	chrX	99466110	99466451	nc	-	AGO2_bind	ATATGTGAAGGGGGAGGTGGCAACTGAGCTACCATGCCACCACTATTTCCACAAGCCCTGCGTGTCCATCTGGCTTCAGAAGTCTGGCACCTGCCCAGTGTGCCGCTGCATGTTCCCTCCCCCGCTCTAAAAGCCAAGGCTCGTCGTAACAGTCAGCCTGGTTACATTCCCTGTCCGAAACCCACAATACTACAGGAGCCCTTGTTCTAAACTTACAATGAAACCAGTCAGTCAATTAGACTAAAGTTGTTGATTCCTTGTGATTATTTCCATGTGAAAATGGTTGTGTACAATGACATTTAAAAAAAATCATCCTCTCGTTTAGAAGGTAGAAAGGGGGAAAGGAAACTTTCTAAATGCTGCTTGAGATTGCAGTAAGAACATACATTTTCTAACCTG…	up
Pja2	chr17	64281020	64283010	shorten	-	AGO2_bind	AGCATTTTATATTCTTTCTTTTTTTCCAGTCTTAAAAATAAATGAATTTTCACTTTTGGCACATTTGAGGCTTAAATATAAGAAACATAACACTTGCTTTCTGATTTTTGCATATATTGTAAATGTGGCTGGTATTTACAGCAAATACTGTGTATCCTTTTATGGGTAAAACACAAGTGAACATTGCATGCAAGTAATGTGGTGAATTTGTAATTTAGAGGTTTTCTGGGGCTTCTGTGACTTTGGATGCTTAAATTGAGGCCTTAATGTTGCTCTAGCTAGCATGTTTCCTCCTGATGTATATAGTCAGCGTTGTATAAACTAATCTCTGCTTGTTTTCTACTCTGTGATCTTTCCATACCGTATTTCATTGATCAGTTAGTGTCAGAAGTCATACCA…	up
Pkn1	chr8	83666533	83670099	lengthen	-	AGO2_bind	TCTCGTGTCTGGCTTCATTCTGCCCTCGTATCTGCTGGGGGTCTTGACTGACCTGGCACGGGTCCCGGGTATCTAGTCTCATCTCCACCCCACCCCCACCTCCACGTTTCCACCCCATCAGTTTCCTGGTCCATGATCCCATGGGATAGACCCTTGCCCATTTCTGATCCCAATTTCCACTTTCGTGTCTGCCTGCCCATCTCTCCGTTTTCAGAAGTCTCCTTGGCTTGCCCTGGAACTGGCCAGGCTAACCTTAAATTCAAAAGATCCACCTGCCTATGCCTCCTGTGTCTTGGGATTAAAGGCTCACACCACAACTAGCTTTGGTCACCTTTTAACTCTGTCCTTGATGTCCCTGTTCCAACAACGCCACCACTTATAGTTCATCTCTTCCAATGG…	up
Pla2g12a	chr3	129895293	129895822	nc	+	AGO2_bind	GGAAGAAAAGCTTAAGCCCGTGTGACTTGGTGTTCATAGTTGTACTTAACAATAAAAATGAAAGCAAATGTAAAATTCATTGTAAGGACTTTTCAGCATTATTTTATTTTGAAATACAGGCCAATCTTCCCTTAGAACTATTATTTATTTTGAAATTTCAGATGTACATTTATACCTGGAAAAACTATTAATTCTCCATTTTTATTATACATAACGTGTTGTTTCTCTGAAGCCCACTAAGATAGGTATAAATATGTTACTCACAACTACAAG	non_up
Plaur	chr7	24475733	24475969	nc	+	AGO2_bind	CCTGCTGCCACGGCAGCGGCTGTAACAGCCCCACAGGGGGCGCCCCCAGGCCAGGCCCTGCTCAACTCAGCCTCATTGCCTCTCTGCTCCTGACCCTCGGACTATGGGGCGTCCTCCTCTGGACCTGACTCCTGAGCCGGCAGCCCTGGCTGGACCCAGGGTCTTTTGACTCCCTCCCCCCTGCTCCATCTTTGAGGATGTGTGTGCCCTCGTGTTGTCTTCTTTGGACCTCAGTTTTTCCATGAACCAGAAGAGAATTGGAACAAGGGCTGCGGGCAGCAGGGGCCTCTTAGTTGAGATAATATTGTTGCTGTTATTATTATTATTATCATTGTTATTGCTCTAATTTATTATATAAATATATATATAAAAGATTTTTGTACCAGTGAACAAGGTTGG…	non_up
Plekha2	chr8	25039144	25042068	nc	-	AGO2_bind	AGAGGTCATGGCTCATTCCTATCTGTGTAACTTTTATCTGCTAGGTAAATTAACCCTGTTTTTAATTAGAAATTTGTAGCTCTAAGAGACTAGGAGGCATTTTTTATTTAAGCTAGTTAGCACTCTGTGTCCATAGTTAATGCAAAAGCAAAAACAGGCATAAAGCTCTCCGGGTGAGAGGAAGCATGCTCTTTCAAATGTGACTGTGACCCTGAATCTGGTGCCACACTGAAGACTTCTGGGCTCCGTGTGTGGGAGCTGTCCCCCGACTTTGTCTGGCCTTGTGATCCTGATGAAAAGAAAACCAAACAAAAATCAGTGGGCTTCTTTCTCTTTCTGTTCATGATCTTGTGTGTCTCCCATCCCCTAAAAAAAAAAAAAAAAAAAAAACTTTTGTGT…	up
Plekha3	chr2	76696576	76696832	nc	+	AGO2_bind	CTAGAGACATTTTTAATTTATGAATATTTATACAAAAAGCAATTCTGTCAAGATGACTGTTCTATATCACTTGAGAATGGCATTATTTAATTAAAGAACAATTTGCAGTTTTTGGT	non_up
Plin2	chr4	86647680	86656707	lengthen	-	AGO2_bind	GAACCCAATGACCACACACTCACAGCCCTGTCCTCTTAAGGCAAAAGACCACCCAACTAACACAAGGAAAGACACTATTTTATTGAAAATGTAATATATATCTTTTTTTTTTAAATGGTTGCCTCTGTTTTATTCCTGTGTCTTTGGTGAACATTCATCTACTATTTGGCTGCTTGATCTTAGTTGTAAATGATGTGAACTTTCGTAAGAGATCTTGTTATGCATCCTGTGTCATTTTATAGAATTCTTTAATGTTTAATTGCTGAAATGCCTTTATAATAATATTGGGCTGTAGACCTGTGAGTTGGCTTAATGGGTAAAAGTGCTTCCTGCCCAGCCTGATGGTCTGAGTTTGACTCTTTCAAACTGTGAGACCCCGACTTAGAGCATTTCTCCCTG…	up
Pltp	chr2	164837676	164839522	nc	-	AGO2_bind	CTCCCATGTCCCCCCACCCTCTGCTGCAGCTGCCTGAGCCCATCACCCCACCTGGGTGGCTGGCATTCAGGAACCTAACTGAAGTCTTCTCTGCACCCCCTGCCAACCCCTTCCCATCTACAGTGTTAGTGGTCCCGGTGCCACAGAGAAGAGCCCAGTTGGAAGCTATACCCGATTTAATTCCAGAATTAGTCAACCATCAATTAGAATCCATCCACCCCCCTCCTTGGGTTTCTCTAGCTCTGTTGGG	non_up
Plxna2	chr1	194812571	194816863	nc	+	AGO2_bind	CCACTAGTTTACGGCAATTAAAAAGAAAACAAACACTGTTTACAGTAAGCAATACTTGAAGAGTGTAGGTTTAAAAAGCAGCAGTATTTATTATTATATTTTCTTTTCTCTTGTGC	non_up
Pmepa1	chr2	173224458	173226821	lengthen	-	AGO2_bind	GGGACCCGGCTCCATCACTCGCACATTGCCCCACTGGAGAACAAGGAGAAGGAGAAACAGAAAGGTCACCCCCTCTAGGAGTGGGGGCCGGGGCGCCTGTAGGCAAAACCGCAAAAAAAAAAGAAAGGAAAAAAAAACACTCCGCACTTCTTAAGAGAGAAGAGAGAGGAAGTCAGGGGACACACAGGCTGAGTGGCCGTGTGGTAGTTCTCCTGTCTGTGTATAAATATTTACATGTTCTGTGTGGTCTGAATGCAGAAGCTCAAAAAGCTTGCAAAAAAGAAAAAAGAAAATGTTTCTTTGTTGAGCCGTGTCTTGAAGGCAAAAGAGAAAATGCTCTACTAGTCTTTCCTTCATTGTTCTTAGTTGAGCTCTGTGCGTGAATGCTTAATTTCTTTT…	up
Pno1	chr11	17203198	17203447	nc	-	AGO2_bind	TACTCAGCTGCTTCTAGGATAATTTAAATATGATATAATACTGAAAAGTACAGCAGTTTATAAGTGTAAGTAAGCCACACGGGCAGATGCACAGGTTACAACCCTATCAATTAGAGGTAACTGCTTGCTTACAACTCTTTGGTTACAGATTTACAGCTAAACTTATAAACTTTATATAAACTGAAATTTTTAATTAAAAATGAATCACAATTCTTGGTGCCAGGCACTGTGACTATTTCAGGGTTGAGTCATGGCAGAAACTTGCACTATTGAACTATATGTGCTCATCTTTGCACTTCCTGTACAATTTATAAAATGAAAGTCCTGCATCACGTGGCTAATAAATGTTATTTTTCAAATAATTAAAGATGTTAAAATATTTCTCATGTGCAGTAAAAG…	up
Pnpla6	chr8	3544264	3547089	nc	+	AGO2_bind	TGAGGATCTTGACAGGGAAGCCCTGTTCCTAGACTGGGTTATGGGTGAGCTTGTGGGGGAGCTCACACTATTATTCCCACTGCTGCTATACTTCAACACTCCCTGGGCCCTTCCCCCTTGGCTCCAAGGACCACACACTGGACTGACTTGCCCTGTCCCTAAGGGGAGGGCAGAACTGCACTGATAACCTTTGACCAACTATGTGACCTTCCCCCAAATAAACTCTTACCCCTTTCGAAGCAGCCTGGTGCTGTCTTTGGGTTCCT	up
Pnrc2	chr4	135870931	135871486	nc	-	AGO2_bind	CAATCTAGAAATGCTAGTAAGAACCAAGAACAGCAAAATAGACAGAAGAGCAAGGATCAGAATTCTTCCCAGACGAAGATTGCTCATAAGAAAAAGGAACGAGGACATGGGTACAATCCAGCAGCAGCAGCATGGCAGGCCATGCAAAATGGGGGAAAGACCAAGAGCCTTTCTAACAACTCCAACTGGAATGCTGGTTTATCAAGTCCTAGCTTGCTTTTTAAGTCTCAAGCTAGTCAGAACTATGCTGGAGCCAAATTTAGTGAACCACCATCACCAAGTGTTCTCCCCAAGCCACCAAGCCACTGGGTTCATGTTTCCTTGAACCCTTCAGATAAGGAAACGATGACATTTCAACTTAAAACCTTACTTAAGGTACAGGTATAAAGTTAGTAGGTG…	up
Poglut1	chr16	38525070	38525138	nc	-	AGO2_bind	ATGTCAAGTGTGTGATTTCGAAAATGGTTTGTATGGTCACACTTCTGAAGATTTCTGTTATCATTAATACTGGTTCGGTCCTAAACGTAACCATTGGCTCCTCATTTACTTACTATAGAAAAGACTACTATTGTTTTCAATATAACCGAATATAATATGTTTTGTAAGAGTTGTACTTGGTGAGCCTGG	up
Pogz	chr3	94880884	94882327	lengthen	+	AGO2_bind	TTTTATGCCACCACTCCCAGCATTGACTCTTCCTGTGAATTTGTGGGTTATTAGGAACGCCGGTAGTGATCAGTTCTGAGCCGAGGAGCTGGCCCATTGGTTACTCCTAAAAACATGTTTTTGTGACCCTTTTTTTCTTCTTTAATTTAAATCACTGTGTTTGCTATTTTTCTGACAAAATCTAGGAAAACAATCCTTTGTGGACAGATATTAAGTTGTTTCATTTCCCCGTTTACCTCAATTGTATCATAGTATTTCTGGGTTTTGTTTGTTTTACTGTGTGGCCAATGTCTTTGGGCATGATACTATCTAATCATTGTTAACATGAGAACTTTGCTGCAGATGGAAAGAAAGAATATGTAGCTGACAAACTGACTATTACATATGTGGATAAGTTTT…	non_up
Pold3	chr7	100082111	100083404	nc	-	AGO2_bind	TCTCCACTTTCCTCTCCACACTACCATACTTCTGTCCCCCGACCCCACAATCTGTTTTCTGTAAATCTTTTAAGTCTTAGTCAGATGAGAAGCTAAAACTAAAATCTTCTGTAATTCCCGATCTCCGTTGATGTAGTGAGTGACTCAGCTCCAGGCTAGGCCAGTGTGCATCGTCCAGTCCTTTCATCTCATCCGCTCCCTCTCACTTCCCTCAGACTGAGATGTGCTGATGAATCCAGCCTCACCAGAAAT	up
Polr3b	chr10	84726225	84727179	nc	+	AGO2_bind	AACGCCTATTAATTTTGTTGTTTGTTTGTTTGTGTTGAGTGGGAGTCTCACTCTATCCCAGGTGGGATTTGAACTCACCTCAATTCTCCTGCCTTTGTCTCCCACAAGTGCTGGAATCATGGATATGAGCCAAGCATATCTGGTTTGTTTATGTTATTATGTTTTAAACTGTACTTGTTAGAAAAACCTTCTTCCTTTAAATTTCCTCTGAGG	non_up
Pomt2	chr12	87106864	87108822	shorten	-	AGO2_bind	TTCCCTAACTTTCTGGCATCGCCTTATCATGTCTTTTCCCCCAAAACCCAGAGCACCTGAACATGCATGACAGCTTTTACTGTCTACCACTTAAGCTCAGAGCTGTTCCTTCAATTTCCTTGCCCATAGGGAGTAA	non_up
Popdc3	chr10	45318124	45318453	nc	+	AGO2_bind	GATATGTGTCTTGGAGGAGAAAAAAATTGTATCTACTCTTTGCGCAGCATCGGTACATCTCCCGCCTGTTTTCGGTTTTAATTGGCAGTGACATTGCAGATAAACTCTATGCCTTGAACGACAGGGTGTACATAGGAAAGAAACATCACTATGATATTCGGTTACCCAACTACTACCATATGTCAACTCCAGACTTGTCCAGATCACCCCTAACAGAACAGTTCCGGAATTCCAGACAACATTGTAACAAATGACATCAAAACCTGAAGTTGTGTGACTGCTGCAAAAAAGACTTCATCATTCCCCCCAGACAATTCAGAATCAAGATGCCATTGCCAGCTGTTTACTAATTCATTTCAACTTCTGCATTGCAAATAAAATTTAAAAATTTTCACGTAT…	up
Ppat	chr5	76913547	76915045	nc	-	AGO2_bind	GGGAAGGTTCTACAACCAAAATCTCTAATTTGACTTTTGTGTTTTTCATAGTTTTTATTTTGTTTTATTGGATTACTTTTATAAAGCGAAATAATAACCAAGGTCGTTTGTACA	up
Ppfia1	chr7	144476758	144477089	nc	-	AGO2_bind	CCAATCATGGGGCAGGTGCTCATTTCCTGGCTGGGGCAGAGCAGGTGAAAGCAAGAGACTTCAGCGGAGCAGGCAGCCTGCAACTCCAATAAAGGCCTTATTTTTCTTGTATAAACTGTCTTACATTTATTTGTAACTGTTGTAAGAGTGGACCTAGTTCTCCACTCAGCTGTCTTGCTAGCCTCCTGACTGACTTCAGTGAACTAAGAAGCCACAGGGCTCAGGCACACATGTGCGTATTTATTGTGTAGCTGATGTGGGAGAGGCTTTTATATTTGCTTTCTGCTTTTAATTCATCTGGACAGTTGGTTGTTCTGTTTTTCTGTTAATCGTTTGTGACCCTCCCGATTATATAACAGTCTGTGCAGTCAACTTCTGAACTGTTTTTATCACAGTGTT…	up
Ppig	chr2	69751736	69754013	shorten	+	AGO2_bind	TGTGTTGTATTTTGCTATTTTTTTGTGATGTGTGGCCTTTTATTCTGTAATATCCTTCTAAATAAAACATTGAACATCCAGCAAACACAAAACCTGCCTCATTTGAGAAATATTTCAAAAATCCAATTAATAGTAGCCT	non_up
Ppil4	chr10	7821658	7822564	shorten	+	AGO2_bind	CTCCGGCCTGAGCTGGGGCACGCAGACGCACTCAGTGCCTGCCAGCACAGCTGACTGCGGTTTCGATGTTAGCGTTGTTGCCTTTCAGGTTACACTGATGGTGTGGGGCTCTGGAAGAGAGGGAGGCATTTTGTGTATACTTTTTATACAAATTTTATTGTTGTGCATACATGGTAACGTTCATATTTGACATCTTTCATAGTTTCAGTCTTTTAAGAATGAATCATTTCATATCACAGAAGTCCATAAACTTGTATGTAAAGCATAAAACAGAAAATGTACCTGGCTGCAGCGCAAGAGGTAAGAGTGTCACTCACTATGAAAGCTCCATATATCCCTTCTCCTTGCAGGAATTATTCTGAGTTGTGTTTACCCTGCTGTTAATTTTGTATGTTTTTG…	up
Ppm1d	chr11	85346315	85347067	nc	+	AGO2_bind	GCTTTTTAAACTTGGTGCGAAGTTGAACTTTTTTAAGGGGATAAAATAAAGAGAATACAGTTTGACTTTTTGGAATTTAACAGTTTTATTTTGGCCTTGTACTTGCCTGTATTATAATGTGAATTTTGTAGATGTAGGGAATAAGTTGCTGTAAAATGTGTGTAAATTTGTATCCTTTACACAAGTTTAGTCTCTTACTCTGACACATAGTAATTGTGACAGCAGGGCTAATGTTGAAGAAAAGTCAGAAGAATCTTTAAGATTTTAAAAATGTCTTTAAAGTTTTTAAAATGCTTACTACATACTTATATACACCCCTTGTGAAGAACACATGACTTTTTAAAGAAAATTACTAAGCAAACTGGAAAAGTGAAGTATTTTCAT	up
Ppm1f	chr16	16924788	16927363	nc	+	AGO2_bind	TTTCCCCTTGAGCTTCCTGGGGAGGTGAAGTGAGGTGTGTGTGTGTGTGTGTGTCTTTGTGTGCTTAGATTTATTGCAGGGAAAGGTCTAATCCAGAATCAGTATTCAGGCTTTGTCATGTTGTATCAGTGCCAAGGTGACCCTCAAGGTCATGTAACTTAAGCAAAGCTTAGCATTTATTTTATTCCTGAAAACTTAAGTATTTTACTTTTTTGTGTGTTCGTGGAGACATTTGCAGTATTAATGATTTTATTTTTCCTAAATCGGGATGGAAACAAACTTTTCCAGGTTATGTTAATAAGCCACTTAAGTGCCTTAAACAGCTTTGGTGTAGA	up
Ppm1l	chr3	69555175	69560790	lengthen	+	AGO2_bind	AACACTAAATGTCAGATTTTTTTAACAACAAAAAATGGTCTCTTAGCATTACACATTCCAAGTTCTAAACATATGATTCATGTTTTGTACTTTGAACAAGAATAGCAAAATC	up
Ppp1r11	chr17	36948357	36949291	nc	-	AGO2_bind	ACCCAGGCTTCTGGGTTCTCCCAGCCCCTGCTTCCCTACAGTTTGCTCCCATGCCTGGGATCCAGGCATCTTGGTCCCAGTCTATCCCTTTTGTTCTCACTGCCAAACTACCTGTCCTGGGATCCAGTATCTTGGCCACCTGCACCCTCAGCTTGAGTCCCAAGCACTTCAACTGGGTTTTCAACGGTCCCAGCTTTCACTGCCAGGGCTCCAATCAGATGCCAGGCAATCTTGCACCCCAGTTCTGCGTATTAATCCTGGCTTATGGTTCTTCTACTGATGCAGTTTTCCTAAATCTTAGTTCTTGCCTGTGGGATGTAAGGTTGTGTGGAGACTATAGGGTTCCCTGGCCCTTCTGCTCCTCTTACCCCTTATGGCTCTCCAAAGGAGTTAGGAGAG…	non_up
Ppp1r12a	chr10	108279388	108279647	nc	+	AGO2_bind	AGTTTCTAGTTTCTCAATATTTAAATTGTTTGCTTTCCATCTGAGTTTGGGTTTGTATTTTTTTTTTCCTTCTAACTCTTCATGTGTCAGAGTCTCTCTATGTTCACAGCCTTCTCATTTACAGAAAACTTGGCTCTTCTGAGCGTCTTGTCACGTGTTAGGCTGACGTGTTCTCTCCCACCTGGAACTGAATTGTGGTGGGACACTTGCTGTCACTGTTTGTGCAATACGCATTTATTTCTTACATGAGTGCTTTAACGTCCATTGAAATTTGATCTTTCCAGTCCTATCTTCTGCCCTCATCTGTCACTTTTTGTTTTTTATTGTAGTATAAGATGCTAGATGCTGTACTTTTCACATTCATTTTAGCAGGTACTGAGTGACGCTGTATATATAAAT…	non_up
Ppp2r3a	chr9	101105100	101105287	nc	-	AGO2_bind	AAAGCGCTGCACCACCGCTGCACCTCAGCCCTTTTTCATTATTCTGTTACCTTGTTCCTCCACCCTTACTCGACTCTGCTTTTTACCTTGATCAAAACCCATCAACACCATCCAGTTGGAGGACTATTTAATTTGGGTTACCTGAATTATACTTTCTTTATAAACAAGTGTTTCACCCTATTCCTTTCTTAGAAATGAATGCAAGGAGTGCAACTTCTAAGGAACTAGGTTAGTATGTATTTGATGTTCTGGTAAAGATGAAGCTAAGTATACTCCTTACTAACAAACTGGAAATGTCAAGTTGTGACGATACCCCCAGGGACCTTGGAAAAGATGAACTATAATCTAAAGCAGCGGTTCTCAACACTCCTAATGCTGTGACCCTTTAATACAGTTCCT…	non_up
Ppp2r5a	chr1	191351975	191352035	nc	-	AGO2_bind	CCATTCCAGCCTCTTGCCTTGCAGTTGTATGGAAAACTGTTTTATAATGAGAGATCTTTACTGAGGATTGAGCAGCATTTAATAAAGTCTATGTTTGTATTTTGCCTTATGTCATTTGCTCTTTTGT	up
Prkacb	chr3	146729574	146730781	nc	-	AGO2_bind	CTTGTCTGTTCCATTCCTTCCTTCCTCCCTCACTGATGCTAAATAGACACTTGATATCAAACTGTCAGCCTACCAAAAAGAAGCCGTGGCTTATGGGTATTGCTGTCTTGTTCTTGGTGTGTACCTGTACTGATTGCCCCTTGGTCTGAAAAAAAAAAAAAACAATGCTCATTGTAAGCCTAAAAATACATGATTATCTTTTCCCACTGACTGTTGTTCTTTCCTTCTGCTTGTTGTAAGAATCAAATGAAATAATGTATGTAAAGGCACCTTGTAAACTGTACGCTTTCAATGTAAGACGTAAGGTGTGTTATTTCATTAATTAGTTCTTTGTTTAGAGTGCAATTTCCTATGCGCTACTATAGCTAGGAAATGCTGAAAATGTGTTTTTTAATTCAT…	up
Prkar1a	chr11	109667795	109669646	shorten	+	AGO2_bind	GGGGTGTGACCGTGTTGTGGTCTGAAAGGCCACCCCGCTGAGTCCTGCCTTTTCCTGTCTAACCTTGAATTTCTCTGGTAAACTTTCTTTATTGTTTTTTGTTTGTGTGTGTGTGTTTAAAGTAAACTTGTGTTCTTGACTGTATTTCAGTATTTTCCAGCCTTATGTGTTACATTATTCCAGTGATAACCCAACAGTTTATTTTTATTACTGTTATTTTTTAAACAAAATTCACAGTTCGTAACGAGGCACACTTATCTTGTGATTTCTGTATAATGTCGGGTTCTATTTGGGAGTGACTGCGTTTTCATGTGTGTGCAAGTGGTTCTGATTAATAATTCCCTCCCTCCCTTTCCCAGTTAACTTAAATTGTTGGTTATGGTAGATTTTTTTCTTGGT…	up
Prkar2b	chr12	31958476	31959782	nc	-	AGO2_bind	AAGAAGTATGTTATACTGCTCACTATACCTTTAGCTGTGTTTTGAAATATAGTTTTGCAAAATCTTTCTGTAGGAAAAGGAGCACTCTCTACATGAAGGTCACATGTT	non_up
Prkcd	chr14	30595354	30595590	nc	-	AGO2_bind	TTTGCCTTCCCTTTGCCATCAGAGGGAAACTGTAAATCCTGTGTTTCATTACTTGAATGTAGTTATTGAAATATATATTATATATATGCACATATATATAATAGGCTGTATATATTGCTCAGTATAGAAAGCATGTAGGAGACTGGTGATGTGTTGACCTTTTTAAAAAAAAACATATGTATATGTGTGTATATATATATACACACATATACATATATATGTGTATGTATGTACGTATGTATATATATATGACCAAAAGAAAAGAAGAGCACAAGCTGTCTGAACCACAGGTTCTTTTATGTGTGTCTAAATAAACACTGAATGGTACCAACCTGGCTGTGGGGACATTTATGTCCCAGGA	up
Pros1	chr16	62928393	62929347	nc	+	AGO2_bind	CTTATCATCATGGAACTAGTATTTAAATGTCCTGTTTTTCTCAGAAGACGAATCAGTTTAAACCCAAACAAAAGTCCACGTGACTAAATGCTAACAGTTGCAGGGAAACACTGTATTTTTGTTGTTGTTTTTTGTCTGTGAAAGTGGCAGAGCTGATAGCATATCACAGGTGAATTGAATGGAAGGTCTCGAAGCTCTATTTCAAAGTATTTCCTTTGACTGAGGCGCGTAGCTCCTTTAGGCTTCATTTTT	up
Prox1	chr1	190118035	190122445	nc	-	AGO2_bind	AACTTTCCAAATGTATCCTTTGCTTGACTCTCTTTATACGCTTAGCATTGCTGTTGCTGTTTAACCTTCTTTCTTCTCCTAAAACACTAATTTCTAGATACCTTTCTACAGTAAGGAATTAAGAAGTCCCACTGACTACGAAACCCTTGCCCACTCT	up
Prrc1	chr18	57389609	57392957	shorten	+	AGO2_bind	ATGATTTTCCTGTAGGCTGCAGTCCTTTTAAAAGAAAAAGTCTTTTTTTAAAAAATAAAGGCACAATGTCATTCCAGTAAAGCAAAAGAAATAGATCCTCTTTTTACTGTCATAATTTCATACGTCCTGGTTCTCAGAAGACATACACAAATATATTTACAGCACAATTCAGTATACCAAATCTATAAAGTGGAGATCTTCGTTCACATATTGGATGATTTGCTCTTGGCTCTTCTGGGTTCTTAATATGTAATGAGGTCTGTGTGTGGTCACTATCTCGTGAGTGCTTGTTTCTGTGTGTGCACACGACCGACCTCAGACATGC	up
Prrc2b	chr2	32232781	32234538	shorten	+	AGO2_bind	CAGTCAGGGCAGCCTTGGTGCAGTTTCATTGCAACTGCAGCCCTCGGCTCCTTCCTTCCCACCTCCGACACATCTCCTCTCTTCTCGCATCCCTCCTCAGAAGCACTGTCCACTTAGGAGTCCCCAGCACAGATCTGCCTGTGCCCCTATCAGCCCTTCCACCCCCCGGAAGTGACCGAGTCCTCTGCCCCACTGCCAAGCTCTACCCCATAAGTCTCACTCAGTAAAAGCCACACAGTCACCTCTTAGAAATGCGGCCAGACCCACCTCACCCAATGCTTGGTGGGCATTATGTGTCAAAAGAAGCAAACATTTTTCTCTTTCAGAATTTCACAGGATGCTGTTACAAACTCAAAATGTGCCCTTTAGGTGAGCCTGCTGTCAGAATGGCAGTACTCC…	up
Psmd5	chr2	34852087	34852289	nc	-	AGO2_bind	CATTTTTAAAAAATAAAATGAAGCCAAAATGATTCTGGATTCTCTCAACCACATTTTCTTTTTCCTTACCTGATTTTTGCCTCAAAATCTTGGGTATCTT	non_up
Pspc1	chr14	56722441	56722796	nc	-	AGO2_bind	GTTCATTCCTGACTGTTTAGAAAAACATTCAATGGTATGTCTTTACACCATGTCTGTTACTAGGGAGAAATGGTTTTACTGTTAATGTATGTAGACTAAAGTTTTTCTTTTGTAAAACTTGAGTTTTTTTTGTATTTTCTTTATTCATAAGCTTTGTAGATTAGCTTGGTGAAAAAGATGCCCATCATTGTGAATGTTGAAAAGTGTTTGTGACCTTAGCTAACGATAGCTATGTGGCATTATTATTAAGTCTGTGTAGTTACTTAATCTCAATAAAGAAATGATTTTGCCTAATTTAAAATGTTCTTAGTGGTATTCCCTCATGACCTTACAAAACTTGCTATGGTTGCTTTAGCTAATCCTACCTATTTAAACGTGAAGATGACTTTGTTTTTCTGT…	non_up
Psrc1	chr3	108387894	108388170	nc	+	AGO2_bind	GAGTGACCTATCTGTCTCCTTCCATCTTGTGGTCAGGACTAGAGAGCTTGATCTTCTACCACGGTTCACTGGCCATTCCCATATGAGCGGCCTTAGGAGCCCGCCGGCTCAGTTCTCTATGACATGTCTTCCTGACTGGATACTGGTCTGTTTGGAAAGGCCAGGAGGACAGCTGATGTACAGAACTTGTTTCCTATGAATTCTTTGACTTCTCACAGGTCAATCAGTTATAAGCTTACTCACATCTTCATATTTTTTCTTAAATAAATGAATTAAAAAAATTT	up
Ptbp3	chr4	59472037	59475260	shorten	-	AGO2_bind	TATAAAGTGGTTTTATATAAAACAGCGATTGTCTTGTATATTTTGATAAGCAGCAGTACCAGATTTCATTTGTAATACAGTTTGTGGTATTGGAAGAAAAGGATTCTGTGATTGTCTAAGTGAATTATGTTATAAATGCAAAGAGGAGAAAATATTAAAAAACGTATTTTCTAACTGTGTAGTGCATGG	up
Ptpn4	chr1	119652467	119658701	nc	-	AGO2_bind	CTTCTTATGTTGAGAGTTATACAAAGAAGGGTAAGGACATTCTGTTTCTTACTCAGTGCTTGCTTGGACTTTGCCATAAAAGCCAGGATCTCTGTATTCTGCTGAGAGTGCATCTGCTGCTATGGAATTGTTCACAGTCTGTACATTCCGTTACTGAGTGACAGGGGTTAAAGTTTAGCAGCGTAACTTAAAAGAGGGTTTATTCTTCAAATTTCATATTTACTTTATCCTAAGTTAAAAAGTGTTGTTTAACATGTATATTAGAAATAAATATATTGGTACTCTTAAGTTATAGTGACAGAGTTAATTAGTTGGAATATTAACATCTATAACTAAAGTGTTGCCCTGAAGCATCATTCTAGGTCAT	up
Ptpn9	chr9	57062753	57062827	nc	+	AGO2_bind	TGAGTCCGTTCCTTGGAATCACTGGTCCACTGCCCGTACAACTTGTTCCTGTCTTTTCCCAGTCTGATTCGCCAGGAATGGAATCAAGAGTTCCCAACACTGTGTTCCCACAAAACCCTACAGAACCCCTAAACCTTCCCTTACTCCACACGATGAGGTTGGCAGCTGGTCAGAGCTCAATAATTTTATACTGTAATAAGATCTTTGAATGTGTATATTCTTATTTTTTACAATCATTTCATTTTGTATTTAACATCAATGGACTGAGTCAAGATTCAGTAAATAATTGTAATGTTCATATGCGATATCTTATAGTGGTACAATTTT	non_up
Ptprg	chr14	12238564	12242041	nc	+	AGO2_bind	CACTGATAAAAGTTTTGATATTTATTTTTTGCCATTTTCTGTCTTAATGGTATCCTACTGAGCATTTGCGCCTGTTCTTCATTTCACACAGTGAAACGCAACTTTACCTAGTTTGCACTATATGATCAGTGTTAACTGCCTATAATCTAATACTACAGAAACCCTGATGTGACATTCCATGACCACATACATGCTATTTTTTAGTTCCGTGCAGTGAAGGTCTTTGTTATGACAGTGAATCTCAGTTTTACTATTATTCTAAAGCAACTACAATTTCTTAGCAGGCAACAGTGTACTTTTCTCAGTCCCCTCTATTTTTTAGGCACTGTTCAATACTACATGCCTTCTGTTTTAATGGAGTGGATGGGCGTTGTCTCCTTTTGCAGGACAGCAGGTGAC…	up
Pum3	chr19	27388845	27390054	lengthen	-	AGO2_bind	GTTCTTAGCTCTGGTGAATTTCTAAACATGTAGTATGAAGTCCCGAGTACCTAAAACGTATATATTCAAATACACAATAAAGAGCATGTTTATTTTTTGTTTTTTAAGGCAGGATCTTGCTATGTAGCTCTGACTGTTTTGAAATTTATTGTGTAGACCAAACTGGCCTCAAACTCACAGAGATCTGCCTGCCTCTGTCTCCCTGGTGCTGCGATTAAAGATGTGGGCCACCACATCCAGCTGAGGACACAGTTTCTATTTGTTTGTTTGTTTGTTTATT	non_up
Pura	chr18	36288956	36291303	shorten	+	AGO2_bind	GTAGATGTTTTGTTATTATTGTGTATATGAGATGTACTTGTATTGTTCATAATATATATTTTTTATTATGTGTAGAAAGATTTTAAAAACCTAACTAACGTGCAGCAATTTCCAGTGAACCTGTATTTGGATATCAGGTAGTGAGTCTATTTGTGGTCACTAGCACTGTCTCCTAAACTTGTGAGAGGTCTGAAGCTATCCTTTGATTTTTGCCAGTGCTATTAACTTATGTAGACCTGTTTAAAAGCAAAGCAACACCATTATAGTTATCCTACTGAGCCATGGATTCTGAGTTTCATTTCAAAAGTGAAAGCCAAGTTGGTGTATGTAAAGGATTTCCATGTAGCTGTGGTGCTAGTTATTACTGGCTACATTATATGCTAAGTGTATTTGTGTTCC…	up
Pxdn	chr12	30016602	30017659	nc	+	AGO2_bind	GACAGACAGGCAGAGCCTGAATGTCAGGAAATTCCATTGTATGAATGCTTTAAAGGAAAACGTTCCCTATACCTCATTATTTTTTATTGCATGATGTTTTATAAAAATTTGCCCATTTTAGATGTTAGAAAAATTATTTCCACTATGCAAATTTCTTTTTAATTCAGTGAAAAGCAACTGTTATACCTCATAGTCTCTTGTTTTTAATTGACCAAAATATTCCATTCTATTCTCACAAGGTTCTGAGGTCTCTGCCTGAAAAAGCAAGTCTCACCCTATAGACACTGATGTGCCCAGCACTACGTGCCAGCCATTGTGGGAACACAAGAGGGTCACCTGCCCAAGGGCTAGGGAGGAAGACCTCAAGAACACAGAGGAGGTGGAAAAGGACAAAATAGG…	up
Rab14	chr2	35180210	35180599	shorten	-	AGO2_bind	TTGTATAGTCAATGTTAAATAAAAGCCAAAACTGGAATGTGCAGAAAATAGGATTCGGTTTTCTTGTGGATTCACCTTTTTGTCCTTGTTTAACTTAAAGGAATCTTGGAGTAGACTGATCTATTCTGTTAAAGATGTAGAGTGATCCATTTGCTTACACTGTTGCATCACAGGGGATTCGCCCAGGGACCATGACCTGCTGGTGTGTGTATATATTTACAAAACAAAACAAATCACCCATCGGGACATAAGGTAGCAATCACAGAGTGAAGACCTTCGGCTTGTTTAGGTGCAATACCCCATTTCCCAAAGTGACAGTGGGTCCTAATTGTTTTTGTGACAGAAGGATTTATTCAGACTGCTGTACTCTTCATTTGATGTAACAAAATGCTATTATCT…	up
Rab18	chr18	6789741	6790184	shorten	+	AGO2_bind	CCATTTGGGTTTCAGAAGAACATGAACAGTATATTATTATAGCTCCTTTAATTCTTCCACTTTTAAAACCAACATGTTTTTTCACAAGTGTTGGTAGTGTTTGTCCGGGTGCCTCAGTTGTAACTTGTTGTATAATGACTGTCTGTATCTTAATGGCTTCCATAAATGACTAGTTGCTATTCAAAACATATTTTTGTGATTTGAAGATGGGGAAGGAAAACACTAAATGACAATTTGAGAAAGGTGTATTGTTCCAAATTCTGACTGGAGGGGAGAGGCTCTTGCAGTGAGATCGTTGATAAGTTACTGCAAAAGTAGCCACTAGTTTATTAAAAACCAAACTGTACAGATTAATAAACCTTTTCCACAATATTCAGTTTTCTAACTCCTTGTTGCCGT…	up
Rab1a	chr11	20225457	20226857	nc	+	AGO2_bind	TTCCCTTGGAATTCCATTTTTGGAAACCAGTGCTAAGAACGCAACGAATGTAGAACAGTCTTTCATGACGATGGCAGCTGAGATTAAAAAGCGAATGGGTCCTGGAGCTACAGCTGGTGGTGCCGAGAAGTCCAATGTTAAAATCCAGAGCACTCCAGTCAAGCAGTCAGGTGGAGGCTGCTGCTAAAATCTGCCTCCGTCCTTTTCTCACAGCAATGAATTCGCAATCTGAACCCAAGTGAAAAAACAAAATTGCCTGAATTGTACTGTATGTAGCTGCACTACAACAGATTCTTACCGTTTCCACAAGGTCAGAGATTGTAAATGGTCAATACTGACTTTTTTTTTTATTCCCTTGACTCAAGACCGCTAACTTCATTTTCAGAACTGTTTTAAACC…	up
Rab22a	chr2	173702183	173707342	shorten	+	AGO2_bind	TGCCCAGTTTGTTTTGGTGGGAAAAACAACTGTGAGCTGCCTAGCATATGTAAATTTGTAGTCTATATTTATGAGACCATTGCTTAAAAATTATAAATTATGTAAATACATTAATAACTTCTGAATTCCTTTCAGTATTCACTTAGTCCTGTGCCCAGTCTCCTGTGTGCCCACCCAGTTTTCAGCCTGTCCACAGGAACCTCTGAAGCCCATTTATCTTGTGCAGGAGCACGGAGCGCTTAGCTCACAGCTTCCTTCCTTCCTTCTCCCTCTCCCTTCTGCATCCCATCTGGAAATGGTAATAAAGACATATGCCTCCGTGACAAGCCTGACTAGTC	non_up
Rab2a	chr4	8607604	8607709	shorten	+	AGO2_bind	GCAAACGGCATTAAAATTGGCCCTCAGCACGCTGCTACCAACGCATCTCATGGAAGCAACCAAGGCGGACAGCAGGCAGGGGGAGGCTGCTGTTGAGTCTGGTGTTACCGGCTAGCTGCCCAGTGGAGCCACGCACTCTGTCACCCTCTTTCCTCATGCTCAGCTGAGACATGAAACTATTGAAATGGCTTTATGTCACAGGAGACTTTAATCCTTCAGATTCTTGTATAACTTTGAATAAATGGTTAATGTTCACTTAAAAAGACAGATTTTGGAGATTGTATTCATATCTATTTGCATTTGATTTCTAGGTCAATTGATGTGATTATTTTTGTTAAATGTTGTCTTGTGCCCTTAACTACGAGCTGAATTGTATTAAACACTACAAAGTCATGGTGA…	non_up
Rab30	chr7	92836526	92844536	nc	+	AGO2_bind	TGAGGACCCCATGGAGATTTTGAAAAGTGTTATTTCTTTTGTCCACAAGCACTTTCAAAACCTTTGGGATATAAAAATGGGAACTCTTCTCACGACCAACAGTAAAAATTATTGTTTAACAATATATACAAGCTCCATGACTCTTTTTGGTGCTAATGATTATGCTATTTCACAGACCAAACGTTTTAGTACATTGATACCCTTAGATGTATTACCTAAAAATAAAAAGA	up
Rab33b	chr3	51495184	51495906	nc	+	AGO2_bind	TCTAAGTACCTCTGTGGTTTTCTTCTGGACTGTTTCAGTACAGAACTGTTAATTAGTCATTTTTCTTTTTAATGTAACTTTTCTTAATGAGCATTCTTACAATTCTGTGAAAAGCATAATTTTTTCATTTTAGTATTTATTAATCAAAACATATTTGTAACTCATTTGTAACGACCTATCACTTTAGTTTTAGTTTTTTATTTGAAAAAGATACAACCCAGGTGAGCAAGGACAACCCCTTTAGATGTGGTCCAAGGCGCTTGGGCTTATAACGCACTTTATAGACTATTGATATTACTTTCAAAATGATGGTGAGGTGACA	up
Rab3d	chr9	21907499	21909021	nc	-	AGO2_bind	CCTGCTACATGGTGCAGTTATAGGTTGCACCACCATACTCTGATGCAGTGCTAGGGATGGAGCCCAGGACTTCCTGCATGCTAGGCAAACATTCTACCAACTGGGCCTTGGCCCCGTCCTGGTCTCTGTTT	non_up
Rab9	chrX	166457259	166457456	nc	-	AGO2_bind	TGACTTTACTGTAATTCAGACGACAACCTTGGCTATTCTAGAAGTACACTTAGATTGTTTTGACCCACAAGGAAATGGAAAATTACTTTTATATGTGTAT	non_up
Rabggtb	chr3	153907289	153907455	nc	-	AGO2_bind	TGCCAGAAGAGGTGCTTCAGAGGGTGAATGTCCAGCCTGAGCTAGTGAGCTAGTCAGATGGGAGAGATGCTGTAGTGTGCAATATGAATTACTGCTGTATTTGAAGTGTTTATCAAACCTAGACGTGACTTAATATTTTGTATATCATATGTTAATGATAAATTATATAAGTATTGTAAAATAAATATGTTGTATTTAGATCTTTAGTCTTCTGAGTCCAGTTTTTGTTAGTCCTATTTAGAGCTGGTATTTAACTGATGCCTCCCCGTGTCCTATTGTCGTGTAACAATCAATGATGGAAAGTGATTTCTGTTAATAAAACTGATGAGTGAAACTCATAATTTAAATAAAGGTCAAAATCAGTGGCTGTTGTGTATATA	up
Rabif	chr1	134506896	134507886	nc	+	AGO2_bind	AAGTATTTGAGAGTTCATTCGTTGTATGTGACCTACTTGTCCACAGTAATTTATTCTTTTTAAAAGTAAAACATTTACAAATGTCAGTATTTAAACCTATTCAGAAACACATTACTTTAGACACATTTTCAATTCTCTTCTTGAGAGCCCTTCT	non_up
Rac1	chr5	143505481	143506203	nc	-	AGO2_bind	ACGTTGCCATGTAACGCACCTGTAACTTATCAGCCCATGTTCATTACGTAACTTTGTACTGTACGTCACAGTGATGAGTGTGACAGCTCAGCTCTTTGATTTCATAGTGAGTTTTCTAAAAGACCAGCCGACTAGCTTTTGCAGACTTTGAACAGAACTCTGGTTCCTGTGTTGCCTCTAATGAAGTATTCTGTTCCTAGTTGTGGGTGTGCTGGGTGGAGTGTGAAACACGACATGATCAAAGGAGACAGACAGTATTTTGACTAATATGAAGTAGAGATTACTTTACACTACATTGTACATGGAGTAATTCAACTGAATAAAAGTGTCACGGGTAAAGCTTTTTAACGGTTAATTTCTGTCAAACAGTAGGTGACAAATGGCCGATCTTATCAGTGT…	up
Rad17	chr13	100617164	100617279	nc	-	AGO2_bind	CTTGAACACGTCTCTGAAGGACAAGCAATTTGTTAATTGCTCAGTTCCTTATCGTATTCGTCACAGCAACTGACGACTGTCATCTTGAAGTAAAGCAGGTCTCAAGTACTCAGTGCTTAGTATTTATTTAGTCTTGTGAATGGTTTGAGGAGAAGTCACGGTGTGAAGTGTATGAATGTTGTACTAAATATCAAAATGTGAAGGAGTAATCCAGAATATACGGACTTTATGGGGTGTTGGAAATTTGATTTATAAAACAGTTTAGGATGCAATTATGAGTATAAATAAACCTTGTGCCTTACTTACAGTTTGCATCTAGCTTTTCGGATACCATTTTTGGTATGTTGTACAGTGGAATATTTTAGATACTTCTGGAAAGTATTTACATAATTTATATCA…	up
Rad23b	chr4	55390762	55391208	nc	+	AGO2_bind	TGAAGGACTTGTGATTCAAGCATATTTTGCTTGTGAGAAGAATGAGAATCTGGCTGCCAACTTTCTTCTACAGCAGAACTTTGATGAAGACTGAAGGGATTTTTTTGTACCTCACACTCACACCAGTGCATTACACTAACCTTGTTCACTGGATTGTCTGGGGTGACTTGGGCTCATATCCACAATATTTGGTATACGGTAGTAGGTTGGTGGGGGTGGGGGTGGGGAGCTAGGATATAGGGCAGGGATACATACAGTTGCATGTCTGCTTCAATTAGCAGATGCTGCAGATCCACACAGTGTAAAATACTATACAACCAAACATCCGCCTTTACAGGTCGTTATTCTTCTAAGCAGTAGGTAACTTTTCCTGGGTTTCATTCTTTCTAGTGTACTAGA…	up
Rad9a	chr19	4195196	4195708	lengthen	-	AGO2_bind	TCCCTCATCCTTTACTTTGAGGCTCTAGAATACAAATTCTGGCCAAAGCCAGAAACTTAGCTTCCTCAGTCTCCTGCCTCTAAAACAGGAAGATCAGTATTGAACACCCTCTGCCAATCATGAACTCCCCGC	non_up
Rala	chr13	17880575	17882312	shorten	-	AGO2_bind	TATGAAGCCAGCTGACAGAAGCATCACATGTCTTGGGCTGATGCCGCTACCCGGTTCATTTATTTGCAATTTGAGCCATTTAAAGACCAATAAAATTCCTTTTCTATAAATGTCTGTGGTGTTCATTGATGTTTACAGCGTGATAGTCTTACTTT	up
Ralbp1	chr17	65849678	65849718	nc	-	AGO2_bind	CACAGGCATTTCCAGATAGTGTCAGCTTATTTGAAAAATAATTTTCTTTGTTAAAAATAACTATTTTAACCTTTGAGTGGCTTCTTTTTAAACCAAAAATTCTTTTCTTTGGCTTTTTTTTTTTAAATCACAGCAGAATCAGGCTCTCTTTCTTATCAAAGGGTAGGAACCAAATCAGGTCACTTCTGCGCCTGCCTCGTGGACGCTCGTGGTCTCCCCAGCCCTGCAGGGTCTCTGGCCACTCTTGTTTGTGCCTTCCACACCTTTTGGTGCAGATTGTTCAGTGGGGAGCTGCCTCATATTCTCTGACTGGCCAGAAAGGCTCTCGCTGGGGTTCCCTGCACCACGTTGCTTTTCCACTTCCGAGTTGGGTCTGTCTGTGTGAGTCAGGACGGCCCA…	non_up
Ralgapb	chr2	158499089	158499251	nc	+	AGO2_bind	CATTTGTTGAAGCAAATCAAGTTCCTTGTTCCCACAGTAACCAAGGCATCTTCCTCCTCTGAAGGGCTTGGCGGTTGTGGCTAAAAACTAAGCATCATTATTTGCTCGAAACCATATTTACAATTTGTATGAATTTCGGTATATTGCCAAGATGGGATCTTTTTCCTATTGTATTTTCTGTAAATATTTCTGCCACTGACTTGTAAAGTAAAGGAGATGTAAATATGAAGGTGTGCCTGTGTCCCTTGCTG	up
Ralgps2	chr1	156804166	156808830	nc	-	AGO2_bind	TGTGAATGAGAGCCCCGTGGCTGTTGTAGTACTACTCTGTCATGAATATGCTAAAGCCGTTACAATGTAGGTGAATCAGGTCTGGGGAGATGGGCAGCTCGCACAGGCCAGCCTCACAGTTTTGCCAAAGAGAAAGGGCTGAGATGGGCGTTGTATTTGGTACA	up
Ran	chr5	129023079	129024326	nc	+	AGO2_bind	TCTCCCAGATGAGGATGATGACCTGTGAGAAAGTGAAGCTGGAGCCCTGCGTCAGAAGTCTAGTTTTATAGGCAACTGTCCTGTGATGTCAGCGGTGCAGCGCGTGTGCCACCTTATTTAGCTAAGCAGATCGTGTACTTCATTGGGATGCTGAAGGAGATGAATGGGCTTCGAGTGAATGTGGCAGTTAAACATACCTTCATTTTTTGGACTTGCATATTTAGCTGTTTGGAACAGAGTTGTTTCCTTTCTGAATTTCAAAGATAAGACTGCTGCAGTCCCATCGCAATATCCAGTGGGGAAATCTTGTTTGTTACTGTCATTCCCATTCTTTTCGTTTAGAATCAGAATAAAGTTGTATTTCAAATAATCTAAACAAGTGAATCATCCCTTGCTTAT…	up
Ranbp6	chr19	29808106	29808401	nc	-	AGO2_bind	GAATGTCTGTTGTGACTTCCTGAGCCTGTTGTGAGTACTGTGTATGTAACAGACCAAATATGTCCGAACCAGTAAGTGCTCAATAAATTGTCAGTGTTACTACTGTTGATTGTCCTTCTACTGTGTTCTTTTTTATACTTTAAAATTTTTTTACATGGAATTTCCCT	up
Rap2a	chr14	120504244	120507195	nc	+	AGO2_bind	ACAGGACAGTACAGACATCTGGCTTTGTTTGTGCGTGCGTGCGTGCGTGTGTGTGTGTGTGTGTGTGTGTGTGTGTGTGTGTGTGTTCGTGAAAGCTGCCTTTAAGGGCCACGGTTGCAATGGGACCCTTGGCTCACCTGCTTTGGAAATCCAGTCTGCTGTATCACAGCTTTATTATAGGCACTTA	non_up
Rap2c	chrX	51004286	51005097	nc	-	AGO2_bind	TTCTGTCACCTCGCTCTCTATCACAGCGTTCATTGTCATTGACCTCAGCAGCAAATTTCACTCGGATTCACTTAGGATCACAGGAATCAGGGGAAAGGGATTTGAAAGGTGGTTTCTCCAGCACATTTTAAGAAAAGGGACCAAAAGTTATTTTAGCTTCCTCAATAGATTGCATGTTGCTTATTAGGATAAGAAATGAATATTAAATGCAATATATGTCTTGTCTTTATTATGGCATCTGTTTAGGAGTTGTTCAAATCACTGCAGTAGGGCTCTGCAAATAAAGTCATGTAACCTATTATGATGGATCTAATGTACTGTAACTTTATCAGTGAACAGTAAAATCTC	up
Rapgef6	chr11	54698286	54699286	nc	+	AGO2_bind	CAAAATTGCACAGTTGCTATGATCAAGTGACAATTATCTGCACAATTCATTGATTGTAAGGCATCCTGTCACAAGCAATGTTGTCTCCTACTTTCTGATGCCTCTTAAACTTATGTCTTTTAGAAAGACAGTGCCTCTGTATGCT	non_up
Rasa2	chr9	96539300	96541206	nc	-	AGO2_bind	CTCCAAGGCCGAATTGCATTCTTTTACTGGAAAAGTTCATTCAAGCTAGGTTTTAGAAAATACATTCCTTTTAAGTGAACACACCTTCTAAATTGCTTTAAGTACTATTGAATAGCCTAAAAGATGGACTCCGCAGTGCTTTCTAGTGTCCCCACCTATGTGACAAATGCAAAACTCATTCTAGAGTTAAAATGACTGATTTTTGGTTGATATTATCTGCTTCCATTTTTAACTTGGGAATTAATATGTTGCTAGTAAATACTGGTTTGTACGGTGTCTAGTTTGTAAGTGTAAGTTATCAGACCATAATATAGTGACTCTATGTTGTTGAGAATGTATTTTTATTTAAATTTTATTTTCTTATGAAGAGTATTATAAAAATTAAAAGCTTTTGTAACT…	up
Raver1	chr9	21074949	21075210	nc	-	AGO2_bind	CCAACCAGCTGGAGCTCAAGGAATGTGGGGTATCTGGGGCCACACCATTACCTGTGGGCTTGCTCCTGGAGCCAAACCCTGCAGCCTTAAGAGAGAGGGGCCTGACCTGCTCTCTTTCCCTCCCTAGCTCCAGGCCTCCTCTCCTGCCTCGTCACTCCTGTGTTCTGGCCTCTTGAGTGCCTTTGGAGGTGTCTCTGACCTGTGAGGATCAGAGACAGTCCCCGTTTTTAAACTTCG	up
Rbck1	chr2	152316334	152316540	nc	-	AGO2_bind	AAGCTGATGTGAATCCATCCAGGGCCTAGGTAGATTGGTAAGTCAGGAAACAGCCCATGGGGTTCAGCTCTGCATCCTCCTCTTTAAGTGAATTAAAGTGGTTTTCCCAGAAGGGAAAGGTGTCATGCTTGA	non_up
Rbm18	chr2	36116079	36117586	nc	-	AGO2_bind	TTCCCAAGTCGGTTTTTTAGCTATCTTTAGATACTGAATATGTCCCAGATTTATCAGTTGTGTGTATCTGTGATGTGGGAAACTCTCCTTCCACTTGGGAGCTCATTCAGGGAAGTGGGAACACCGGCTCCCATTTGTCTGGTGACTTATTAGAATATAGAATTCACCATTTCATCCTTAAGTTCTCAAAGGGTTGTGGTGGAGTAGAATTTGATGCCAATAGCCTTCTATTTTTAATAGGAACCTAGAGAATACTTAGGATTATCTAGAGTTGTTTCTTTAGAATCTAGAACTATTTATTTGTATTTAAACAATGTCTATGATTTGTACCAATTCTTACCCCTCTATGTGAATAAACGCAAGACGACAGTATCTATGTGGTCTTATTGTCTTTCATCC…	up
Rbm25	chr12	83681913	83683128	shorten	+	AGO2_bind	TGAAGAAGCAGAAGTTTTTATAGTCAAAATGTGGAGATTATTGATATATGAAACAGAAGCCAAGAAAATTGGCCTTGTGAAGTAAAACTTTTTACATTCAGAGTTACATTTCAGATTTCTTCTTTCACACCCTTCAAAGGACTTTGAATTTTCGGTGTCTTCAAAGACATTTGTGAGATCTGTAATTTTTTAATGTAGAAAATGTGAATTCTTTTGTCCTCTAATTTGTTGATGCTCTGTGTACTCACTCGGGTGTAAAGCCATCTGTGTCCTTGGTCCTCTTTATGCTCACCAGGCACAGACTACTGGTGTGTTTTATAAGCTGCAGCTACTGTACACAGCCTATCTGATAGCATCTTGTTCTGCTGATTTGTTCCTTGTAAATATTAAAATGGCTCC…	non_up
Rbm7	chr9	48488700	48489190	nc	-	AGO2_bind	AAGCAAATATTTTAAGTATCTCACCTTTTATGTTGCAAGAAATTTCATGGTAATGAATCAATTTGGTATATATAATAGGAAACATCTAAGTTGGAAGTCTGAAATGGCTGTCTGCATTTTGTTAATAAATGAGAAAATAGAACTTTTCAGTCATCTGCTTATTAATAGTTTATTTAAAACAGTTTATTGGCTTTGTTTGGAGATAAATCATATTTCCTAACTCAGAATTTAAGTACAAATTCTGTGGTATGCTCTTGAATTTTACCACAATTGAACATACATTATAAATCTTTACTAGTTCATTCTAAGAACTTTAAAATTCTTTCATTATATTTGATGTATGACTAGTCGCTCAGGAAGTTAAATATCTCAATGTATATTTTTACACAAAATGACAGT…	up
Rbms1	chr2	60750194	60752206	shorten	-	AGO2_bind	CGATGGCGGGGGGGAAAATGGGGTTGCTGTTGAAACTAGATGGTGAAAGCTAAAAGTAAGGATTTCTCTTCAAACCTAAGCTGAGATATGACCAGAAGGAAAACGATTGGCTACGAGCTCTCTCTCTCTCTCTCCTTCTCCCCACCCCCCTCTCTCTCTTCCCCCCACCCCTCTCTCACTCTCATTCTCTATTAGGTAAATTTGAAAAACTAAACAAACAAACAAACAAATGACTTGGCACTTTTAAAGGTAACTTCACCAAAGACCGACGAGCCAGTAGCCAGCAGCTCCACCTATCTCAGCGTCACATCCTGTCTGTCCTTTCTTTTTTGCCGGACCAGTTTGCGGTTAGGAGAATGTGCCTTTTTTGTACCTTCGCATTAGGTTTTATAATTTTAA…	up
Rbms2	chr10	128129470	128133229	lengthen	-	AGO2_bind	TTTCCCCTTTACCCAGAAACCTGTAGTTTCATACTCCCATGTCTATGCCAACACTACCTATCGCTCACTCTCCGTGGCTGACTTCTGGTTCCATTTCCTTCCTGTGACTTGGAAGAGCTTTACTTTTGCTCACGTGAACCTTTCTTTTTTAAATAAAACACAAAAGCCTCCTGTCTAGTGTCATCCATGGTG	up
Rbms3	chr9	116572754	116578512	nc	-	AGO2_bind	CCATTTCCCCTGTTTCCTGGGCTCTCTGTAGATCAGTGGATATTAGGTTTCAATTTCTGTTTTCTTTGATGAAGCTTTCAATAAAAAATGGAAATAAAATCAACAAAGCAGGG	up
Rcbtb1	chr14	59235474	59237266	nc	+	AGO2_bind	CTTAGGGCCTCAAAGCAGAAACTTTAGAACATTTACTGGTGGTCTTACTTGAAAAACTTACCCACGAAAAAGCACAAATTACACCTGCAAATCCACACCCGTAGACAGTTCACCTGACAAAAACGTGCTGAGTTCCTGATCCAGCTGAAGACACACTTTTAGCTTGCTGAACAGCTAGGGTGTTTTTGTGTGTGTGTGTGTGTGTGTGTGTGTGTGTGTGTGTGTGTGT	non_up
Reep1	chr6	71808255	71808303	nc	+	AGO2_bind	TCCTCGGCCACTGAAACCACGTGAGATGAGCCAACAGCCCCGGATCCACACATGTCTGTCTCCTCTGCCTTAAAGAGCTAGTCACTAGTACCATGGAAGTCCGCAGGCTGGGTGTGCTTCGAGTGTGCAGCCCACGGACATGGCCTTTACTCGCTCCCCTCTTCTGCCTTTAAGACTCTTCTGTTCTTTCCTTTTTGTTCCTGCTGGGGAGAGGCTAAAGGGAAAAGGTGGTGGTGGAGGGTGACCTTTACGTCTTCTGGGGTTAGTGATTTTCCCCAATTGGATTGTCATTGTGGCCGCAGTGTTTTTAGATCTATAAGCACTCTTTCCATGATGCTGCTGAGATGTACATTTGTAATTTGTTTGTTGCATAGTTTTTAGTCCTGTAAATGCAAACGA…	up
Relt	chr7	100845847	100846171	nc	-	AGO2_bind	TCATTCCAAAAAGTTGTCTAAAAAAGGGTAAACTTAGTATTTTTAACCAAGTATATCCAGAATATTTTCATTGCAATATAAAATCATTATGAAAATTATGAACGAGCTTTTTTTCTGTTTAGAATCTTATGTATT	up
Rer1	chr4	155074383	155074852	lengthen	-	AGO2_bind	TTTCACAGAGCTCTGTGGGGTTCTCATGCCAGTGTCTGAATCTCATCTCACTAGAGATGTTTCTCGAATTGGCCTCGATCATAATGACTCAAAACTATGTTCTTAACTACCATGATTGCTTTTGAGGGCCTGGAATTATAAATATATATTATATTTTAATTGTTTGAGACTATTTTGACACTTTCCTTTGATATATAACATTTGCTTTTGATTAATTTAAACTTGTTCTCATG	up
Retsat	chr6	72607488	72608372	nc	+	AGO2_bind	AAAGGTCAAGGCACAAAAGAAGAAGATGTAGTCCGTTCAGAGAAGAGCCAGAGGAAAGGCACCTCCCCAACTTCTCGTGGTGTCCTCCCTCCTACAGCAATTCCTTGCACATATAAACAAAAACCATTTTGTTTCTGATTAGTGTTGTT	up
Rfk	chr19	17400473	17401338	nc	+	AGO2_bind	ACTGAGCTAGGCTCCCGCCCCCTTTACTTTTTGAAGCCATACAATGGATGTCTATATGTTGCCTTTTTGAAGATTAGGTGGTTTTGCTCTTTAACATTTTTGTGACTTTGGTTTATTTTCTTCCCATGTCGCCCAGAGATTACTTGTGTGTGTGCCATTCTGCTCAAAACTAAATGGTGGTCAGGTTCAAGTAAAGAAAAATAAAACAAGCTGCATTTATAGACTTGCTTGGA	up
Rfx3	chr19	27761727	27767752	nc	-	AGO2_bind	AAATTCAAATCATAAACTAGCTCTCTTCATCTTGCCTCTCCCTCCTGAGGTCTTTCAGTCTCCTGTCCCTCCTTGTCACCCCAGACGACATCATGTCTGTATTGGACCAAATGTATTTACTGGTTTCACTGTGTTTATTGGTTGACTTTTTAAAATGTATTTGTATCATTGTTTCATTTAATTTAATTTTGGAGATATTTGTATCATGAGAGGAATCAGCTAACAATTGACAGACATAGATTCATGAGAG	up
Rfxank	chr8	70130792	70133267	nc	-	AGO2_bind	AATCTGTGCAGAACTTGAAGGTCTTCAGGGTGCCTCCCAGGGGGGCTTCCTGGAAGAATAGCCGCTTCTCACCCTGCCTTCTCACCCAGCACCCGCAGGT	non_up
Rfxap	chr3	54803115	54804194	nc	-	AGO2_bind	AGCGAGAGCGAGAGAGAGAGAGAGAAACTACTTTCTGTAAATGTGTGTGTACATTTGAGAATAAATAAATATTGAATTTTTGCATTTAATTGTTTCATATCACTGTGAGTTTGGAAAAAAACACCTTTATAGTGTTTACTGTTTTTCTTCAGTTATGCCTACTGAAGCGAATGAGCCAGTTGCTTTCTGTGGAAGTCATAAAGTAACAGTAATATCAATCACCCAGGGCTGCGATTCTCACCAAGAGGCCCTGGAAAGGACTGGTATGTTTTGGGCTGCC	up
Rgs12	chr5	35033451	35033596	nc	+	AGO2_bind	CCCTCCTTTCTGCTCCTTTGTAGCTGCCTGTTTACAGTTCTGTGTTCTGACTCTGTTCTTCCAAGAGAAATAAACTCTAGAGCTCACCACTGGACTGGCT	non_up
Rhno1	chr6	128357320	128357379	nc	-	AGO2_bind	CGGTTTCTAGGGTTCCGCCTCGCACCAGGAACCGTTGAATTTAGTGTCATGAACTGTTGGTATTTTTCTCACATTAACTGTTTAGACCTCTGACGTTTCTTGTACTGTTCACAGCGTTTGTAAATAAATGGCTGCCGAGTTTTTAGAGAACCCAGCCGTTGTCAGTAATGCAGCCTCGTGCCCATCTATAAAAGGTCTATGCTTATTAGTCTTCTGCCTCGAACTAATTCATCTCACGCTGTTGGTAC	up
Rhoa	chr9	108336876	108337944	nc	+	AGO2_bind	AAACAGGATTGGCGCTTTTGGGTACATGGAGTGTTCAGCAAAGACCAAAGATGGAGTGAGAGAGGTTTTTGAGATGGCCACGAGAGCTGCTCTGCAAGCTAGACGTGGGAAGAAAAAGTCTGGGTGCCTCATCTTGTGAAGCCTTGTGAACGCAGCCTCATGCGGTTAATTTGAAGTGCTGTTTATTAATCTTAGTGTATGATTACTGGCCTTTTCATTTATCTATAATTTACCTAAGATTACAAATCAGAAGTCATCTTGCTACCAGTATTTAGAAGCCAACCACGATTATTAATAATGTCCAACCTGTCTGACCAGCCAGGGTCCTTCTGACACTGCTCTAACAGCCCTCTCTGCACTCCACCTGACACCAGGCGCTAATTCAAAGAATTTCTTAAC…	up
Rhobtb2	chr14	69784990	69785883	lengthen	-	AGO2_bind	TTTCTGTAGTCTGAGCCTGGAACCGCCAAGCCTGCTGCTGCCTAGTAGTTAAAAGCCCTCCAGAGTTGCTGGCTGGGGAAGTGTGTTGTGTGCTGCCCTCTACTAGCTGGTGTGCCCTGCTGCTGAATTCTAAATGGCTTCTAGTGTGGAGAAGCCTGCACTCATGGAAAAGGCAGGCAGCTTCTCACACCTTCCTTGGACGATACAGGGGTATCTCTCTCGGGAACTGTAAATGATAGGTAGATGTCTGTCCTAATGAGCAAGGGGAATTGGGTCTCCCAAGTGATTTACAG	up
Rhoq	chr17	86999003	87000062	nc	+	AGO2_bind	AGAAGGGTTTGAAGACTGTGTTTGATGAGGCTATCATAGCCATTTTAACTCCAAAGAAACACACAGTAAAAAAAAGAATAGGATCAAGATGTATAAACTGTTGTTTGATTACGTGAGAAACATCTTTAGTGGCCAAGGAAACTGTCCATTTCTCCCAGAAAGCATTTGAAATGCTACAGCGCTATCCTGACCTCTTACAGTGAAGCAGTTTAACTTGAGGAGGGAGGGAACCTGTCCTCAGCATTCTACAGAGTTCATTGAGAATGTTTCAGAAAGGTCTAAGCGGCAGCGAACAGCATCTGAAGCCACAATCTACTATAAATACTTTATTTCAACTAGAAGGTACAATCTCTCAGGGGTTTCATAGTTAAAAAGCTACAATCACATCATGTTGAAATG…	up
Riok2	chr17	17393736	17393969	shorten	+	AGO2_bind	GGAAAACATGCAGAATATTAAATCGAGTTTGGAAGCAGCCAGCTTTTGGGGAGACTAATAGATTTCTGATATGTATTATTTTTTTAGATGCTATAATTTTATTTTTAGCCAGTATATTGGTCTTTTTTGGACCAAAGCCAGTAAATTATGGAAATAAAGCCTCTTTAGACTCAGAGCTTCCAAGGTCTGATTAATAGTAAATCTGCCAAGCACTCTGTTTCTTAAAATTTTTCAGGTAACTAATTTAAATATAAAATAACGTGTGAAAAAAACTTCATTGGCAGTAATTGCAAAACATGGACATCATTTTTATTTCACTGTGATGTTCAGACTCTGCCTTAAACAGGTAGAAAAATGACTTGCCTCAGATTCTGGATTTACATGTAATAAATAATAGAA…	non_up
Riok3	chr18	12155505	12156699	nc	+	AGO2_bind	TGACCTGACATACCAAAGCAGGAGTGGACAGTGCTGCTTCTGGGCTTCTCACTTGTGACCCACGTGCCAGATGTGTGCAATTTTTAACTCGGCATTGAAAGAATAAAATGTCACTACCTCTCATCTTACAAAAAGGATAATATAATTCTTTAACAGGTATAGATGTGTAGCCACAGGAGTCTGGATTTTATACAACTCATGATCTGAAGTGTCTAGATGAGGATTTTCACATAGGCAGTGTTTCCAAATGTGGGAGGTGGGGACTGAGGTGTTTGC	up
Ripk2	chr4	16122743	16123376	nc	-	AGO2_bind	CTTAACTTTTGCCTCCTGTCTGTCTCCAGAGCGAGCAGCCCATTGTGCATCCTGCTGCAGCCTGCTTCCGGCTCCTGTTTTAAGCATATGCGGGTTGGGTAGAAGCCGACCTTTACTTAGCTATTTTCTTTGTAAAACACCATGGTTTT	non_up
Rit1	chr3	88729665	88731050	nc	+	AGO2_bind	GCTGCCTACCGTTACTACATCGACGACGTTTTCCACGCCCTCGTCCGGGAGATCCGTAAGAAAGAGAAGGAGCTAGTACTGGCCATGGAGAAGAAGGCCAAACCCAAGAACAGCGTATGGAAGAGGCTGAAGTCACCGTTCAGGAGGAAGAAAGACTCGGTCACCTGAGTGAAGTGGGCTGTGCTCCTGTGAACTGCAGTGCTCCTTGTGCCTGCTGTGAACTGCAGTGCTCCCCAGTGCAGTCCTGTAATCTGCAGCAGGGAGCACGTCCTCTGCTCTCTGCTATGTGGTTATTCTAAACGTCACTGGCCAGGGGACTCGCCTACTGAGAGCTGTCATTGACTTACTGTCTAAAGCCCTGTGCTCCGTGACTCCCACGCATGAACTCATCAGGGCCGT…	non_up
Rlim	chrX	103957165	103962379	shorten	-	AGO2_bind	ATCCAGCAAACTTGGTTGGGAAACCCTGTGTTGAATTTTGAGAATGTACCCAACTTTTTGTACAGCGCTTTACACCTGCTAAAATTTACCTTGTTTAATGCAGAAAGAGACCTTGAAAGGTCAGTCATGAAATCTGGTTTGATTATTAATAGCTATCTTTTAGGAAGAAGCTTTTTCCCTATGTACGATGTCATACTGCAGACTTAAAATATAGACTATCAATAAAATGCATGAAGTGATCATTTGTGCTTTTTCATCCTTGGGGTTTTAAAAGGTGGAAA	up
Rnaseh2b	chr14	62372511	62372997	nc	+	AGO2_bind	CTAAAGTTGACAAAAGTGGAATGAAAAGTATCGATGCCTTTTTTGGTGCAAAAAATAAAAAAACTGGAAAGATTTGAAGCATCGAAAATAAAATCCAGTGAAGCAGAAACAGAAACTTGCCTCTTGCCTATTCTGTCTTGTCTCTTCTTGCCGCTGCCCCGACCTCCCAGACCCTAAGTCACTACGC	non_up
Rnd3	chr2	51130438	51131381	nc	-	AGO2_bind	AACTCAGACATCTTACCAACATAATACGCTCTGACTGGTACAGCATTATGCTTTGGGCAGTATTACAAAATCGCTGGCAAGTGCTTTCTGTATTTAAATATTGTAAAAAGAAAATAAGTTATAACTGTTATAAAGCAGAACTTTTTGTTGCTTTTTTTTTTTTTAATGTTGAAGTCACTTTGTATGTTTGTTTGGTCAGTGTTTCCACAGTATTTATTAAAACGTATGGGTTTTTTTTTTTCTTCAAATAAAAAAGTAACCATGTCAGTCTCTGGGATGTTTTCTGCTTCTTG	non_up
Rnf11	chr4	109452555	109452963	nc	-	AGO2_bind	GTGCATGCACATCTATCACCTGGACTGTATAGATGACTGGTTGATGAGATCCTTCACGTGCCCCTCCTGCATGGAGCCAGTGGATGCAGCACTGCTTTCATCCTATGAGACTAATTGAGCCAGGGTCTCTCGTCTGACTTCAAGTGAACCATCAGTTTTGGTGGTTTTGATCTTTTGTCACTGAGCCCAAAGAGCCAGGGATTAGGAATTAAGATCATGCACAAAAGTTTCCTAAAAATTCCTGGATGGCTGCAGATGTTGAGGGAAGTATGTGATATTTTAGAAATTTAGGGGGAAAGTAGGATGGATGGTATTTTTATGTAAAGCCTTGACCCAGTGTTTAAAATATAATTGTTATTAGACCTTGTTCTTGCTCCAGTACATAGGAATTGTGTAAAG…	up
Rnf115	chr3	96790951	96791149	nc	+	AGO2_bind	GACATTAAATTGAGCAGCATATAGACGGGAGATGTGGGAGATTTTACTACTGAAATGTTCTTAATGACTGTCAACTCATTGTTTATTGTCTTTCATACTAGAAACCTTACAATAATTTTCTTCATAAAATAATTTCCTTCAAAAATACAATTCCTTCATTAAAAATAGGATTATTTTATTACTGCTTCTATACCAGTTTACAGTTTTGGTAATTCATTGTTTATTTAGGAATTAAAGTTGTATGTTTCTTGTTTTAGTTTGTAAAGCTCATTTTTCATGTCTGAAACTTTTCCTGTTCTGTTCACTTCTAGCTATACTTGGAATCAATCTGATCAATGTAATCATGGCCAAAACAACTTAGTTTGGGAAGGTAGATTGTGTTTTACATTCTAGCGATGC…	up
Rnf126	chr10	79758539	79758767	nc	-	AGO2_bind	AGGCAGGCACCTTCAGTCCGTCTTAACCTCACCCTCCAAATGTTCAACGGCAGAAGGGTTTTTATGATTTTAAATTATTACTGCTTTGAAATAAATGGACGTTTGAGCCACGTGCGGCCATGCATGGTCTGTGGAGAGTCAGCAGAACTGTCGCCAGGCCCAGCCCGCCACACGCCCTGGGAGGCCGGGCCCAGCACCCAACCAGCGCCGGCCTC	up
Rnf135	chr11	80199093	80199755	nc	+	AGO2_bind	ACCCCCCACCCCCAGTTAAAAGTCTAGCCCAACAGTATAGCTGGGTGAACATCTCTAGCTAGCATATGCTATATATGTCCTCACATACCTCTGCTGGAAGGACAGAGCGCTGTCTTATGACTGGTAAGAGGGAGTGCTCCTGGACCCTGCTCGTGTGCCTTTTTCTACTGTTCATTTTATTCTGTGGCCTTTCAGTGTAATAA	non_up
Rnf157	chr11	116336353	116336382	nc	-	AGO2_bind	ATGTGTGTGTGTGCGTGCGTGTGCTCTGTATGTGCCATCTGTGTACCCCTCACATTCATGGAGTACACTTATAGGCACATTACAGTGGGGACATCAAGATGCAATATTTATGGATTGCTGCATGATTCTTAAAAGTGAATAAAACTGTTTACAGGGGCAAGGGAGCCATTAATTACAACGTGAATTCGTTTGTGAACGTATTCGTTTCAGTCAGTGGCTCA	non_up
Rnf24	chr2	131298490	131300820	nc	-	AGO2_bind	TATTTTTGTATATTTAATTGCTATTTTAAAACTTTAATGCATTTTTTGCTAATCACTTGTTTAAAAATAAAACATGCATGTAATCGACCCAAACGTGTAAATAAAGAGCAAATTTTGAAATACTTTGTATTTGGACCTGTCAACTTTTGCACTAGGGCGAG	non_up
Rnf44	chr13	54679410	54679645	nc	-	AGO2_bind	GCGTGTGGGGCCGGCACATCCTAGCAGGCAGCCATTGGCGCCTGCTGCCTCAGGGATGCTCCAACCACCCTCGTTCTCACCGCAGCCCTGCCCCCACCCCAGCCTGCCAGGCCCCATTGGCCTGGTCCCACCCCACAAGAACCCAAAGTCTTACTGTATATAACTCCAGGTGATGTTTCTATATTTATAGCAGTGTTGAAAATCCACGTGTTTTACACAGAGAACCACCTTCTCCAACCCCCATCCCTTCCTCACCCCAAAAAAGGTTTTCAAACCCTTGTGGTTCCTGGGGCAGCAGAATTGGCTCATGGACTGTGTCGGCTGCAGTGATGATTCCAGCAAGCAGCTACTAGGGGGAAATACACCTTTTTTGTTTGTTTGTTTTTAATCATTTAAAAA…	up
Rngtt	chr4	33500910	33502611	shorten	+	AGO2_bind	CTTGCTTTTTGTTTGGGGAAAAAAAAATATGGATGACTACTGCCTAGATGGTTCCTTTGCTTTCCATGAAATGCCAGGACATTCCTTCTCTGATTGTGTCAGTGTGTGTTGTAATAAAGCTACTGATGTAACACAC	up
Rpl13a	chr7	45125558	45125919	nc	-	AGO2_bind	CAGTTGAGCTTCAGTGTTGAAAATGAGTAGCAGGGCTGCCCCACCCACCTGACCAAGTACCCTATTCTGCAGCTATGAAAATGAGATCTGCACATGAGCTGGGGTTCACAAGTGCACACTTGGAGCACTGCCTTGCTCCTTCCCAGCAGACCACAAAGCAGTATTTTTCTGGAGGATTTTATGTGCTAATAAATTATTTGACTTAAGTGTGTACGATGTGTGCTGTGCAG	up
Rpl15	chr14	18267823	18268960	nc	-	AGO2_bind	GGTAACTGCCTGGATGTTGACATTTCACAAAGGCCATACTTAACCACACTTTTATTTCTATTTGTGCGATGCCTTGGAGTAGTTTCCCAAAGTGATTTTGAGTGTGGAAGAAATGGTATTGTCCCCGAACAGCTGGCTTGGTCTCAAAATCTAATTGATGCTTTTATTAAATTGGTTTTCCTTTG	up
Rps6ka3	chrX	159364038	159368245	shorten	+	AGO2_bind	GCTCCGAAACGAAAATGGAAACATGATGAAGATCTATTCACTGAATCAATAAAAATAATGAACACATGAATACCACCTAAAATACACTGAATAAAAGTACTCTACACCATATAGCATTATTTTTATAGGAAATATTTCATGTCCCCTAAATATTCTTTGTAGTTATAGGGATGGACAGTTTATGTTGAGCACTTAGCTTAAACAGTTCATTTATATTAGCACTGTATCCCTTGTGCCATCCAACATTTTGTATGTTTTTGTAAACAGTTCATATACAGTACATTTCTGTACTGCTTTCTTTAATGTATACATGCCTTGTTTAACTTAGAGTCTACTAATCAATTGACTATTAAATCTGGATAAATAGTTCACCTGGATTAACAGTATTGTCGGCAAACC…	up
Rpusd2	chr2	119038959	119040692	nc	+	AGO2_bind	CCATTGGAAAAATGGCTTCTTGGATTGGAGCAAGGATGGGCCTTGAGACAGGGACTGCTCCCATTGGTTGATACTCAGGTTTGGAGAAGAGCAAGGTTTCACAGTAAGGAACCTTGCTTGTACCTGCTGCTACCTCCTTCCTTCTGGCTTGTTGGGGCTTTCAGATCTGTACATAGATCATTTTTTTCTAACACCTTGTATGTCCATTTTTACTGGTTTCTTACGATCCCTTCCCTCTTCCCCCCAGTGCTTAGGATAGAATCTAGATCCATTAGAAGGCAAGTGCTCTACAACTGACCTCCAAGCCCCTTAGTATTTCTGAGTTTCTCTAGCTCAGGCAGATCTTGAACCCTGAATCCTCCTACATTGCCTCCAGAG	up
Rtn3	chr19	7425901	7427019	shorten	-	AGO2_bind	AATCATTCCAGAGTGTGCTTTCCCCTCTCCCTGCCCACCTTACCTCACGTTTAATAAATATGGTTGTACTTTTCTTATTATGAAATAAATGTCTGTAACTGCTGTACACTGCTATAAACTTGTTAAAGAAAAATAATCTGCATGTGGGCTCCCAGCCATTGAGTTATTGTAATCCTATCTCAGTCTGTGGAGGAGGAGGTACAAGAACATGAAAAGCCTTCCTTCTATTTCTTCCCTGCTGCTTCCTCCTGTGCTTTGCAGTGCTTTAGCCTGAGGACCAAAGCCCCACTGACTGCAAGTCATGTATCTGTTGGCGTCCAGAGGCCTGGCTGACTGAAGAGGTCCATTTCTAGAAGCAGGACATGCAGCTGCTTGGAGTCAGTGCAGTTCTAAAAGGAT…	up
Rubcn	chr16	32821707	32821739	nc	-	AGO2_bind	CTCACCTGCTGTAATTTACGCACATCCTGACAGTCCATGGTCATCTTTAATAAACTAAGGAAAATAAATCTTGCCTTTTATTTACCTGCCTTGACGACTGTGGAATGGTTTTGTGTGTTTACTGAAAA	up
Rusc1	chr3	89083977	89084334	nc	-	AGO2_bind	CCTCCTTCACCCAAGTGGACTGTGCCAGTATAGTACACATGCCTTTGCCCCCAACCCCGCAGGACCTATGGTCTCCTCACTCTGTCTCTAGCCCTTCTTGCCTGTATTTAAGACGTACTCCTGCTGTGCTAAGTGCTGGACAGAAGCCTGGACACCCCTGGTGGGTGGGCCTGTGGTGTTGGTCTGCCTCTTTCCTTCTTTGTCCCAATAAAACGTGGGAGTTGAAAAGATATGTGTC	up
Rwdd4a	chr8	47550937	47551302	shorten	+	AGO2_bind	GTTCAGAAGAGCCCAGTGCTGAGTCTCTGGCATTCCTCGAACGACCCGTAATGATGAGCGTCACCTCCTTTTACTTAGATAACAAAGCGTAAGTTGCTTCAGAGTATCTGAGTACTGGAGTTGGGCTTTATATGATTCTCTGTGTAGTTCCTCTTCATTTTCAGCAGGAAACTGCTTCTCCTTAATAAATTGATAACTGTTTATGCTTTTCTCTCGGACTGGATGCCGGTGTGTG	non_up
Sacm1l	chr9	123591186	123592601	shorten	+	AGO2_bind	TTTTAAAAGGTATAAATGAAATCAAAGAATGTAAAGTCTGTCTCTTATGCTAAAGGTCCAAAGTCGCCTCTTTTTAAGAACTGCTCCATTGTGGGAAATACACTAGACTGGCCAGCTGCTTCCTCTCCTAGCTTGTAGGATTTTTTATTATTGGTTCCTCATTGAGACATGCAGGCCTCAGAGAAGGTCTTGTACTAGATTTGATTCTCACTTGGGGTAGCAGTTGCTTTTCCATGCATGGCACTCTGGCTCTATCACCCTGTCAAGGTTTATGTTGGCTGTCAATAAGTGTCTGAAATTTAGTGCTTCCAGGTAGCCATAGTTCTCCAAATCAAGGACCAACTTTAATTTATGCATAAAACAGACTGAAAACTACGCTTCAGAAGCTGTGCATAGTTG…	up
Sar1a	chr10	61691447	61693298	nc	+	AGO2_bind	AGACTCTTCATTCTGTTTATCAGAGTGCACATGTGTCCTGTTTCAGCAAAAGTAAAACTGTCATTTACAAAAGGTCAGTCTGTATCCTAAGCATTTTAATAAAAAGCTAAAATGAACTTGCCTCT	up
Sav1	chr12	69965012	69966036	nc	-	AGO2_bind	CGTTCTTAAGTTAACTTATCACAAGCCAAGTTTATAAGAGCTTTAAAATATTTTCAGATAAATGACTGCAAACAAGTTCTTTGGTTAATAAAGGTAACTTACTATTTGGAAGTATAAAATTCTAGTTTTACATATATTTTGTTATCAATTTTTTTTCTTTTATTGAACCAAGAAAGTTTTATCATTTAAAAAGCCAATATGGCATATGCTACCAAATGCTGTATTAGGAAACTGCTGGAGACTCTGGACAAAAAGTAGTACAGGAAGAGATTATCAGCATAAACAGGCATTAAATAGGAAACCGTCACTCTCTGACTTTTTATGGACACACCCTTCTTGTTTAGGAAACAGAA	up
Sbno1	chr5	124368708	124373163	shorten	-	AGO2_bind	CACGTTGCTGCCTTCAGCCTCTCCCAGGAACCTGCTCCCAAGTGTCCAGAATGCAGTGCTGCCATCATTTTGATATGTAACTTTCAAATCCAGTCTCATGCAATACAAGTGTGTCAGCTTCACTGAGCAGGGTTCATTTGCCCACAAGTAGAAATGCTCGATCCTCACATGGAAAGTACTCTATGTATTTAGGTTTTTGTTGTGGTTTTGTTTTTTCATTTT	up
Scaf11	chr15	96411702	96414577	shorten	-	AGO2_bind	GTTTCTCATTTTTTTTCTTAGAAATCCACATTCGTTTTGCACGTATATAAACTTAACACAGTTTGGGAGTTGCAGGTTCCTCTTGATCATGACTCAGTATCAACTTGACCTTTGGCACCATGGGCCCTTTAACTTGGTAGTCACGTTGACCCATGTTTCAGGTTGTAGAAATGCCCAGTAGTACTTACTCATTATTTTAACATTCCAGAGGCTTTGCAGTTGTTTGTTGCTGTTTTGGTGATGACCACTACATCTTCGCCATTCTCTTCCTTCAAATGGCCATGGTGTGTTTGCTGACCGTCCCTGCCCACGCCCCACCCCCAGACATGTGGCCTCAAGCGTGGTGGCTGCCCTGAGTTTGAGACATGGTAGTATAAGTTGCAGTGCTGTCTGCTGAAA…	up
Scamp5	chr9	57441327	57443521	shorten	-	AGO2_bind	TCCCCTTGCTCCCTGTAGTCCTCCCTCCACCTCCTCTTCCCCTCGTTCCTCCCTCATTGTGAGATTCTTTGTGCTCATTTCCCTAGCTGGCTCCTCCGTGATCTTTTTCCTCCCCATGTAGCTTTTCGTTGTCTTCCTAAAGCGGGGTGTCTCAGTTATGTCTGCTTTTAAGACTACCCAGATACCCCCAATC	up
Scarb2	chr5	92441314	92443993	shorten	-	AGO2_bind	TAAAAAGACTGACCAGAATGCTCTTCATGTGGCTTACAGAGTTGGTTCGTTGTTGTGCTTCTTGACCTGGTTTTATTTCTACCCATAATACAATGAAATGTTTCACTAATTAAAGAAAGTTTCTATAAAGTTTCACTGTGAACTGTCTCTCATTGGATGGCATTTCAGTTGAGAC	up
Scfd2	chr5	74204811	74206090	nc	-	AGO2_bind	CTGATGGTGCTGAACTGTAAGGCAGCTCTTTTTAAAAATCCCATGAATCTAAAAATCTTACATTTGAATAAGGGGAAAAAACAGAATTAGCTGCAGACAAATTATATGTAAGCAGAGATAAGTACTTTCTAAAATAAAGAAATGTAAAGTAACCTGCCATGTGACTCAGAACTGTATCCGTCCAACCATCCATTATCAAATGT	non_up
Sdad1	chr5	92284013	92286710	nc	-	AGO2_bind	TGTCATTTTCTCCTGCAGATTCTGCTTGTGTGTTTTGACCATCTCATCTCAGTGTATAAGTAGCTAAAGTTTGAAAAGGATTTGTAGCATAATTCAGTGTACATGTAGGTAATTATAAAAAAATCCAGAAAATGTGCCAAATATTAGGGGGTGGGAGTTGGTGCTGGGATCATGTGTAAGGTGTATTTTCTTTCTACTTTCTGAGTCTTTCACGGTGTATATGTTTTTACTTAATGTCATTGTGTAAGAAACCAAAAAGTAAAAGTGAGGTGAGAAATAAAGGTCTGTGGCAAATCGTCCTTGTGAAATCTCTCCATAATTAGAAGGA	up
Sdf2l1	chr16	17130138	17130392	nc	-	AGO2_bind	ATGGGAGGGTGGCTGAGTGGCAATCTCGGGGTCACTCTTGTGTAAGACTTTGTTTGTAGGGGCCCTCAAGTGCCTTTATGATTAAAGAATGTTGGTCTGGGATTATTTTTGCTGTAACCCTGGGGAAGATCTGAAGGTGCCAGCCATATCTGTCCAAGTTACCATCTCACCTGTCTCAAGCACCTGCTGAAATTTTTTTTTTTTTTTTTTTTTGAGACTGTCTCACTATGTATCCTTGGCAGGCCTGGAACTCACAGAGAGATCCACCTGCCTCTGTCTCCTGAGTGCTGGTATTAAAGGTGTACACCACCACAACTGGCCCCAACCTGTTCAATAAACTCATTTTTATTACTAAGTGTGAGTGCATGAGATGTGTTTGTTGCCACCTGTACCTCAGAG…	up
Sec16a	chr2	26409436	26410689	nc	-	AGO2_bind	CGACTCACTGGCTCACCCATATCACTTCAAGGAGCTGCCACCACATAAGAGTCAAAGCTTTAAGGCTTCACTGACTGTTCCTAAAACTATCCTTACACTCTAAAGAGGAAGGGAAAGAGAGTTAAATATTTAAAAATCAGCAGGTAGAAAACATAAATGGTTTGTTTGGTATTAAATTTAGAAATTGTAGAACATGGAATTAGTACAGCCCTTCCCGGTTTTCTGGTTCCTTGCATCATCTAGGAAAGACTCACAGAATGGCTTCCAGGACGTTCCATAGATGAGTGTACTTGGACCCTCCTGTTCCTGTCATTAAGAAAGGCCTGTCCCTGTGGGTCAGTAGCAACTTGT	up
Sec23ip	chr7	128783787	128784837	nc	+	AGO2_bind	CCGTCTTTGCATCTATGATGGATGACAGAAAAGTGACTCAGCAACAATTGCTAGCGTGGACTTCTCAGATGTAGGAATTTGTTTTTAAAACAGAACAGAAAGATGCTGAAAAAAAAAATCAGTACTGTATTTGAACAGTGTAGAAGAAAAACTACAACCGTAAAATGATGCTGTGGGAAATTCTCAGATCTTTATAGTTATATAGTTATCTAAGTTGTGTCCTAATGAAGAGATATTTGTAGCATGCAAATGGTTATTTCTATTTCTTAAAACTATTGTCAATGGGCTATTAAACTTATATTTTTCTTTGTATTAATGCAATATGTTATTTTTATTTAAATCTGGGCTTCTTGTGAAACTATAGTAACATGATTTTTAAGAAATTTAGGCTAGGCATGG…	up
Sec24d	chr3	123365236	123365637	nc	+	AGO2_bind	TCCTGGTGGAAGATAAAGGGCTCTATGGAGGATCTTCGTACGTGGATTTCCTCTGCTGTGTTCACAAGGAGATCTGTCAACTGCTTAACTGAGCCCTCGGCTCTCCCTCTGAGGTCACATTCCTGAGGAGACAGTCTCCAACTTGGTGCCTAATTTTCTGATGATAGTAGGCTAGTTTTAATTTCTTGATCACTTTCAGGACAGCTTGCCTGGACAGCACACAGACCTTCAGCTCGGAGTGCTCAGGTGGCAAGCCCGTGGAGGTGTGGGGGTACTGTAAAGGGAAGAGTCCATTACTGGCTGTCCAGCTTCTAATTTCTAAAGCTGACACAATTTGCATTTCATAAATACATAGTTTACAGAACCATTTGCAGCCTCAATTTTCTTTGTGCTTGTTAT…	up
Sec31a	chr5	100361649	100361693	shorten	-	AGO2_bind	GTTGAGCGTCCACACTCACATCGTCAGCACCAGCAACTTCAGTGAGACCTCGGCCTTCATGCCCGTCCTCAAGGTTGTCCTCAGTCAGGCCAGCAAGCTGGGTGTCTGAGGATGGCAGCACTGTCGCTGACATTGCCACTTCTCCAAAGAAAGCCATGCTAAGACTGGGACCAGCCCCTCGTTAGCATGTCTCCCTGCCACCTGTCACCCAGGAGCTTTGACATTATTTCTGCTGCCATACTCCCCTAGAACTGCTCGAACCCCCGTGCTTTTCTTTTTCTTCATCTCCTTTTGCCCGTTATGATTTTCCTATTCTGCAAATACTGTCTTTCCTGGATTACACATAGTGTGGTTTCCTGAGGGATTCTGACTAATGTGGTTTTTAAAACTTGGGTGTAC…	up
Sec63	chr10	42829282	42832512	shorten	+	AGO2_bind	TTATCTCATCTGCAAATGATAATAAATCCTTTGATGTTCCAACTGTCCAGAAGTGTGGGCTGTGCATTACCTGATAGATTATGCTCTCAGTAAAAGTCAAGGCACATGAAAACAATCTATAAATGAGGAGCTCTTCTTTGTTCAGCTTTAGTTTTAGTAAACATTAAAATATGATAAGCATCACACATGTTTTAAGTAATGTCTGCTCAAGTTTTTAATCTGTTAGTAAGCTCTATTATTCATTTATCAATATTTTACAAATGGTAAGATTGTAACAGTTCCATATGTAAGTTGAAACCATAATTTTCATCTATCTTGGCCATAACTTAGCATTCTCACACATTCCACATAATACAGAGGGCTACATTTTAGAATTTTCCATTCTTAATTGCCCAGAGT…	up
Sema3d	chr5	12586310	12588949	nc	+	AGO2_bind	GGAAGCATGGTAAAAGATCTTAATATAATAATAAGGGTGACATGATATACACTGTATCCTAATCTGTAGATGGGAATTATTTGGAGACAGACAAGATAGCTGTAAATTCTGTCTCTGAGAAAAACTTATATTGCCATAAAAAAGGAGAAAGCCACAAAGTAGATAGAATGTAATGGAATTCTTTCCACTGGAGTATAAATATCTGCCAACTTATAATGTTTTGGTTAAAAATAATTTAGATTATAGCAAATTGTTAGCAAAAATGCAAGTGAAAGTAAAATTTGTAAAAAAAATTATGGGATGGCAATATATTATTTATAACCAATGTATTTCTGTGTTCTCTTTTTTTCTAAGTATTTATCGTATTCTGTATATTGTTTGCATTTACATCCTTTTTTT…	up
Senp1	chr15	98038744	98041230	shorten	-	AGO2_bind	TTGTATGGACCAAAGCAACAAATATTTATTGCCATGAATACAAGAATATGAGACATGCAACAGAAGCACTTTGTAAAATAGGTAGAATTGTTGAGCCAGTCTGGAGTTGGCTCCCTTCTCCAATG	up
Senp5	chr16	31959672	31962514	nc	-	AGO2_bind	AGTACTGGCAGACTTTATGTCACTGGGATGAATGTAAGCCTTGCACAAACTTAGAGCTATTCATATATGATGAGCCTTTAGCAAGCTGCCCGGTCCTCATGGGCAAACTTACCCGGCTGTAGTTGCTTTTTTCCAGTAGTAGTTCCTTTTGTTAAACCTCTAGCAATCAATAAAGATTTAATTCATCTTTTAGTTTTCTTAAGAATTATGGAGACTTAACTTTCAGTTGGCCTCTCAAGGAAGAGAAAAGAAGTTGCTGCCAATAACTTCACAGCACACTTTTGGCTTTGCACTGTATTCTGTTTACCATTGAATATGAATAAATGGTCATCGTGAGCTTATGGTTGGAATATACCAGTGCAGAGCTAACTAGGGACACAGCCAGT	up
Serbp1	chr6	67284314	67284390	nc	+	AGO2_bind	CAGAGGCCTTCCCAGCTCTGGCCTAACTGGATGCCATAATACAACACTGGTTCCTTTGTGGACCCTCCTGTTCAAAGCTTTTGCATGCTTAAGGATCCCAAACAACTAAGAATTAAAAAAAAAAAAAAAAAAAAAGGACTGTCATTCATACCATTCACACCTAAAGACTGAATTTTATCTGTTTTGAAAACGAACTTCTCTAGCTACACAGAAGTAACAAAATATGTTAGTCAGTTTTGTATTTAGAAATGTATTGGTAGCAGGGATGTTTTCATAATTTTCAGAGAATATGCATTCTTCATGAATACTTTTGTATTGCTGCTTGCAAATATGCATTTCCAAACTTGAAATATAGGTGTGAACAGTGTGTACCAGTTTAAAGCTTTCACTTCATTTGTG…	up
Serinc1	chr10	57515774	57517013	nc	-	AGO2_bind	GGACACTAGTGGCACCACTTGTTCTTACAAATCGGGATTTTGACTGAATGGGATGTCTGGCATGAGTCCCACTTTGGCCATTGTCTATTTGACAGTAACAGTATTCCCAATTTTTGTAAAGTTGTATGTGCTGTTGTGTAAGTGTAACACTGTTTTTCTCTTGCATGAAATAGATTTACTCTGCCAATTTTATCCATGTTCTTGCTAAGTCTATTGATGATATGAATTGGAAAGGGAGAATTTTGAATATGGTGAGAAATTGGGAAAAATGGACATTGATAGGCATATCATCTGCTTTGTGTACATATGGTATTAAAACTGAAAACAAATATTCTTGACATTTGGGTTTCAAAATTGTGTTAGCACTTATTTTAGAAACATTAATTAAGTGTATGGCTG…	up
Serinc3	chr2	163624671	163624769	nc	-	AGO2_bind	CCTCCTCCTTTACCTCTGGACTCTTGTGGCTCCCCTGGTCCTCACAGGTCGGGACTTCAGCTGAGCTCAGTGTGTCAAGGACACTGATAAAGCTGACCAGAGTCTCCTTTTCTGAAAATGCATATCCATTTTGCGTTTCATCAACGAGACTATTAAGTGAACGCTTTGCAGATTTGGCTGTATTCAGGTTTATATCAAAAGGCAAGATTGAGTAATGCTTGATGCAGAATCTGAGCTTTCATATATATATATATATATATATATATATACACACACACACACACACATATATATGTTTATTTGTAAGGCTATAGCACAAAGGGAACATTTTTGTGTTTTAACATGAACTACAGCTGTGCTGTGAAGAGAATTCTTTATAAAGACCTGTAGATTCCTACA…	up
Serpinb1a	chr13	32842092	32842712	shorten	-	AGO2_bind	CTTGAATGGACCAAACGTGAGAACTTGGAATTCATTGATGTCCACGTCAAACTGCCCCGGTTCAAGATAGAAGAGAGCTATACCCTCAACTCTAACCTGGGCCGCCTGGGAGTGCAGGATCTCTTTAGCAGTAGCAAGGCTGATCTCTCTGGCATGTCAGGATCCAGAGATCTTTTCATATCAAAAATTGTCCACAAGTCCTTTGTGGAAGTGAATGAGGAAGGAACAGAGGCAGCCGCTGCTACAGGAGGCATTGCTACATTCTGTATGTTGTTGCCTGAGGAAGAATTCACAGTGGACCATCCGTTCATTTTCTTCATTCGGCACAATCCCACATCTAATGTGCTCTTCCTTGGCAGGGTTTGTTCCCCATAGAAGAAGGAGACTTTACAGATACAA…	up
Sesn3	chr9	14326129	14333102	nc	+	AGO2_bind	TGATTTTTTTTTTCTGGCTGTCACGTGCAATGGTGTGTTTTATATTTCTCGATGCTTAACATTGCTAACAATTGCAAAAGTAACCCTGGCGAGTACTACTTTACGTTGTTAGAGTTGGATTTTCAGATCTGACCATAAATCATGAACTGGTTTGTTAATGCTTCACTTCAATACTTTGAAGTTCATATGTATGTGTATTATTTTTCTTTACTTAAAAAAAAATAAGGAAAATGCTTACAATTCGCTCAAGCAGTTGTTTTTCAGATAGCAACATTCAGCAAAGAATGGTGTCCTCTCCCGCTC	up
Setd3	chr12	108106436	108107100	nc	-	AGO2_bind	TCTAATGGCTTAAAATGTTGATGATGATCCTAATTACATAAACACACACATATATCTAGTGATTTCTAAGGATTTGTTTACTTTTTGTGTTCTGTTTTGCTGTATTAAAAACTTGTCCTTTTCCTTAAATCAAAGTAGGACTCGAGTCCTCGTTTTTCACGCTGGCTT	up
Setd7	chr3	51515319	51516802	nc	-	AGO2_bind	GTACGTTTATGGAGTGGAAGCCAGGGGGTTATGCTTTCGGCCTTGATTGTAACCAAAAGTCAACCCATCACAGTTAAAAAGAAAAAAAAACCATCTTTGGTCTTTTGTGGAATTTGAACTAAATCTATGAGCCTTATTCAATATATAATTCTATGATTTTTTTTTTAATTACGGGAAATCAATGGAAGATGTTTACATGAGTAATGTTTGCCCTTACTGTGTTATGAATGAATTTTTTGTAGTGTGTCTGGGCGCATGTGCAAGAAAGTAGGAAAAATGTTTCTGAAACAAAACTTGACAAATATTTGTAATGAAAAGTAAACTTAAAGATTGCTATAATTGCGCTATAGAAACAATGCAAGTATTAAACAAAATATACAATCTCCTGTTGTCAGTTTT…	up
Setx	chr2	29182259	29182469	nc	+	AGO2_bind	TGTCACTTGAAATTTTCTTTCCTAGTATCTGTGAGAAGTGCTCAGTTTAGCCAAAAGTGTGCTTCTGAGAGGGGAATAACAACAGCAATAGCCAGGACGTTTCCTTCTCTAAAGACCCAAGAAGTACATTTGTAAAAAGAAGATTTTCCAAAACATGTAGTTGGCTGCTCTCCAATGAGTATGTTGTAGGACATTGTGTGTTCATCTGCTGGCTCATGGCTAGCCACATCCGAGTATTGGAATTTGTATTGCAGCCTGCTTATTTTGTGAATGTAAGGGCTGCTGGGATTAGACTCTGGCCAAGGGATCTTCCTTCTCAGCAAGCAGACTTGCCTTAGAACTGTCTCACAGCAGAATGTAGTTGCATTATATTAGATCTGAAACCTTATTTATTCCAGT…	up
Sf3a1	chr11	4180525	4180625	nc	+	AGO2_bind	CCATTAGAAGTTGAATACCCAGGGTTGTCCCACAGGACAGTTTCACACTATCGAGTGATGCTTAGTTAATAGAATATGGTTAATGCCATTCATCATTTTGTATCATGCTTTGGTTTCTTGAAGCCAGGCATAGTACATGCATGCCTGTGATCCTGGGACTTGGGATGTGTGGGCAGAAGAATTAAATGTTCAATGTTCACCTCGGCTGTATAGCTTGAGGCCAGACTGGGCTGTGTGAGATACTGTGTTTTGGTTTTTTG	non_up
Sf3b2	chr19	5273932	5274307	shorten	-	AGO2_bind	GCCTGCCTTTAGGCTCTTTGTATGTCTGGGCTTTCTCTGTGGCTCCCTAAAGCTAGATCTGGACTCCCTAGGCTCGTCACTTCCTGTTCTTATTTTAGACTTGTTTTGTAAATAAAGCTGTTTCCCAAGGAAGGATGAATACAGGCGCTCTTGAACCTCTCTCTCTTTTAGCTTCTGCAAAAGCATCTACTTCTTGCCTGTAATCACAGATGGCCCATAGGACTATGGGACTGTAGTTCTGAACTGAACTTGTGGGTAGTTCACTATCCCTACCCCTCCTGTGTGTGAAGGCTCTGCTGAAGGTACCTTTGGGTCTGGTCTGACCTTACTGCTTTGTCCGTGGGGAATAAAAATAGCCAGCTTAGCACCGTGGCTAGGCTGGGAAGTAACTGTAGGCTA…	up
Sft2d3	chr18	31909098	31910141	nc	-	AGO2_bind	TAGCTGCTTTGGAAAGAACTACATTCTACGTTAAAGAAATGCAGGGGTATGTTGGGTTTCAGTTCAGCGGCAGCTTTCCAGACCCTCCTTATTTCCTATTCACTGTAAAGCAATCCAGATTATCAGATTAAACAGTAAATTTAACCACTGGCTTTAAAATAGTGATTAGTTAATACATTCTACCTCAGGGGTTTTCTTCAGTTAAGAAGTAAATATGGTGCTTTATAATATTTAAGTGTAAATATTTACTTGTCAAAGCAATATTCTGGACCAAAAAGCCAGATATCCAGTATGATTGGCAAAATTTGCAAAGGTTTCTGCAAAAGGAATCCTGGGATACAGGACATTTTGACATCTGCAGTTACTATAGTTATAAATGACAGGTTTGCCAAGCTTTCA…	up
Sfxn3	chr19	45054911	45056384	shorten	+	AGO2_bind	CTGTCTGTCTTTCTTTCTTTTTTTGTTTGTTTTTGTTTTTCAGTTATGGTTTCTCTGGGTAGCCCTGGCTGTCCTGAAACTCAGAGATCTGCTTGCCTATGGCAGTGAGTGCTGGGATTAAAAGGCATGTGCCACCATTGCCAGCAGCCCGTCTCTTTCTTAAGACATGGCACTGCACTCCCTCTGCCCTTAATTTCAAAAGGAAGAGGGACCCAGGCTCTAATAGCTGGACCAAATAGAAGATGAGTTCGGGAATGGTGTGGGTGATACTGACTCCAGGGCATAGAATTATATCTCCACGCCAAATCCATGACCTCTAGCTAAAAGGTGAATGGGGTCCCCAGTGACATCCACGGAGACCACTTAAACTAACCTCCTCTTCCAGTGACAACAGCTGTC…	up
Sgms1	chr19	32122730	32122846	nc	-	AGO2_bind	TAATGGTGAAGGAAATAAAAAGGCTTTTAAATTTTTGTTTGTTTTAAATCTTTGTAAAGTTATTATTCCAGAGAGTATACTGATATCTTACAACTTACCTAAATCATAAATTAATCAAAATGCACTTTTTAATAAAAACTTATACTGAAAGTATGTGGCTATTATATTGTGTTCATCTTCACATAAGTCAGGAAGCTGTTAA	up
Sgpl1	chr10	61098642	61098762	nc	-	AGO2_bind	GGTTGGTGTGTCAGAGAGAGGCTGAATTCCTGAGTGTACACATTAACAGTGGTTAGACTGTTGGACTCCTCTGGGCCTCCTCTCTGGCTTACAAGTGGCTAAAATGGAGAAGCATCCTTTATAGTCTCAGCAGAGCCAGGGACCAAGCCGCTCCCTTCCTTTGTGGTAGCACTAGCATGGGGTGCTGGTGTTTTTCAGAGGGACCCGCTGCAGCCATTTTAATTCATGATTAGGAACCTTAGTGTGACTTAAGAGTTTCATTGTGTGTTTATGTGTGCATGACATGCCTAGTCAGTGACAGGGGTGGGTAGGGTGTCTAGTATCATGGTATCACGTGGCTTAGTAGATGCCACAGTAGCTTCTGCAAACACTGTACTGTCTTGTTTCTGTATTAGATGT…	up
Sh3d19	chr3	86128477	86129003	nc	+	AGO2_bind	TATGAAGTGTGTCTTTGCCTGTGAGATTTCAACATTTAATAGTGAAGATTCTGAGCAACCTATCTTTATTGAAGAAAAAAAAATCCCTCTTAAACATTGGCTCTCTGTAAGCAGGATAAGTGCGATAGTTGTGTATCTACTTGACACCATAATAAACTGAACTCAGCTTTTCGATTCCTCATCTCAGACTACACTGCAT	non_up
Sh3pxd2a	chr19	47260174	47265023	lengthen	-	AGO2_bind	AGTGGATTCTTTTTTATAAGCCTCATCACAAACACAGTGTCACCGGGGGAGGGACCCAGCCCCCTTGACCTGCCCCTTTCCAGGTGTCCTTTATCACTTTGGTGGGACTCTTTGATCTGTAGAAATGACCTGTCTTGGCATGCTTCTAGACTTCAACATTTGGATTGTTTTGTTTCCTATTTTGTTCGTGTTTACAGGCATCTTGTATTTCCCTAAAGACTAAATAAAGTTTTTGGCCTTTTTAACTGAACAGAAGCACGCGATTCTCTCTGACACCGGAGGATCCATTCAGTTGACT	up
Shmt2	chr10	127517317	127517622	nc	-	AGO2_bind	AACCGTGTCTACACGAAGCACCCAGTTGACATCCGACTTGTTTTTGAGACGGGGGTCTCACTTAGCTGTGAGTGGCCTTGAACTGACCCTTCCACCTTCATTTCCCAAGTGCTGGGGTTATAGGTTTGCACCATGACACCCGACTTCGCCCTCAGCTTTCCACCCCGACCCTCCCACTACATCTCAAGTGTTACAGACTCCCCTCCCGCTCTTTCTTGGGGAAGAGGGGGTGGGTAAGCGCCCTCCTTCCTGTTTTTATCTAATAAAATGCTAACCTGCCCAGGGTTCCTATTACTGTGGGAG	up
Siah2	chr3	58674949	58675810	nc	-	AGO2_bind	TTTGCAGATAATGGGAACCTTGGAATCAATGTCACGATATCTACATGCTGTCAGTGAGGCTCCAGGAGGCTTTCCTAACCCTGGGAAGTTATTTGGGCATAGCGCTCTATGTTTAATAAAGGTTTTTTAATAGATGTTTTATTCAGTACATCTTCCCGAGGCGAGACCCACAACTGTCCTATGTTTTATTTAAATGATAGCTTCCTGTCTGGCACTGATGAATCTAAGTTCACCGAACTGTGATAATCGGAGTTGGCCTGTTAGTAATTTGGAGGTGGTTCGGTGATCTCAAATCAACTCTATTCTATTTCCTTCCTGAACAGCTCTTGACAGATCGCTCAGGGCTGCCTCCCCCTGCCTCATCCTGAGCCAACAAAAGCACAGTGACTTTCCTGAGAG…	up
Skp1a	chr11	52246249	52246682	nc	+	AGO2_bind	GTACGCAAAGAGAACCAATGGTGTGAAGAGAAGTGAACTGCTGTGCCTGTCACTGTAACACTAGAAGGGTTGTTCCAAATGCTAGTTGCACTGCTCTGTTTATAATTGTTAATATTAGAGATCAGTAGACAAACATCGCCTTGTCTTCACTGCATGTGTAGTTCCAGTCCAGATCAGACCTGTGGCTGAGTTTCTTCTGTGAGCAGAAGTTTCCTTTTCCCCCCATTACTCTGAATAAAACCGAACTATGGGTTCTCTGCGGAAAGTGGCATTTTGGGCTTTCCCTTTCTGTAAAGTGATTTCTGCCTCTAGTTCATTGTCCAGTTAACTTCAGTGAGCCTTTCAAAGTTGACATTGTAAATAAAACAACTTAAGAAAAGTATGCTGAAATAGAATTAA…	up
Slain2	chr5	72978405	72978830	nc	+	AGO2_bind	CTCTAGGATGATCTAGACTATGTATGTTCAGATTGACGTAACTCACTGTACAGGTGTCCGGTTTTGACAGTATGATGCATGGTCCTTTTAGATCACATGAAGTTTGATTTGCAAA	up
Slc16a13	chr11	70216789	70217454	shorten	-	AGO2_bind	ATAATTGTAACCTCAAAAAAGAGCTGGGAACCAGGTGCTTGGGGCAGCTAATAGGGCCATGGCTGAGCCAAGGAGTGGAGATGTCCATGAACTCTGGTGACCCAGAGTTC	non_up
Slc22a23	chr13	34179169	34179644	nc	-	AGO2_bind	GTCGCATCTGTTGTACCTTTGGGGAAAATTTGTATGTAAATGTACAGAAATAAAAATGTTGCCCCATTAACAGATTTCCTCTGGAATGTCTTCCCTACCTCACCTGATGGTATCCACAAAGGGCATTTCACTACCACTGAGGACGAGTAAGAAAATCCTCCACGTTGATCAGACCTCCCCACGTCACTACTTT	up
Slc25a24	chr3	109168280	109168458	nc	+	AGO2_bind	CCAACCAAACAAAAAAGATAGTTTTAATGTTTTAAGATTTAGTCCATATACTCATTTGGTTTCTGGTAATTTCTATATAGTTGCTTTCTGAAAAGTCTAGTGAAAATCTTTACCTTTAAACCTACCTACCTCTTTTTTTTTTTGAACCAAAGAGAAAGATGGCCTGTGTTTATGAAACTTATTCTAAAACACAGCTTGGTTTGTACTACGGATGCCTGCATTGTCTTGGTATTTTTGTACTATATAAAGAAAGGAGGGGACTCTGCTTCATCTTCGGGGTTATTGTATTTTGGAGTAATACCTAGAATGACAATATTAAGGTACATGATTCACACCTTTTTTAAAATGTGTAACAATTATGGAAATGCATATTACTGTTAATGTCTTTGGAATTTTAAG…	up
Slc25a39	chr11	102401817	102403145	nc	-	AGO2_bind	GGAGCAGCCTCTGGGCCGCTGAAAGTCGGGGAGCAACCGGCTCTTGCACGGGTGGGATCAGGAGACTGAGCCAAGTGCCTTCCCTCCCAGTCCAGTCACCCAGGCTGTCCTCAGACCTGGATTCCTGCTGTTTCCCTTCCCAGGATTGCCCCTCTCCCGCCTCCCGAATTCAAGACCAAATCTGATGATCGCCCTTTTTTGTATCCCCATGTTTGTTATAGCTTGGCCCGAGGAGCTTGGGCCAGGCAGTATCTTGGCCCCATTCATTCCTTGTCTAAAGATGATGGTCTTCTGTGCACAGCTGTGGCTGTAGTGTCTTGGGGTACGTGTGCACGTTTGGGGGTCCCCAGTCAGACACAGTGGCCCACACCTGTTATTCCTTCACTTG	up
Slc25a4	chr8	46207339	46207370	shorten	-	AGO2_bind	AGATTGCAAAAGATGAAGGAGCCAACGCTTTCTTCAAAGGTGCTTGGTCCAATGTACTGAGAGGCATGGGTGGTGCTTTTGTATTGGTATTGTATGATGAGATCAAAAAATATGTGTAATACCCAAGCTCACAAGTTCACAGATCCATTGTGTGGTTTAACAGACTATTCTTGAGGAAATAAAACAAAAAAAAGAGACAGATCTTGGATAAAACCAGACCGTAAGGAATACCTCAGAAAAAAATGCTTCATTGAGTATTCATTAAACCACAGAAGTATTTTGTATTTATTTTACATTTAGATTCCCACAGAAAACAGGCTAGCTTATCATACTTGTTCACCTGATTAACTGAAGAACTGATGCTGAAAAGTAACTCAGTGTGACTCATTAATAAAGACT…	up
Slc25a5	chrX	36798612	36798805	nc	+	AGO2_bind	GCGCGCGATGAAGGGAGCAAGGCTTTTTTCAAGGGCGCATGGTCCAACGTTCTCAGAGGCATGGGTGGCGCCTTTGTGCTTGTCTTGTATGATGAGATCAAGAAATACACATAATTATGTCCTAGGTGTTCTCCCCGAGAACAGGCATGTTGTATAATATACCATATCTTGAACATTCTGGACAGATTCTCTGGGCTTGTCTGTTTTATCAGTGGCAACTATTTACCAGTTGAAAAGTGGGAAGCAATAATATTCATCTGACCAGTTTTCTCTTAAAGCCATTTCCATAATGACAATAATGATGGGACTCAATTATATTTTTTATTTCAGTCACTCCTGATAATAAAAAATTGAAGAAATAAAAATACCCAAAACCAGTTTTGTTC	up
Slc30a1	chr1	191910105	191913189	nc	+	AGO2_bind	TTTTTTTTTTTCAAAGGTGTTTGTTACAGCAAAGTCCATGGGCGCCAACTCACCTTGAGGTTTTAGAGAATTATTTATTTCTTTACAATGCACTTTCTAACCCATTTTTTAGCTATATTAGCATTATCTTTAAGAAGAAAAGATGTTTTTATATTTAAATGTTGTGGGATTTGAGTGTCTTTTCCAAAAATAGCATATTTCTTGAAAGAAAATGAGGAGCTACCTTG	up
Slc30a5	chr13	100802648	100802846	nc	-	AGO2_bind	GCTTGAAAGGAATCTTGCATTGGAATGAACATGATGTAACCGTACACATCATCTTCAGGAATGGACGCATAATGATGGATTCTGGTGAAGACCAAAATTTCTTCTGTGCATTTACTCTCAGTCAGGAAGCATCCCCACTGTAAATATGTATTTACATGTTTATTACAAAGACTCAGATGAAGTTTTTAGTCGATTTTTTGCATATCTGAAGGACAAAATGAGAATAAAATTCTATATTTATGAATTTTCTGTATATAAAACTAATTTCTAATTATAACTTAAGTCTTTAAGTACAAGCTGTATATCTACTTGAAATGTAAACTATTCAGGAGAAATTACAACCACTGATTTGAGATAAAGAGAATAGAGAACTATGATATAGTTCTTGGTGTATTTCAA…	non_up
Slc31a2	chr4	62297497	62298412	nc	+	AGO2_bind	TTTCCCAGTTCCTGGAGACTTTGAGATGAAACCAGCAAATGGTCCCTGGAGCTTAGAAGCCATTGAAGCTACCTCCCTCCCCAGCCTCTCTAGGGCCCAGGCTCCTGTGGTGCCTTAAGCAAGTAGCTGTGACCAAAGGGAACATGGAGAGACCAGAAGCTGGAGGTAGGGTGGCCAGCCTGTGACACAGATCTCTGACTGCAAATTAAAGTTTTCCAAAGAGCTTCAGTGGTCAAGGCCATGGAACCTGGATACTCTCTTCTGCTTTGTGCCTTAATGTCAGGGTCATCTCCAGCCTTTAGGGGACAGACCACGCCAGCTCCTTGTTCTCACCTTTTTGCCTTGGAACACATGAGGATTGTCATTGACAAAACAAGCTTTTCATTTTCAACTCCTGGT…	non_up
Slc35a5	chr16	45139621	45140812	shorten	-	AGO2_bind	CATCTCTCTCGCTCTGTCATTGTTATATCATCCTGCCTGTCCCTCAGATTTCGAGGCCTTAGCAATAGTCGTTTTGCTTTTATTAAAGCAATAACACTCTAAAAGTTTTGGCTGAAAGACCTAAGTATCTGGCTGTGCCATAGATTTTAAATAACATCCTTTGTGATAAATATTTTTAAGCTATTAAGAAATAAAATTTCAAATTTTTATTTGTTTTTTTAAATCATCTTTTTTTTAAAGCTTTATTTACATGAAAGTTGGTTGCCATGTTATCATACTTAGCACTTGTATTTTAATTCACCTAAGCCATTGTAGAATTGTTTGTTTGTTTGTTTGTTTGCTCTATCCTTGGTTTGTACATTTACAAAATCTTGACATCATTACCTTTTGATGTTGAGT…	up
Slc35b1	chr11	95391717	95391777	nc	+	AGO2_bind	AGAAAGAGGCTTCCTCTACTCCAGAAACACTTAAATTATTATCTCGAACAGTGGCATCTTGGGAAAATGGACTCGGGTCATGATAAGGGATTGGGTTCCAATCTTTTTATAAAAAAAAAAAAAAAAATCAAAGGAAGCAAGATGGAATATTCTAAACAAAGTGCTTAGGGTTTAACAAGATGTGTTGCTAATTTCTGATTTTGCACAAATAAAGAGAAGAAAGGCAAGCTGGAAGTGCGA	non_up
Slc35f6	chr5	30658616	30659679	shorten	+	AGO2_bind	TTTTGTTTTGTTTTGTTTTTGTCTGAAGCAAAAGTCTTACTGTGTGGTACCAACATTCAACTTCCTATGTGGCCCAGAGCTGGCCTTAAACTCAGCCTTCCTGCCCAAGTACTGAGACTATAGGAAG	up
Slc37a3	chr6	39334770	39335990	nc	-	AGO2_bind	TTCCAGTATGGAGCTTTCAAACCCACGTTCACAGTCTGGGAACGACAAGACCCTCTGAGAAGCTGTTCTATGTAGCCTTATTGTTGGAAGATTGGTCTCTGTCACAGCCGCAGCCAGGTTCCTGAAGTTCCCTCAGCAGAAGATGGAAAGACAAAGGCTCTTTGTTCTGGGGGTATGAAGTGTATGTATTGAATCATGTTAGTGGATTGTTAGGGCCTGAGGCCTGCCCTTTAGAAGATTGTAGTGTGTATGTCTTCAAGACTATGAATTCTATAAGAATCAATACTTTAAGGTCATTCTGTACATACATTTTAAATTATGTAAACTAGGAGGAAAATGTACAATTTTGAGGGATACCTAATTCACGTTGGGTTAGGAAATATTCTTCCACCTCTTGCT…	non_up
Slc38a9	chr13	112732104	112735064	shorten	+	AGO2_bind	CGGTTCTGCATAAAAGAACTTGAAAATGCTGTCATTGCTGTAATTCTAAGTGTTCTTCTAAGATAATTGAAAGCGAGGGAAATGATGGTCTCTCATAAGTATTTTTGTACTCGTGCTGGGAGGGCGTAAGTATTAAGGATGGTTCTTCTCAGTGACCCTCATTCCCATGTATCCAAGTAGACATGTGGGAGGGATCATACTGATATTTATGTTAAGTTAGGTGGGTGTGTTTCACCCACAGCAAGGAATCTCAGGGGTCTTGGGTCAGGGCTGTTGCCAGACCCTGTGTGTGCTTCCATGTGGGCTCTTCCACCTTCTTACTTGCTGGGCCATTTCCCCAGTTTGCCCAAAGCTCAACTGTCTCCAACAGTAAAACCAAATACCTCATTTTAAAAGAAG…	up
Slc39a14	chr14	70303467	70303518	nc	-	AGO2_bind	CTCACCTTCAGTCCTCCATCCCCGCCCTCCAATACTTAGGGTCACCAGGGGGAGCACTCTCCGGTACCCTTCACCTGGGTTTTAAATGGCTTCTCTCTGTCTGGATCACCTAGGATCCAGTTTTAGTGAACCCTCTTCCAAAGAGATACAGATAAGCTGGATGATTTTTTGCATAAAGAAAGAGGATTTTACTCATAGTTCCCTTTACAGTTCCATCACAGTATTTTTTTTAAATAACTCAGGTGTTATGAGAATTAGAAAATAAAATAATTTATGTCATGTGAACTGTAAATGTTTTATTTGTAAGATTCTATAAATAAAGCTATATTCTGTAATTGGTGAGTCCCAAGTGTCGGCTTGCTTCAGCCTTAAGAGCTGGGGCATACTA	up
Slc43a2	chr11	75573783	75577576	nc	+	AGO2_bind	AGTTCCCCCCTTGCCTACTTTTCTATTTTGTCCTTCACGTTTTTGGTAAGAGGCTTGGCCAAAGAGTCTTGATGTCAAAAGTCCCAGCAGCCCGTACCGCCTTTTTGAATGACTACTTGGCCAGGCTGTGTGTGTGTGTGTGTGTGTGTGTGTGTGTGTGTGTGTGTGTGTGAGAGAGAGAGAGAGAGAGAGAGAGAGAGAGAGAGAGAGGTGTGTTGGAGAGAGGTGTGTTCTGGTGTGTCTGTTGAGAGAGATGTATAAGTGTGCCT	non_up
Slc4a7	chr14	14799780	14799945	lengthen	+	AGO2_bind	TTTATTTATGTAGATTCCATCATTGTTATCATTTGTAGTGCAAATACATGAACTGTCTTCATTTAGTCCCAACAATTATTTATTTTTAGAAAGTAAATTTAAAGCCAAGCTGCATTCAACTTTTAAAATAGTGTTCTAATCATAAGATGTGATCATTGTAAGGTCTCTTTTAACTTTCTGGAAAGTAAATGGTCAAAAGGAATCACATAAAGATTGTTTTACATTTTTAACCTGTATGTACTTAGAGGGTAAGCCCCAGTTCTCTGGTTTCTAATCATTTTTTGCACATTGATTGTTTCTGTTCTGTAGCTTTTCTTTTGCTCCTTTGGTTTTGGCTTTGTAGGGGTAAGGTGTCTTCCAATGTTTACTATGTTAGGCTTAAATTAAATTTTAAATTTA…	up
Slc7a1	chr5	148327410	148327754	nc	-	AGO2_bind	TTAAGATATTTACTGCTTTGTTTGTGCCTTGAAGCTTCGATGGGTTTAAGGATCACAGAGGGGCCAGGATACTAACGAGGGCTGGTTTATTTGCAAACCTGAATACTTGTGTTGTGGTTTCTCCAGGACAATTTTTTTATTATTATTTCTACTGAACATGGAGCCATTATTAAAAAGAGTTATGTGTGGTTTTTCATTATGTAAATTGTATATATATTTTTTTGCTTGTTTGAGGTTCTATTTTTCTAATAGTCTTCTTACAGTTTCTTATAATGATGACATTAGATTAAGTCCGATACTAACTGTAAATCAAGCTGGTTTCTGCTGGATTCCCGTGGATTAATTCTATTTTATTTTAAGGCCAAGTGCAGGTGTCATCCACCACCCTTTTGAAAAAAA…	up
Slu7	chr11	43446311	43447036	nc	+	AGO2_bind	ATCCATCCTAATTAATGATTTGGAAAGTTTGACTCTCTTCCTCTCAAGTGTCTTGTGGAGTCTGCATGATGGCTCGTCTTGTAATGCCGGCACCTGAGAGTGGTGGAGACAGGGGGGTCAAGAGTTCAAGGTCAGCCGAGTATGGTAGTGCACACCTGTAATCCTGGCACTCAGGAGACTGAGGCAAGAGCCTCG	non_up
Slx4ip	chr2	137069710	137071951	nc	+	AGO2_bind	CTTTTCAAATCTGTTCCATTATATTATAGGAAATAGTGATTATTGTGACCAATAATTTATAAAAAAAAAAAAGTATGTTACGGTTGTAGATAGATGTGGCTTTGTAGCAGCCTTCATGCACAATGGATTTTAACAGGAT	up
Smad1	chr8	79338395	79338657	nc	-	AGO2_bind	GACCTGTGGCTTCCGTCTCTTGCAAACTATCGAGCCTTGCATGTACTTGAAGGATGGACAAGTCAGACAGGATGGAGACCTGACGAAGGAGCCACGATAATACTTGACCTCTGTGACCAACTATTGGATTGAGAAACTGACAAGCCTTGGTTGATAGCAAGAACCCTTTCAGTTTACATTGTGACATTCTGTTGTAAAAATCAACTAAAATGCTGACTTTCAGCAGGACTTTTGTGTATAGTTAAAAAAAAAAGAGATGGCCAAGCCAGGGACAAATTATCTATTAGGAAAAAAGAAAAAAATGATTGTAATCAATCCTTTTGTGTGGGGTGTTGGCAGAAGGTTGGCGCTGATAGTCTTTCTGAAGTGGGCTTTCATCAGGCTCAGAGCCCACGTTGA…	up
Smad2	chr18	76305144	76305728	shorten	+	AGO2_bind	TATAATATATATATATCAAGATTTTCAAATTATCATTTAGAAGCAGATTTTCCTTGTAGAAACTAATTTTTCTGCCTTTTACCAAAAATAAACAAACTCTT	non_up
Smad5	chr13	56738105	56742374	nc	+	AGO2_bind	AAAGGAAACTGTTGAATCTTGTTTGAAGGACACTGCAGTCCTAACGTGTTCAGTGAAAGCAAGGTGGTAGATTTCTGGACGTCATACATTTACATTTAATATAGGTAATATTCATCAGTGTAATGTGACTTCATGCCATATATATTTTGTAAAACAATTCCTTTTTAAAAACTTCAAGTATTTCTCATTTACTCAAATTTGTTGTAAGTCCTACTTAACAGTTAGTTACTATGTGCTCTGTGGCCTTGTTCAGCATTGTTTGCTGCTTTGGGCCAACAATTCAAGAACTCTAATTTTCCTGTGCATTAATCTTTTCATTTTGCACTTTTATGGGTGACTGTCTTAGTGTAGCCTCTGGTAAAATACTATTAGGTGGCCTGGTTTTAGAGCTCCTCCTCG…	up
Smap2	chr4	120968322	120969524	nc	-	AGO2_bind	GTTGCCTTTCTCCTGTGTATGTGTAAATTCCTTAATAAATATTGCAGGGAAAGACCCTTTTTGCTCGGCTGTCACTGTGTTACTCTTGGAAGACAGTGAGACATACACAGGA	up
Smc5	chr19	23206453	23208732	shorten	-	AGO2_bind	ATTTCCGTTTACATATACCAAAAATAATTACATATCATGCTAACAAGCTTTCAGAGAGCAAAATTAATGTTCTGTTTTATATTGAACTTTGGGCTGGGAAGGATAAATTATGTATCATTCATCATATTAAAAATAGTCAA	non_up
Smg1	chr7	118131308	118131433	nc	-	AGO2_bind	GATATAATTTTGTGCTTGTATTTAAGATTAAAAGTTGAATAAATAACACCAGCTTCCTGAAAATGTCCATAATGCATCATTTGAAAAACAAAAACACCTGCCTACTTTACATTAACATGGTAAAGATTGTATGAAATACCTGTTTTTCAAAAAAATAAA	up
Smim13	chr13	41272937	41276575	lengthen	+	AGO2_bind	GATTTACACGTAAGCCATATAGAAATAAAGGGAATTTAAACCAAATGGGGCCATTGCAGATTTCATCTTGGATATTTTGCTTCACTAGGTCTCTTTAACACA	up
Smim14	chr5	65446844	65449805	nc	-	AGO2_bind	TGGATGGTATTGTTTTCATGAGCTTCTAGAAATTTCACTTGCCAACTGCCTTTTGCTTCCTGAGTTGCCACCGTCCTTATTTACAGTATCCCTGAGTAAATGATTCTATTGAAAAGTTGAGGGCTTTGTTGGTTGGCCTAAGCTTAAACATTCCACTCGTTCTCCCTGCAACCCTGACTAGAACGTCTGTGGTGGTTTCTGGCCCAGCTGAAGGAAAATTGAGATTTCTGCATTTAAGTATTTTAAGTGGGTTTTGATAGATTTTAATTCTTTCCATAAGGTATTTATTTGGGGTTGTCTGGTGTGAGTGACAGAGCCACACTGTAGTTACTTTACTGGCCCTTTTCTGTAGTCCTTGGGACAGTGAGCATTTTCCTCACAACCTCCAGCTGGCTTTAT…	up
Smim15	chr13	108047878	108049173	nc	+	AGO2_bind	CACACATGAGAAATTAATCATGGCTTTTCTAAATGCATTGTCGAGCAACATTCACTGCAGTATTGAAGTGCTTATTACTGTTTTCTGCATCTCTGATAATTTTAAGTTAGAATAATTGTTAAGTCTTAATAAAAATGAAACTAAATATT	up
Smim19	chr8	22462614	22463003	nc	-	AGO2_bind	ACAGTGTGCAGCTCTCATTGGAATAAAACTTCAGACTGAGCAACAGAAGTGAATGTGACGAAGTACGAGAAACACGTTCCTCGCCCCTCTATAAGCTCAGCCCAGTTGTGCCCCTCCCCCAAGCCTGCTTGTGTTGCTTCTTCTGGGACTTCCTGCATAAGTGCAAAAATGCTTAGAAAGAAAATGCTTAGTGACTGGAGATGGGGACTTATCCTTTTGAAGATCAATGATGACTCCAGGATACAGTGAAAAATACAAGCACATCTTTGGAAGCAAGAATCCTAGAGTTAATGTCTCTTCAGAATATTTCTACAGCATTAAAACATGATATCCTAGCTGTTGGGGTAGTTTGCTCTTAGGACGTGGTCTATAATGATATTTAACAATTGTAGCAGACTA…	non_up
Smim7	chr8	72565922	72566946	lengthen	-	AGO2_bind	TTATCTCATTTGAGTTCTGATAAAGTGTTTTTGGACTACTTACTGTGTGTGTGAAAAATTGAAACCCATGAATCTTCTTGGTTTTTATTATTATTTATTTATTTATTTTTGGTTCTGGGCTAGGGCCTTTT	up
Smu1	chr4	40736613	40737118	nc	-	AGO2_bind	CTGGAAACCCTAAGTCAGCCTTTACGGTGCAGCCCAGGAGCATGTACTTAAGTGCAGGGCATGGCCATGTATTCCGACTACTTTTCCATGTCTGCGTCCTAGCATAAAACTTGTAAATAAGTCAGTGTGATGTATTGAGGAGCTTCGGATTGATTCTTTTAAAAAGATTTTAATAAACTTAAACCTTTCTTTACCATAAGTGCTCATAAGGGGGAGGGAGAGTCGCTATCCTTGATCCTCCA	non_up
Snx33	chr9	56916605	56917203	nc	-	AGO2_bind	GGAAATCTGACCGAAATCCCAGAAGCTGGGATCTCTCGACCCCCATGTGTGGCCAGACTCACTGGTCAGTTTGTGCAGTCACCCACCTATGTTTACATCCTCCAGGCATTGCTGCCCTGTAACCCTCAGGCCTGTGTGTGGCCCAGTAGCTGGTTGTTGGGAAGTGACCCTGCCCCCCCTTGCCTCCCTGGGAAGCCATGTTCTGCTCCTGGGTCCTGCTGCTTAACTCTTTTCTTGATAAACCTTTTCCAGTTAACTAGTGTAATAGAAGCACAGCTTCTTCTTTCTGAATCCTGGAAGCAGTGAGATTGGTGGGGGGTGGGGGGTGG	non_up
Snx4	chr16	33299562	33299706	nc	+	AGO2_bind	GGGAATTCAGGTTTGGACCAATGCTAAAGAATGCTTCAGCAAGATGTAACCCCATGAAGTGACTTTTCTCTGCAATCAAAGCCCCAAAACGAAGCACAAGTAAAAGAAAATCTATTGCTACCTTATACATAGAAGCATACTGTACATGGAACAAATCAGCTTTCTTTAAGCATAGTTGTGTTCATATAGCACAAATGATACATTTTAATGAAGAATAAATATTATAATTTGAAGTTTTGGGGACTGGTGCTGATTCCAAAAAAGTTAATTTAATAAGATAACCAACAGATTGTTAGTCAGGCTCCTGATCCAGTGCCTCCGTCAGGATGTGAGTTAATCTCCATGTGCACCTCTCAGTGCCCACTGTCCAGATCTCTTCACGGGCAGTTCTTCCCAGAC…	up
Snx6	chr12	54746346	54746637	shorten	-	AGO2_bind	TGTTTTCCTGACGACCTCCCTCCGGCATCTAAGCTCACTGGGAACAACAGAGACAGCGGGCACAGTGCATCAGCTCTTCTTCTGAGAGACAGTGGAGCAGCAGGGCTCACCGGCTGCAGGGCAGCGGCCTGCCACCTCGCACTCCACCTTCCAAGAAGCCCAAAGTTCTACCCTCTCTTTTCTTTGAGAAGCCTGTCTTACTGTGTTTATTTCCTATGTGGCGGTTCTGTGGCTGCAGGCCTTATTTACCTAAGAATCGCTTGTCCTGTTTTAACATTCTCAAAGTACTCTCTGTTCACACAAGATAAAGGTTGCCTTTCTGAATATTTTTTAAGCATCCTGTTCCCTTAGTTCTTTCATGTATCTGTGTAAAGCGTCTTAACGAGACTTACTTTGAAT…	up
Snx8	chr5	140340301	140341475	shorten	-	AGO2_bind	GTGGGAGTGAAGGGAAGGGGTTTTTTTTGGTGCTCCCTACTTGGTGTTAGCCACCCTGGTTGAAGAAGCTAGACAGGGCAGTGGGTCTCTGGGCTAAGGGAGTCAAGCTGGTGCTATGGGATTCGGCTCGATGAATGAAGCACTTTATGGACTGCGGGGATCAGTTACTGCCACACCCAATAAACTGGAAGTGTTTACAGATGGTTTCCACGCTGCAGTTTCTCTCCATAACCCCACAAACACCATCAGATGTGTCTTGGAAACTGAGTCTT	non_up
Socs6	chr18	88868222	88868507	nc	-	AGO2_bind	AACAAATATATACCCAATTTAGAAATTGTTGCCTTTTCTGTCATTAAACTCGGGTACAAATTGGCGTAACTTAAAAGCTCTGTAAAGCCCAAACAATTGTTACAAAAGTAAGATAACCCTGGTTTTTGTGAGGTGTGTGTGTGTTCGTGTGTGTAAGAGAGAGAGAGATTTTTCAGTTACATATTTTATCTATGATTTCTTTAGTAGATATTTTCTTCCATAAACTTGA	up
Socs7	chr11	97395001	97398543	nc	+	AGO2_bind	GCTACTCCTAGATGCAGCCTATGTAACCTTCACTCGTTTATAACTGATCTACTGTAACCTTCCTCAAACGGGTATGTTATTGTAAGCTAGTGACAACTACTGCTGCAAGTTGTAGTTACTTGAAACGTGTGTCTGTGCTG	up
Soga1	chr2	157010443	157015795	lengthen	-	AGO2_bind	ATTTTACTTGGTAACTGGTTCTGTTTTCTTTGGGGGTGGGGTGGAAGGGTCAGTTTGTAAATCTCTCTACTCTTTTGAAATGTAATTTCTAAGTTTGTTTGTTTCTTCAAATGCCTTTTATGTCTTGGTAACATTCCCAAAGCAGAAAACTGCCTGGCTTACATGGGGGCACGCCCCTTGAGGCCTGGGGTCATGGGAAGGAGCTCCACCCCTCCTCCTATCTATGC	up
Sos1	chr17	80394016	80397099	nc	-	AGO2_bind	TTGTTTAGGAGCACGGTTATTTGCTGAAATAATTGTTAAAAAATGCTGTCAGTCTTACTTTGATGTAAAGAACAAAGTGTGGTCTGTACATCTAATAATGACCTTTGTACCTAACCATGTTTGTTGGTGATCTTTGTATTCTGTGTGCAGCAATATTTGGTTTGTGTTAAAGTGAAAATAATGGCTGTTATTTTTCTGGCATTACTAAGATAAATTGAAAAATAATAAA	up
Sox4	chr13	28948919	28950786	nc	-	AGO2_bind	TGATGGTGTTGAGTTATTTCACTGGTGGGGTTAATATAGCATGTTATCCTGTCTATCTTTTGAAGATTTCTGTATAAGACTGTTGAGCAGTTTTTAAAATAGTGTAGGATAATATAAAAAGCGGATAGATGGCGCTATGTTTGATTCCTACAACGAACCGATCACCAGCTCCTTTTCATTTTTAACTCTTTAAAAGGATTCAAACGCAACTCAAATCTGTGCTGGACTTTTGAAAAACCACAATTCAGGACCAAATTTTTTCTCCGTGTGTGTTTATTCCTTATAGGTGTAATTGAGAAGACCCGTTTATTTTTACCCCCTCACGGACTCTCCATCTTTGTATTTTTTTTTCCCTTGTAAATGTAATCAGATGCCATTTTATATGTGGACGTATTTATA…	up
Spag9	chr11	94123493	94126088	nc	+	AGO2_bind	CCTTTGGAACAAAACAAAATGCCTCATATTAAAAATGTGTGTCTTGCAAATGCCATGAAAATGGATATTTATTTCCTAGGAAGTATTATGACTATTACCAAAGGACTCGACCAGACTAGGGTTCTTCTTAATTGATCATGTTGGCAAAGAGACTGATTGCATCCCACTTTATAAGATGGGAAGAGAAGGAAACAAATGTTGAAATCATAAATGCTTTTCTAACAGGGTTATGCTATTCTGTAACACTAATTGTCTTTCTCTTTAAAATGAAGTTCTATTAATAATTTTATCATATATTTCTCAATATTTGAATATGTTTTAACTGTTTGTATCCTAAATTTGTTTTCATTCTAGAAATCCAGAACTTTACTTGCCTCATAAATTGGGTTCTAGAATTGT…	up
Spg21	chr9	65487188	65487457	nc	+	AGO2_bind	CATGGAACCAAGTACGCTGCCATCGATCCGTCAGTGGTCAGTGCGGAGGAGCTAGAGGTGCAGAAAGGCCGCCTCGGCCTCAGCCAGGAAGAGCCATAGATGGGGCTTGAGATGCCGAACCACCCTGCTCTTGCACAATCAGTTCGGGTTCGTTGGTCGGGCACACTGGTCCTCACCCTTCTGGAAGTCGGACTGATTGTCAATCTCATGACAGGCGTCAGCTCTTCTAAACCAGTGTGACTGGCCCCTCTCCACATTTGTTTTTGTTTTAAACTTTTAAATTTGAAGAACTTTTAAAGACTCCCATTTTAAGAATTGTGAAAATTTTGCTACCAAAAGTCTTCTCCACTCTGTTCATCTCAAAAGCTTGGGATCATGTGGCGTTCTCTCTTTTCCTGC…	up
Sptlc2	chr12	87309638	87309718	shorten	-	AGO2_bind	TGAGACTACCTATGAAGAGACAGAAGACTGAGCCTTTCTGGTGCTCCCTAGAGGGGGATAATTCCTCCCAGGACAGTGTGTGGCCTTTCTGAGCCAATTCCAGGAACCACACTTCAGTGACCACTTCATGTGAAAGACATTTCTGAAGCTACTGAAGGTGGCCACCTTCACTCCAAATGGCATTTTGTAAATAGTAAAAAAACCAAACTGCTTCACATTCTTCCTCTGTTTGCTAAGTCTCACACACACACACACACATATGATTACTTTGTCCATTAAAAATGTTTTATTTTATAACTATTCTACTTGTGAAATCACGCTGACCCTTGCCTGTGGCTTCTGGAACAGGCATTCCCCGCTGCAGTCACCTCATAGGCTTGGATCCATCAAGACC	up
Sqstm1	chr11	50200155	50200386	nc	-	AGO2_bind	TGCTCTGGACACGATCCAGTATTCGAAGCACCCTCCACCATTGTGATAGTGCTGTGGCCAAGCCCCACCCCCTTTGTCTTGTAGTTGCATCACGTAGAGCAGCAGGGCTTCTATAGATAGGCCCAGTGTCTTGGCATTCTTGTAGAATCTTCAGGTGGGAATGTGTGATGCCTTTTCAGGCAATAGGAAAGTGCATGAGGAGAGTTTTGAATGTGCATATGCTGACGCCTGAGAACAGACCCAGGTACCCGTGGCTGAGCTGAGCTTCCTCTGCTTTCCCTAGGCCTGGCCTCTGCAGGGAACTGCAGCACACACTGCACTCCCACCTGCTCTTGCCGCCAGCATTGCACCAGCAGTCCAGAATTCCTGCCTGACAACCCGTGTTTCCTTTATTAAAAG…	up
Srl	chr16	4476261	4480213	lengthen	-	AGO2_bind	TTTGAGATAGAATCTCACTATGTAGCCCAAGATGACCTTGAACTTGCTATGTAGCCTAGTCTGTCCTCAAATGCATGGTCCGTCCCCCTGTCTCAGCTTCCCATGGGGTAGGATTACAGGTATGTACCCCTAGGTCTAACTACTGTAGCTGATGTGTGCTCATCTGGAGCATTACCCCAGAGTTCATAGTACGCATTTCTCAAACACTAATAAAGGTGATTGTGAACTTGGTGTGGTGGCTTGTGTCTGTAAGCCCAGCAC	up
Srr	chr11	74904027	74906794	lengthen	-	AGO2_bind	ACTCTTACTTTCCAAAAGAATTTTTTCTGCGCATTTACTCCCACAAGGATTATCTGCTAATTAACCTTCATGTCTCTCTTTCTAGGGCCCTCTGAACAATTCTAAACCTTGAT	up
Srsf10	chr4	135868382	135869835	shorten	+	AGO2_bind	GACCCTGGGTGCTATAATTAGATTATTTTGAGGCAGACAGCTGTTATCCCAATGGACTTAGTATATTCTGTATTGAAGAAAGTGTTTACCGGATACGACTTTTTAGTGATCTACTTGTACATTTTATAGGGGACATATTATGTGTATAGTTAATAAATAACTTTATAGTGTCACAAATGTTTTGGATTC	up
Srsf2	chr11	116849904	116850636	shorten	-	AGO2_bind	TGGCTATTAAAAAGGTTATTTTGTAACATTTGTCTAACTTTTTACTTGTTTTAATCTGCCTCAGGTGGCAAACTTCATTTTATGTGCCATTTTGTTGCTGTTATTCAAATTTCTTGTAATTTAGTGAGGTGAGCGACTTCAGATTTCATTATTGGATTGGATATTTGAGGTAAAATTTCATTTTTGTTTATAGTGCTGACTTTTTTGTTTGAAATTAAACAGATTGGTAACCTAATTTGTGGCCTCCTGACTTAATAAGGAAACATGTACAGCCATTACATACAGCCTAAAGCTGTCAGCAGAATGACTCAACATTGCCTTCACTTCTTAATAATTAAAAACCTATGAAAGTTGGTGTAATTTGTTCATATATGTTATTTACCTTCAGGTCTATATGAT…	up
Srsf6	chr2	162935212	162937122	shorten	+	AGO2_bind	TAAAGAAAACTGGTTGTAGTTTACTATTTTACCTACCTAAAAACAGATGTGATGGCTCTTTAAGAATTGGGTTTGACCAAAGTTCTCTTTGTTTTCAGGGAAAACTATATAAAAGCTTTCTGAGCCA	up
Srsf7	chr17	80200083	80201313	shorten	-	AGO2_bind	CCGTTAGGGAAAAGTTATTTTGTTTACATTATTATAAGGGATTTGTTATGTCTGTAAAGTGTAACCTAGGAAGGATCATCAACCATCTAATCAAAATGGATCTGGATTATTACTCTGTAAAATTCACAGCAGTAAATATTGTTTTGTTGAATGTATTAACATCTTATGGTCTGAAAATGTGGGTTTTTATTTGACACGTTTAAATAAAATGTTTCTAACTAGATGTTTTGATTTTTGTGTTCAATATTAATACTTTTCAAT	non_up
Ssbp2	chr13	91701121	91701246	nc	+	AGO2_bind	CAACTGTACGGAGCGGCACATTAGCATTGCCCCCAACTGAACTGCGATGATTATCTGTGTGTATGTGTGGGAAGAGAATGCATCGTATATGCAGATCTGTATGCACATATACGCATACGTGCATTGACCCACAGGACATTGTAAGATAGTATCACATGACATCTTAAGTAGAAGTAAGTAGGACTTTTATGCCATCCTTTTTTTCACGTTTACACTTTAATTATTAAAGGTTGCTCCTGCCCTTCCCCAACTATTTTGTGCTGTGTACATCACTGCTTTATATAAGTTATTTTTTAAGGTGAACTCAGATGTTATGGTTTTGTAAATGTCTGCAATCATGGATAGGAATAAAATTGCTTATTTGAGAGCTTTC	up
Ssfa2	chr2	79672650	79672967	nc	+	AGO2_bind	TCCCATTAACTAATATAGGCATTGTCAGTGATTTATGCTGGTGGAGGTGTTGTTTGTCCTATGGAAGATATTTTCTACTGAGCTGGGCTACTGTACACAATGGACAGTGTGCATTTCTGTACAGGTTACGGTTCTATGCATAAACATTTTAGAAAACAAACATAGAAACTTAGGCACTTTGCTGACTCCTTTCTGAACTATCAGACTGGCCATTTGAAAGCCTAGTATTTATTTGTATGTCAATATTTGCCCAGTTGATGTCCTATGTAGAGTTAATTGTAAAACTTGAAGAATTTCAGACATAACCAACTTATAAATGACCTATTTCTTCAGGCTAGCTTCTACAACACTGACCTCCATGAGGTATTTACTGTGCAATAACAGATTCGTCTTCTGAGA…	non_up
Ssh1	chr5	113937097	113941679	nc	-	AGO2_bind	CAGTAGAAGAGGCATAGTGCACTTTTTTTTTTACTTCTGTTGGTGTGTACTGTATATATATATAGTCTGCGCGCTTCTCGTGATGAGAATAAACACTTCGTTTATAAATGTCCTGTGTATGCTATGCTTTGCCTGTGGCACTTGCCAAGATGTCCAT	up
Ssr1	chr13	37977622	37978196	lengthen	-	AGO2_bind	GCGTCTACTATAGCATCAGTAAGTATTTAGCAGAAACTAACTCCATAATGAATGGAATTCAATTCCACACATGGTTTGTTCAAGCACACTTAATAAGTAGTCTACTTTT	up
Stard5	chr7	83641105	83642326	nc	+	AGO2_bind	TTCTCTCTCTCTCTCTCTCTCTCTCTCTCTCTCTCTCTCTCTGGTTTTGTCTCCATATTAAGCTTACTCACTTGCTATACCATTATTTAGGATGTGATCCACCTTGGGATTTTTGAGACCAGCTTTCTCATTGGCCTTTGACTCACCAAATAGGCTAGATTGGATGACCAACAATTCCAGGGACCAGTATCTTTCTGCTTCC	up
Stim2	chr5	54119701	54119935	shorten	+	AGO2_bind	CAGAGTGTACAATGGCATCCTGGAGAAATCCTGCAGCATGCACCAGCTCTCCAGCGGCATCCCGGTGCCTCATCCCCGACACACATCGTGCTCCTCAGCCGGCAATGATAGCAAGCCAGTTCAGGAAGCCTCGAATGTTTCCAGAGTAAGCAGCATCCCACATGACCTCTGTCATAATGGTGAGAAAAGCAAAAAGCCATCCAAAATCAAAAGCCTTTTCAAGAAGAAGTCTAAGTGACTCGGCTGACGTGATGGAATTCCATTCAAGTGGCATCTGTAAACTGTTATCTCCCACCCTCCACTCCGTTTTTATTTTACTTTTAGGAATGTAACTCCACTGGGGCTTTCCAGACTTGATGCCATAGTGGAAATGTCCGTAAGGGCAGCTGTCTACTGTCT…	up
Stk11ip	chr1	75536497	75536936	nc	+	AGO2_bind	TCATGTTGTGTGTGGGGAGCAGCTGACAGCCCTGCTGGCCTGGATTCGGGAGCCCTGGGAAGAGTTGTTCTCCATTGGACTCCGGACAGTAACCCAGGAGGCTCTGGACCTGGACCGATGAGGCCTCTTCACTGACTTCGCTGCCTCCCCCTGGAGTTGCACTGCCGATGCGATGCCCTTTTTCCTAGTCTCTAGGTCTGGCTGCTTGCCTGGCTGCTGTTGGCCATTGGCTTGGGAAGCTCCAATGACCACAGCTTAAGAGAAGGACAAGAGAATCCATCTGGCCCTTGGGTGACCTGCCTAATAGAGCAGGCTAAGTGGTCAGTGCAAACATTTCTCCAGCACTTACTCTCAGGTATCAATAAAGTTGTTGCCAGGTGTCATGGGTAGTATGTAGAA…	up
Stk36	chr1	74636043	74636895	nc	+	AGO2_bind	ACTCCTGAGGCCAACCCACAGCACATGAGCCCGCACTCCTGGGGTTACCTCCAGCCTTCACTGTCCTACTGTTGCCAAGATTTCCTTATTCTCCTACCCAAGCTACTAACTCAGCCAAGAGCTGATGAGACTGAGAAAGAGTGCTGAGCTGCCAACTCCCCTCCAAGTGAGAAACTAGAAGAGATTTTCTTATTAAAGCTTCCTTTCCCTAGACTTATGATGACTTGAATCAGTAAACTTCATCACTGTTGGTGCCAGAGAAAATCCCTTCCTCTCTACACGTAGGGATCTTTCCTCCAGTAATGGGCCCTCAA	non_up
Stk4	chr2	164152220	164155525	nc	+	AGO2_bind	TCTTGAAGGGTTTGTATTGGTGCTTTTAACTCAGAATTCTAGACCCCAGGAGCAGAGACTCCTAGTTCAGTGATAGCTGGGAAATTTTTTACATTGTTTCTTTTTGTTTTCCTTCTAGTAATAGCTTTTGGTTGCTCGCCCTGGAAGACTTTTTAAAAATCTATAAATATGCATATATTATATATATATATAAATTATAAATAGATTCCCCACTCTGTGGTGGTGTCTCTGTACAGGTACAGTTTCAAACACTTTGCCTCTTTCCTGTGAGATTATGGTACTGTGCAGCAAGCGG	up
Stmn2	chr3	8560500	8561607	nc	+	AGO2_bind	CTGTGGGTGCCATGGGTGATGATGTTCATTTTAAGCTTTTGCCTGTAGTACAAGCACATAATGCTACTGAACGTTTTTCCACTTGGAGACTGTGAGCTGGTTGCTGCATTAAAAACACAAACAA	non_up
Stom	chr2	35313990	35314821	nc	-	AGO2_bind	GGACCAGGAAACCCTGTGTCCTGGTAAAACACCTTGGAGACAGGAAACAATGCCCCTGGTTTTCTAAATTTCCTGTCCAGACACCAACTGGCCTTTGCTTCTGTGCCTTGTGAATTAGTAATCCAGTAGGCTAAAACTCAGTCACAGGGAGGGGAGGAGAAGAGCAAGCCTAGAGGAAGGGGTGCTGGTGGGAGGGTTTCCACGCATTCCCCCCTTCAGCTGTGTACAATAAAGTGCGTGCCCTGTGACCCGACTCTGTG	up
Ston2	chr12	91633013	91633118	nc	-	AGO2_bind	TGCACTATTGTGGCTCGTTTTATGTAAAACCAGTTAACTTTAAAAAGAATGTGCCTATGTAATAATAAAGTCTACACACTGGCAATTTCTGCAGAGGTGATGTTTTGTTTTAGATGTTTTCCTGAATAATCTGTAATATCTTTTGGGGGGGACTATGAAAAGGAAGTATTAATAAAAAATTTAAGCAAAGTGACATTGCAGTGTTTAATG	up
Strn	chr17	78649913	78653965	shorten	-	AGO2_bind	GGTGCAAGAAGTTTCTTTTGTAAATTCAGGGTATGGATAAGCTAATAATGATATCCAGTTCTGGTGGCTCTAAGTGTATTATTTGTTTTTAAATAAAGTGTACAAATATAGTTCATGTGCTCCTAGGTGTGTCGTGACTTGGACTGT	up
Stx16	chr2	174099598	174099666	nc	+	AGO2_bind	CTGTGTGAAGCAATGTGTGTCTAATTTAACGGATGTACCATTTTCTCTGCTAATTGAGAGAGCATTATTTATTTGTTTTGACACAAGTGCGTGCAGTGTTTCATCCCAGCTAATGGCTTCTTAAAGGTAATAAAACCCTTCAACCTAATTGGTCAGATAAGACTTTTTCCTTGTATGCTTAAATAAAGCAATTAGTGAAA	up
Stx7	chr10	24188284	24188962	shorten	+	AGO2_bind	CAGGAAAACTCTCTGCATTATCATTTTTATCCTCGTGGTCGGAATCGTGATCATCTGTCTCATCGTATGGGGACTGAAAGGCTGAGCCCCGAGGGCGTGGACGACTGCATGATGCTGTCTGAGCGATGCAGGCAGATTCTTGCGATCACTTTCTCTTATCGTTATCTTGAGGCTGTTGTGTAAAATGATGGTTCCATACTTTGCCATTTTTACTAGGGTGGGGGGATTCTTTTTGGATTCAGTCTGATATTTTCTAATACCCAAGGCTTTTCTAAACACCCTTACTGGCACAGCTTCCCTGCTTTTTAGTTCAACAACTGTTAGGTTTTGCTCACGTTGTATATGCCTTTCATTTGTAATTTATTTATTGTAACTTTTTGACTGAGTTTTGGGAATTAT…	up
Stxbp1	chr2	32787602	32787962	nc	-	AGO2_bind	TCCCCTGCTCCTCTCCAGTGAACCTTTTCCCTTAGGACTGAACCACACTAGCACCGGTTGATTTCTTCTGTAGCGCTTCTCCCATCCCTTCCTCCGGTCAAGCAATGCTCATGCTTCAGGATCTTGTTTGTCGAACATGTGGGGTTTCCTTTATGTTATTTATATAAATAATTTCTCAAATGGATATTTAAAAAAAAGCTAGTCTGTCTTGAAACTTGTTAACTTGAAACTCTTGAATCTCAGTGTTTAAAGTATGGAAGCACAACCGTGTACCGCTCTGTACCGTCCTGTACTGCAGCATTTGAGTCTAATAAAGACGTCAGCTCTCACTCATGGTGCCTGGGCCCACTGCAGAGCTGGTT	non_up
Sucla2	chr14	73595647	73595789	nc	+	AGO2_bind	TTCTCTCTTTCAGGTTGTAAAGCTCTCTGAAATAGTGACCTTAGCCAAAGAAGCCCATGTGGATGTGAAGTTTCAATTGCCAATATGAGCAAGACCTTGGTGGATGGCTACGGGTATTAATGTGCTGTAATTCTTTATTATACTGTGGTCTCTCCTAGTGTCCCTTTTCTTTTAATGTGTGGAGAATGTAATCACCACATAGGCACACATACCTTTGAAAGCATTTGCTCTGCATCTGATTCTGCTGCTGAGAATGGACTGTTTATATAAAGAATGTCTGATATAAACTTACGGTGGTCTCTTTTCTTGCAGCCATCTTTTTTTGCTTC	up
Sumf2	chr5	129863007	129865583	lengthen	+	AGO2_bind	ACATTTTTTAAACTCTCTCCCTTTTTGCTTTCTCCCTGGCTGGTTCAGCTTTCACTTCTGGGAAATTCTGCAGAAGGAAAATGCTTCCTTTGTGAGGTGTGCCAAAGCCTTGCTGCCAGAACCTAGCCTCGCTGGCCTCTGAAACGAGATACTCAATATGTGGCAAGGCTGGTCTCGAACTCTCGATCCTCCTACCTCAGCTTCCTGGGTCCTGCTGGGATTACACACCACGCCCACTATTTAAAAGCCCCAGTAAAGCAAATGATTTATGAAGTGAAGATGTGCATTGTGGGAGAACCAAAGTCAGTGCCCCTCTAGGAAGACAAATGCCAGAACCTTCTCTGAGAGTTAGCTAATCATGTAGGGCCTTCTGTGTATCCT	up
Supt7l	chr5	31514573	31515288	nc	-	AGO2_bind	ATTGGGAACCCAGTAGCAAGACAGACAGTAACAGCTAAACTTAAGTCCATCAGTCAGAGTTCAAACTATTCATGCTACTCAGGCCTCTTACAAAGTGAGA	non_up
Surf4	chr2	26920040	26920827	nc	-	AGO2_bind	TTCTGAAGATGCTTTAGCTTTATGTGGGAATAGGTATAAACCTCATTTTTATGCTGTATTTTATATCTTAGTTGTGTTTGAAAATGTTTTGATCTTTGGAAACATCAAAATAAATAATGGCATTTGTGGTATATAGTGTGGTCCTATATGGTGAGCAGCCAGAGCTGGGAGCCTGGCTAGGCTTCGGGATGCTACAG	up
Swap70	chr7	110282499	110283439	shorten	+	AGO2_bind	GATCCCAGCAGTCCTGGCATCTACATAAGGACTGGATAGAGTTCCATTAATCTCTGCCTTTTATGACTGGAAAACATTTGCCAATGGAAGTCTTACCAATTTTTCTTAAGATTTTGGGCTGCTTAATAAAAGTAATTTTATTTAATGTTTATAGTTGCCTTCATACAGTTTAGATTTGTGTGCAAAGTATCACTGTGTCACGAACCTTCTTAGTGGATAACTTGGGT	non_up
Syde2	chr3	146020851	146021721	nc	+	AGO2_bind	TCCCTGTGCAATGTCATTTGGTCATATTTCATTTGCAATATGAATGCTGCTGCTATAAGAAAAATTTTTATAAATGTAAAATTATACAGGTATTAATGTATTTTGTATTAACATTTCGTAATTATTTAAGCTTATAAAATTAAATATTTTTATGGTTCTGAGAATATATATTTATAACTTAATTATGCATATAGGTTTTAGAATGAGGGAAGGGGTTGGTTACAGCATTCCAAATATTTTAAAAATAAGGCCAAAGTTATTAGCTTAAAAATGTCTTTTTCAGGGAAAGAATGTTTAAGTTAAAAGACAAGTTACATAAGACCACTTGAATAAAAACGCACCAGAACTATTTGAGTAGAAGCAATTGCCTTTCTGTTTTTGCTTTGTAGACACAGTCTC…	up
Syf2	chr4	134937164	134937541	shorten	+	AGO2_bind	GGTCGGTCGGAGGCTTCTGCTGGCAAATTCAACCTCCCTCGTGGGACCAGTCGATTACTGTCCCACTTCCCCTGCCTCCCCACTGGGCTTCTGAAATAAATGTCTTTTCTCACCTCCTCTGCCACATGCATATGTTCACATTTTTGTGCTTGGATAGACGATGTATTTCTTGTAGTAATTGATGTTTTGTAAAAATCTAATTTGTATAAATCCTAATTATTATTTTTCTATGTATTTTAAATGTGCATAACCATATAACCTTTGAATTATTGGGGCTTAGATGTACACGGGTGCAGTCACTGCTGCTTTTGAGTGTTGTTAGGAGGAAGACGGAAGCTCCAGCCG	up
Sys1	chr2	164464933	164464962	nc	+	AGO2_bind	AGTGCCCTGGGCTTGCTGTACTTCATCCGGCGAGGGAAGCAGTGCCTGGATTTCACTGTCACTGTGCATTTCTTTCACCTCCTGGGCTGCTGGCTCTACAGCTCCCGTTTCCCCTCGGCGCTGACCTGGTGGCTGGTCCAGGCTGTGTGCATTGCACTCATGGCCGTCATCGGGGAGTACCTGTGCATGCGGACGGAGCTCAAGGAGATCCCCCTCAGCTCAGCCCCTAAGTCCAATGTCTAGAGTTGGGCCCTTTGGACACTCTGCTGGCACTTGGGCCCCATCACCTTGGGCTGCTCAGACCTCCAGATGGGGTCTGGCCCAAGTCTGAGCAGAACCCTGGAAATGTGAAGTCTGTTGGTGGAGAGATAATGAGGTCCCATCATAAAGGCAGGTAGC…	up
Syt11	chr3	88744701	88747404	nc	-	AGO2_bind	TGCTGTGACGCTAACCTGCAATATGTAATGCTATCTTGTATGTGGACCTTGTTAATGCGCCACACACGTGCAGAATAAAGACTGATTCTGATTAAATAGGCACAGTGCTACAGCCT	non_up
Taco1	chr11	106073594	106074838	nc	+	AGO2_bind	TGTGGTACCGTAGAGTGGAAATGATCTTCAATAATAACAGTAGTGACTTTTGGATGCTTTGTTGCTGGTATGACTCTTGAGGTGTCCTGATTTGTGTCCAGTTTTTGAACCTCTGGACTAACTGACATTCAAGCCCACATGCTTACTTCTCTACTTTCATACTAAGATTGTCTTTTTCC	non_up
Taf3	chr2	9915290	9915605	shorten	-	AGO2_bind	TAAAAAGGACATGTAGTTTCCACAAAAGTAAAAAAAGAGAAAATACTGTAGCATTTGTGTTTATATTGTTTTATTTCACAGATTTGTTCATGGATATTGTGCTTTAAGGTTGAAATGAAGTATATTAT	up
Taf4	chr2	179912152	179912444	nc	-	AGO2_bind	TGTGTTTTTAGCTCAGAGTGAAGACTTAGATGAAATAAAATCAGAGTTGAGAAGAATCAACAACAGACTGTTTCTCAGTGTGGATCAAGTGTTGGAAATGGTTGGTGTATTTTGTCAGTAATTGTACATAATTTTTGGCACATAACATAAAATGGCTATGTAAACTATAATTATTTTGCTAAGAGACTGTATGCAAGCTGTGGCCAACCTTACAGGCGTCCAGAGCAAAGCCCCTTCTTTGTACCTATTTTTTTATTACAAATATACTAATTGGTTCTTTATATTTTCAGAGGTTATTGTATTAAATTGTCTATTGATAGTACTTTTATGACTGTAAATACTTGGCTTTCTCCGTGTGGATTCTCATGTTAGACTTCAATTCGCACGTGTGAACTGAAC…	up
Tanc1	chr2	59844226	59845718	nc	+	AGO2_bind	CAAGCCTCTAATGTCCTCTAGGGAAAGTGTTCAGACAGGACCCTTGAGGTCTGGGTGGCAGTTTTGATTTCCTTACACAGCCCGTTGTTTCATAGTCATGTGTCATATATATATATAAATAGCTAGCCCATTTTATTCAGACTTGTAAATAACTCAAAGGAAGTTAATCTAAAGACAAATAACAGAACCCCGCCATCTCTCTGCATGTTCTCTGTACGCTCCATCATGCTGGTTGCCGCACTGAACGATGCGTTATCACGGCTTGTAACAGTATACCCGCAATGGCACTTTATCTCCTGTGTATGGACACCTCTGAGGTGCTACTTAAATCCGAGTGACATATTTTTCACCTGTAAAGATAAGGTACAGGGATGAACCTTGGCTTAAGGTATTTTTATA…	up
Tapbpl	chr6	125223403	125223933	nc	-	AGO2_bind	AATTCTCTTAGAAAAAGGATCAAAGTGAGGGAAGCGGGAGAGGCTGTGACCACTCATGAATGCCAACACTGTCAAAATAAAAACATGCTGTGACTACAGCGCACTTTCTTCTCTCTCTCCCTGTTGGTTCCAAAACATTCCTAGCTGCTCCAACTCCCAACTCGTTGTTTCAAGGTACGAAGCAGAGGCCCTGGGCTA	up
Tbc1d19	chr5	53903535	53903966	nc	+	AGO2_bind	GTTTTTCATTAGAAACTAATCATGAACTATGCAAACCTGCATACATCCAGAATTAAACTTTGCACATAAGCCAATAAAGATCATGTTCCCTCCTCCGTTAAACCTAAGAAGTTTTCACTTTTTAAAACAATAACCCTACACACCAAATACTGCGCTTGCATGCTGATGATTGTCAAGAGAGAAGCAATAGACATCAGTTCTGCTGAAGCGAGCATCCTCCATGCAGATCCCTAACTGGTAACAGGCTCGTACCATATATGCA	non_up
Tbc1d9b	chr11	50172030	50172786	nc	+	AGO2_bind	CGAGCAGATCCTGGCCTCCATCCTAACAGAGTCTGTGCTAGTGAACTTCTTTGAGAAGAGGGTAGACATTGGACTCAAGATCAAGGACCAAAAGAAAGTAGAAAGGCAGTTTAGCACCTCCAGTGACCATGAGCCCCCTGGGGTCTTGGGCTGAACTGTGAAATGGAAGGCAGTCTCTGTCTCCTTCCTTCTCCCTCGCTGTTTTCTCCTCACAGACACACCTGTTCTTGGAGCAGGGTGTCACAGAAGCAAAGGAGGTCAGGTCCACGCAGACCCAGTTGCCTTACAGGGATTCCCTAGGCCAGGGCAACCTCTTCCTCCCTGCTCTTGGTTACCTGGAGGACCTGCTTTGAGCCTCCTGTTCCCATAGCATTAGAGGCTTTTGGATCTGCCCCTGCC…	non_up
Tbcc	chr17	46891842	46892004	nc	+	AGO2_bind	TTCGGTTTACCTGATATTGTCTTATGTTTGCGGTGATAGGGGTTAGAAATTGTTGAAACTCCCCTCCTGTGAGTCCTATTAAATTCATAGCAGTGTAACAGACTTTTGCTGGTTTGGCCTTCCCCTGCCTC	non_up
Tbp	chr17	15517178	15517414	nc	+	AGO2_bind	CATTTGAAAACATCTACCCCATCTTAAAGGGATTCAGGAAGACCACATAGTTGTCTGCCATGTTCTCCTGCCTTCCCTATCCACGTGTTTTTTAAAACCAGTCAGTTTTGGTACCACTGATGGTACAGTTGGTGAGGACACTCAGTTACAGGTGGCAGCATGAAGTGACACTGTGTGTCCTACTGCAGGATACTAGAAAGGTTCCCCCTCTGCACTGAAATCACCCTGCAGCACTACTGTGAGTTGCTTGCTCTGTGCTGCTACTTGGGCGGCACTGCCCATTTATTTATATTTAGATTTTAAACACTGCTGTTGGTGATTGTTGGTTTAAGGGACAGAACTTTAAGTGTTCAAGCCACCTGTACAATTGGACTTTTCATTTTAATCTTTCCCACACAA…	up
Tceal8	chrX	136170083	136170325	nc	-	AGO2_bind	CGCAAGGCATCTGAACCCCGAAGAAGTGATAAGAGGCGTAGATGAGTTGGAAAGGCTTAGGGAAGAGATAAGAAGAGTAAGAAACAAGTTCGTGTTGATGCATTGGAAGCAAAGACATTCCCGAAGCCGTCCTTACCCTGTGTGCTTCAGGCCTTGAAATCGTTTTTTTCTCTGATATTGAAATGTGGCTGCTGCTTTCTTTCTCTTAGCATTTTCTGATGTATCTTTGAACTTCATTTTACTTTTAATAATAATTACCTGGCGGTATTTTCTGTTATGTAGTTTCGTTGTTACCAGCATCTCATTGGATTTTGGATTTTTGACCCATTTTCCACGTTTATCTTTCAGTTGGAAAGTTTCACATTTATGCATGGAAATATACAATTAGACAGCAAATTG…	up
Tcf20	chr15	82808447	82809110	nc	-	AGO2_bind	TGAAATTGGCAGATGCCCCAACATCATGGCTGTATCCTGGATCACTGTGGCCCCACCAAGTATGTAGAGTAGCCCCACAGCAGTAGGTGTACCCAAGGAATGGCTTATCTCTGGCGCCCTCTTTCCTTGGCACATTCCATGTAGTTGGTACCCTTGTGGGGACCCACAGCATCCATGGAAACCATG	non_up
Tcf3	chr10	80409593	80409621	nc	-	AGO2_bind	GAGGCCTTCCGTGTCTTTTTTTTTTCCCTTAGCTTTTTTTTCCGTATGTTTTGTAAGCAACAAATTTTTGTATAAAAGTCTCATGTCTGTTTCTGTTTCTAGAATTTATCGTCATATTTCATGGTCTACAAGGTTATTAAAGTAGCATTCAAAAGACCCAGT	non_up
Tcp1	chr17	12924557	12925063	nc	+	AGO2_bind	CAAGCAAGCAGGGGTGTTTGAACCAACCATAGTTAAAGTGAAGAGCCTGAAGTTCGCAACAGAGGCTGCAATCACCATCCTTCGGATTGATGATCTGATAAAATTACACCCAGAAAGCAAAGACGATAAACACGGAAGTTATGAAAATGCTGTTCACTCTGGAGCCCTTGATGACTGATTGGATTTCCCTCTTATTTATAACAGTGTCAGGTGCAATGCCGTAGCCTTGGGTGTCTCACATTAAAGTACAGCAAGCTGACCACCTGGGTTCCTGTCCTCAGTTTGGTCCTCTGGTTTCC	up
Tctex1d2	chr16	32428898	32429100	nc	+	AGO2_bind	TGTTTTCTGTCTTTTTCATTGTAGGACAGCTTATTCTGTGTGGTGGCAGCATTTGGGTGTTTCTACTATTGAATCGTTGGGAAGTGTGACTTCAAGGAACCTTAACTTTTTTATATTGTTAAATTTCCTGACCAAATAAAAACAAGTTGGCACTTTGGTACCTAAAATCTGTTAAGTTGTATATGTTTAAATGGCTTGATTTTATTATGTTATCTCTGCCCTTTCTACATTTGGAAAATATAGAGAAAAAGGGGAAA	up
Tecpr1	chr5	144194445	144195355	nc	-	AGO2_bind	GCTGAGCACCAACAACAGTTCACTCCATCAGTGGCACCAAACTGTCTACACTCCCCAGATGTTCTATTTAATAAAAATTTATACCACAGCGTGACTGACAAGAT	non_up
Tes	chr6	17104897	17105826	nc	+	AGO2_bind	ATCGGGCAGAAGTTCATGCCCGTAGAAGGGATGGTTTTCTGTTCCGTGGAGTGTAAGAGGATGATGTCCTAAGAGGAGTGTACCAAGCCGTATGGAGCCATAGCTGTCCACAGTGGCCTGCATTTCATGATAAACTGCAGTTTGAAAAAAAAAATAAAAGGAAAAAAACCCTACATAATAAACCAGAATATTTTGTCTAATATTTTTTTCTTTTTAACCTTATGAATTTTGTCTGTCTTAATTTTAAATGACTTTTCATGATTTAAAAAAAAACAGTAAAGAATTGTAGCTTTTATTTCTATACATTAATTAAATCTTTGAATTGGAAGCTTGAATTTAATCAGTCCTTATAACTGCATACTCCTAGTGCCAAATTTATATTAAGTGATAGATATGAAA…	up
Tex261	chr6	83768881	83770752	shorten	-	AGO2_bind	TCCCTGGTCTCATGATGGCTCAGGAGCCAGGCAGAATATTGCTTTCTCTTTCTGCCTAAGTCTATCTGATCTATTCTTGGTATCTCTGTATTTGAGCCACCCTACTGTCATCTCTCACCTCCTTTTGTTTTGACAGTTTCCTATGTTTCTCTATCCTCTCACCAGCTGGGTTTCTTTTTGAAATGCATGGTTGGCCAAATCTTTTCAGGCCCCCAACTCTCCCCAGCTCTCCACTGGCCTCAGGATAAAGTCCAGACTCCTTAGAATGGTGTATGAGGTTCCTGGGTCCCTACTGGCTTCACCACTTGACATGGGCTCTGGGCCCCAGCCTCCTATACACAGAGACCATGGCTCTAGCTGCTTTGATACTCTTCCTTCCACTTTGGTAATTTGCCACTT…	up
Tfcp2	chr15	100502796	100504020	nc	-	AGO2_bind	TTTCAAATGGCTGTGTGTCTGTGTGCATGTACAGAATTGTAAAGCACTTAGGCCCTCCTTTTTCACATGAAGTTTGTTTTAGCTTGGTTTTCCAAGAAAACGTTTCTCTGTGGAGCCCCGGCTGTCCTGGAACTCACTCTGTAGACCAGGCTGG	non_up
Tfdp2	chr9	96318983	96323647	nc	+	AGO2_bind	AGCTTCTGTCTCCAGAAAAGTGTAACTTTGCTCTGTTTCTGCATGAAGCACACATACTCTGGTGTCAACACGCTAAGTAGTTTAAATGAGGGAAAGGAAAATGCAGACCACATCTTGCCTGCCTCGTAAGCGTTTCCTCCCTGAATTGAAGTACATAGGCTAATATATTATTTTGTAGTATCTCAGACTTTGCATAAATACTATTATTTTTGTATGGAATTTTTTACAGAAGAGCTATTTCTGTA	non_up
Tgfbrap1	chr1	43047269	43048712	nc	-	AGO2_bind	CATGTTACAAACTATTACTTCCTTACCTTCTTCACACTCTCCCAGGGGCAATTTCACAAATCCCATTTTTAAGATGAATATATAACATAGTTTGTCACAGCCCTGCTCTTTTGTGACTGTCCCCTGGGTAGCACAACAGCTCTGTAAAA	non_up
Tgif2	chr2	156854330	156855576	nc	+	AGO2_bind	GGTCTCTGCTTAGGTTGCCTGTAAGATAAATGTGGAGAAGCACGGTTGTCCCATTGAACAATATTTGAGCAAAAAACTACTGTAAATAACTGGTTTTTGTCTTTTGTCAA	non_up
Thrap3	chr4	126164078	126165013	nc	-	AGO2_bind	GGAACTAAATGGGAATTTGGTTTTCAGTCTCTTCCTGTCCTGAGTTTTATTAAGAAATCCTTTTTTCTTTTTCTTCTTTTTAGGGGATATATAGTAATATTAGTGTAAAGATTTTAATTTGGGCAACTTTGACTCTTAAGAGAAAACAAAGCATGTGAATAAAAATTGAAGTGTTCACCTCAGTTTGGGACCAAACTGCTTGGATCTTGTACAAACCGGTTTTGTATGTTGAGGAGGAGTTTAAGGCCTTTCTGACCACCTCGTGTTCCCCTTTCTACACAGCCATGTATCCCGTGGAGTTGCTCCCAGCCTCCCCATGCACCCTGCTCTGTCTCATTTCTCCTGGGCTGGGCTTCCCATTCTCCACCAGCAGCTCCAGTGTCCCAACCTTTGTAGTCC…	up
Tial1	chr7	128439772	128442281	nc	-	AGO2_bind	TTGAATCCTTTTCTACTAGCATTTCCTCGGTGCCAGTCCGTCTGATCTTTATGTTTGCCGCCAGTGAGAGGCCAACTAAAGCCAAAGCTGTAAACCACAGTTGAAGTAAGTCTTTCAATAAA	up
Timm17a	chr1	135301546	135301681	nc	-	AGO2_bind	CAGCCAGTTGCCATCCTCGCCGTTTGGAGACTACCGACAGTATCAGTAGGACTTGGTTCCCAGGATTCCTGGAACCGGGTGGACTGTAGTTCGGTAGGATTTCAGAAGATCAAGTTACAGTCTGTTTAAAGCCTTAGGTGGGACATCAGCGGCCAAGCGGGCCATAAAGAGACATTTAGCACATTTTTCTATTTAAAAGAGACTCAGAGGGTGAAAAATATATTGAGTTTATTTATTCTTGCTTGGATTGCATCTGTGATCAAAATAAATGTCTAATACCATTTAAAGAATGTATATGAGCTTAGAAGATAAAGGACCAAAGGCCAAATAACAGTGACACTCCACCATCATTCCTTCGGGACTTCTCTGCCTGGTGTTTTGTGTACAGTTATTCAGACA…	up
Timp2	chr11	118301061	118303590	nc	-	AGO2_bind	ATGTGCATTTTGCAGAAACTCTTGAAGGTTGTTGTAAGACTGTGTAGCCGGCCTACCAGGTCCTTTTCATCCTGAGAGTGACATGTCCCTCGTTTTCTGCAGTGGCCACCTCTCTCTCTGGCCCTTGCAAATGCTTCCCATCCCTCCTGCATCTGGTATGGACTTTCAGGACCCTGGTCTCCCTCGGGTCTAAGAATCACCCTCCAACCAGTGGTTCATTTTTCTAGGAGTCCCAGTCAGCCCCATGAATCCACAGACTTCAGCGAATGGAAGCCCTCCCTGAGCCGTGTTTCTGGCTTCAACCAAGTCATTGCTGCCTTCCTCTCCCCTGTCTCTACACACACCCTCAGTGGGGTCTGTGAGGTCTCATGCTGGGGGCAGGGATCTGTGGTGAGGGGT…	up
Tlk1	chr2	70712407	70712927	nc	-	AGO2_bind	GATGATAGTCCCATAGAATGTTTCTCGTGGTTTGTACAGATTTGTTAAAATGTGAACATTTTCTAACTACCTTGTGTGGTAGAAACCAATATTTTTTTGGGGATGCTGTATTTCATTCTTGAAAGGATTTTTTTTTCTTTATTGTCAAATTCATAATGCCGAGACTTACATGTAAGTTGTCCATGGTGCAGACAACAGGCTATCCCTGCCAGCCGCCCCTAACATGTACAGTTACACTGTGGCTCTTACCTGGTGTTGCAAGCCATTTCGTTTGTTTGTTTTCATTGTACATAGACACACTGTCTGTTTAAGATGCTGCTGGAATTATAGAGAATGTAGCCAAACAGTAATAAACAATGACAGTAAAAATGTAAAGACTGTGAAAATTACACTCAAAGA…	up
Tln2	chr9	67220653	67220910	nc	-	AGO2_bind	ATGGAAGTTATTTTTTTTTCCCCCTTCCATAATCCAAAGGGCAGAGTTGTGGAAAGTGGTCAGGGTTAGGTGGGTAGGGGCCGGAATAAAATACTGGGCTCCTCACTCAGCAAAGCTGTTTCAGTTTATGCAGACACACACATGGAGACTATGTCCCTGATGGATCTCAGTGCAGCGCCCCCTGGAGGAA	non_up
Tm7sf3	chr6	146602353	146603488	shorten	-	AGO2_bind	TTATTTCTGAAAATCCTATTCTGTTATTACTACCTAGCTTCAGCAATATATATATATATTTTAATTGCTATAGGGTTTCTGGCTTGTCACATGCTTGCATTTTAGTTGTACAGATTGTTGGAGAACTATTCTTTGTACTGTCGGAACACACTGCCAGTCAGAGCTAAAAAAGGCAGAGTATGCTTTCTCGGAGGGAAATACAAAATATTTGTAAATTTTCATAATTTTTAATACCATTTGTATAATTTTTGTAATAAATACCTACTTTGAAAAAAATGCTTAATGTCCTCCTTATTAGGATGTCTCCAGGAGTTTATACCAGTC	up
Tmbim1	chr1	74288249	74288948	nc	-	AGO2_bind	TAGAGCTATTCTGTCCAGTACTTGATTCTGAATATATCACAGAGGGACACAACTAGAAATGTAATAAAGTTTTATGTTTGGCAGGAAGACCCTTGAGTTGCTGTGGCTTTCTTAACTCTAAGGTGGGAACCCAGTATTTGGAAGAAAGACTTTCCTG	up
Tmbim6	chr15	99408687	99410049	nc	+	AGO2_bind	TGCCTCCCACTGACCTGAGCTTACTAAGGGATGGCAGCAGCTCCCCAGAAAAAAACGACACTGCGAGCCCTCGGGACATGACTGAGTTCCACCTCCTGAAGCCAGACTCCACCTCTTGTGCTTTTTTGCTTGGGAAAAAGGAGTTTTTCTTTAGAAACAGTGCCAAGAATGATATAAACTACTTTTAACTAAGATGCCTAACAGGCTTTTAACACAGGTGTCCATCTCCACTCTGTCCCCGGTCTCTGTCCCAGCTCAGGCTGCGTTCTCTAACTCATACTGTGAAGACAACCGTGTTTTTGATTAAAAAAAATATATCTACATAGTCTTAATTTGTAAAAAATAAAGAAAATTCCTTAACCTTTGCTGGTGTCTCAGTGTTAAATCAGGGGC	up
Tmed10	chr12	85340614	85342785	lengthen	-	AGO2_bind	CAAGTCCTTTCGATCATTTTGATCATGCCCAAAACAACCAAACTGGACAACATGCTTTTCAGTTCAGTTGAAGAGCATTTGCCTTTGACAGTAGGCGTGCACAACAGCATATCCGCTTTATAAACAGGTATATTATCTGCTTCCCTCCGTTCCAGCATAGTCAAAATAACTGAGAATCATACAGTTTCAACAAACCTTGTTCCTTACCATTGTCATGAACCCCCATCAGAGCCATCTTCTGTTTGTTAATGGGAAGAGGC	up
Tmed7	chr18	46585941	46588035	shorten	-	AGO2_bind	TTAAATGTTCCATCTACTTAGTTGTGAATGTTTTAAGCACCAACGTTAATGTGATTGCTAAGCACGGGCATATGTAAAATTCTATGTCTCCTTGCCAGTAGACTCTGGATACTTACACTGTAATTAAATGGAGTCAGGTATAGATTTTGCCAGGTTTGGCAGACACGATGCCTGCATTTAATCTGTGCCTCTCAAAACGTCCTGATAGTAAACTATTACTATAAATCATTTTTAATGAGACTATTGAGTCAAACTTGAAATCACCAGTTACCCAGTGTCAGGAATAGTATGAATTTAGCTTCATCTCTCAGTAGCTGGCTAAATTTTGACAGCTATCTGTTCATAAGAAAATAGATACCCACACATAAATGCTATATGATGTTTTTCTTCCTCCTATGA…	up
Tmem110	chr14	30874966	30875125	nc	+	AGO2_bind	CCAAGTTGGAACAGGAATGCTTTCTTAACTCAAAATGGCTTTTGTAACTCTTTATTTCTAAAGCCAGTTTTATGAGCTGTGACAGTGTTACTGTTTTTTGAGTATGTGTTCATTTCCTACAAAGTATCTATGGGTCTAATGGGCAAACAGATTTTTAAGTCTTCCGTATACTGTTGGACTTTTATATTTTTAAGTTATAT	up
Tmem120b	chr5	123117328	123118210	nc	+	AGO2_bind	AAAATTCTTTAGTTATGTGATAAAAATGAGAACTCGCCTCCTCCATGGTGAGATTCGACATAATCCAGATTTCTGTTTACCTTGCAAAAACTGGGAAGGCCTGGCAACATTCCCAGAGGTCAAGAGCATTTACCTGC	up
Tmem128	chr5	38269235	38269623	shorten	+	AGO2_bind	AGAACATGACCATTTAAAGTGAACAAAGCGTCCAGCTTGTCGGCTGACGTGAAGGAGAAGCTCAGTGTGCACTGCTGTCTCCGCAGTGAGTTGTTCCATGGAGAAACTGTGACTCTCTAGATCTGCTGTCGAAATCAGAATAAATGATCTTTCTCTCTGCTGTTCAAAACAAGTGATTGCTTCTCAGCAGTTTGTGTTAGAACTAGCGAGTGTTAACCTGTCAGCTTTTAGAGACAGTAGTAGCTCATCACAGGAGCACAGTGCCAACAGTTTTACAGATTCTGGCCTGTTCTACTTGAAGGCTAGCTGCCCTTGTATAGGTGACTGGACACAAGCATGACAGAATCGTGTTGTCACCGTTAGTAGTCACTGGATAGCTCGTATTTGTCATAGTTTTTT…	up
Tmem135	chr7	89140195	89140523	nc	-	AGO2_bind	GGACTGATGATTAGTACTGTGTTTCCCTTTGAAAATGAAGTATTAAAGCACTGAGAACGCCTGGCTACCTGGACCTCATTTTCTCCTCTCAGGTTTTATGTCT	up
Tmem168	chr6	13581294	13581965	nc	-	AGO2_bind	CCATTTTCTACCAATGACTTGAAAACTGACATTTTATTTAGAAAGAAGTCACACCATCAGGGAACTTGTATACTGTTATCTATGCAGCATTGCTACAGCCTATTTCTATGTTTTGAATATTGTACTCTTAATACTTTGAATAATATTTTGTTAAAAATTAATTTTTCATTTAATGTGAAATTAAGAGTTCCTGAATATTTTACTGTATTAAAAGTGGAAGTTATACAAAATGCCTTTGCTTTTAGAGTTTATGTTTGGTGGCATGTTGATTTGAAAATATTTC	up
Tmem170b	chr13	41635394	41641356	nc	+	AGO2_bind	GAGAAAGTTATCATGTTAAAGTAATACGGAGCCCATTGTTCAAATCTAAAACTAACTAAAGATTACCTTGATACATTGACTATGTGAATGAATGGACCAAAGAGAATTGCGCTTGTTTTGTGCTCTAGGGTGAAAGTCTAAGGGGGTTAGTTACCTCTTTAGAGACTGTCCTGCGGTCATCTCATTGTCAAGCTAATTTGCATTAAGAATTGTGTTCATGTGTGCACTTTTAATTTGATGGGCATTTTTAGTTTCTTCAGTTATTTCCATTGGGATTTTGTGTAACTATCAACTCTTGGTATTTTGAAATGCAATTGAGTAGTGTGGATTTATGAAACTGTCTATATATCTATTTATATGGTAAAGTTTTCAAGAAGCTGTTTCTTATAGAGACAAAGT…	up
Tmem189	chr2	167643240	167643298	nc	-	AGO2_bind	CTCCTGTCCATGTGTCCAGCCACTTCTGAGGTCTCCCTGCAGAGACATCTTCATGGGCACAGCTCTTGTGAAGGGCTTGGTCATCTGGGGAAGGGACACTGTGTCCCTTCTGGCCAGTGTGTCAGAGGAAGAAGAATAAGGCTTTTTTATTCGGATTTTTTTTAAAGGTGCTTGCTTGTCAATGTAAATAATAGAAAGCCTTAATATCTTTCTGTAACATGGAGTAATATTTTAATGTCATGTTTTGGATGTATATAATATATTTATAACAGAGGAAGCATCTCCTTCACTCTGGTTGCCGTGTGGTGTTTCCGGATGGCTGCATAGAGGGAGCTAGCCCTGGCCTGAGGGATGGGGGCTTTATCCCCCGACACAGTGAAGTGGTCTAGATTTATTTAT…	up
Tmem30a	chr9	79768941	79770797	shorten	-	AGO2_bind	TAGAAGGCTTAGAAAAATGTATTCATTTGCAAGTATTTTGGCACAAGAAATTTTCCAACTGAATAGTAAGCAAAAGCTAAGTTGTTTCATTGAAATCATAAGGCAGTTTAAGATAAACTGGAGAAGATAACTGTTCTAATAGAGGATAATCGAATTGATTGTCAAGTGGATGTTATTTATTGGATAGTGACAGAGTTTATTTGTAACCTTAATTATATTAAAAGTTATTCTGTTAGGATGTTTTGTATTAATAAACGTGAACAAAATTAATCGTGCTGTTTATGTGTCTTACTAAAATAACAGTGCCCATTTTTTCATGTTAACGGTTAA	up
Tmem57	chr4	134802759	134804109	shorten	-	AGO2_bind	GCTCTAAAATTTCCTGTTGATTGGCATGTGTATCTCATTTAAAGCAAAATTAGGTAGAACAAACCAGTCAGTAAGATTAGAAGTATTACAGAGAATCATCCTTTTAATCACAGATCTTATTTTGGAGTAAAACAAACTTCTAGCTTTAGCCAGGTGTGCATGTTGTCGCCATTTGCATTTTGAGTCATCTTGTGTAAATGTCACCATGAAAGTGTTACTCAGAATTGTCATAGTTTTTTTCCCCCCATCTTTGTGCTAA	up
Tmem64	chr4	15285341	15286749	lengthen	+	AGO2_bind	CAGGTGGCTTTCCTTCCCCTGCTGATGCGTAAATCCCTCTGCCTCTGAGTAGCAGTAGAAGACCAGAGTAACTGGGACGAAAGGCACCTGGTCTACAGTGCATGCCTGGCCTCCAGACCTTTGTTATCGGTAGAAAAACAACTATACATACTGAGTCCTTACTGTCTGTTTAGTTAAGTTTCAGTTAGTTTAACCATCCCAATAAAAGAAATATTTGATTTATCCTTTTTAGTACAACTTGGCAACATTTTTCTTGTGTTTCTCATTGGCTATTTTTCGTTAAAGGAATCTTTATTTGAGATCATTATTTTCATGCTTGCTTTACAATTCATGTATTTTGAAGTGCATTATATTTACTTAGCATTTGTAACTTGAATGACTTCACCAAATGAATACCTT…	non_up
Tmem87b	chr2	128852619	128854262	shorten	+	AGO2_bind	GATAACGTGATTCTCCTGAATGCTAACACAGCACTGTTCATCTTTTGTAATGATAATTTTATTTGATTTTTTTATACTGAAGTGACAATATTGGAACTCGAGCATGTTCATATATTTAATCTTGTCCCTTTCATTGGTGTACACAAAGCTCTTGTTTGTAAATACCACCATGCACTACACATCACGGAGTCTGAGCTCGGGAACACGTATGGGCAAAGAGAGACGTCTTGAGGGTATGTCCAAAGACTTGCAGGCCACAGGTACACGTGCTGCTGCTACTTCTGCTGTGAACCTGGCCATGTGACTCCCCTACAGCACTTTATCTCAGCCCCGGTGCACTGTTTCTTGTGAGCCTTGTGGAGACTTGTGAGATATACAAACATCTAACCTTACCATGCA…	up
Tmem94	chr11	115799031	115799368	lengthen	+	AGO2_bind	TTTACTTTTTTTTTTTTTTTTTTCTTACTGGAAAATGAGCCTTTGGGGGAGTGAATGTCAACTGGTTTATATTAAAATTGTAAATTGCTTAAAAAACATCCTGTGGT	non_up
Tmem9b	chr7	109735834	109736565	nc	-	AGO2_bind	GCTGGAAGCTCCAGGTCCAGGAGCAGCGAAAGTCTGTCTTCGACCGACACGTTGTCCTCAGCTAACTGGGAACTGGAATCAGGTGACTAGGAAGAACACGCAGACAACTGGGAAGAATTGTCTGGGTGTCCGTGCGTTTTAATGCCATGTTTGTTTTTACAAATCCTTGCTGGATGGAGGAAGACTCCAAACTGGAAGCAAACCCCATGCTTGGTATTTTCCTGTTAATATATTAATAGAGACATTTTTACAGCACACAGTTCCAAGTCAACCAGTAAGTCTTTTCCTACTTGTGACTTTTACTAATAAAATTAAGCTGCCTGTGAGTTATCTTGAAGCCCCGTGCCTGGAACAAGCTCTCTCTTTCTTGCCACACAGTTCTAACTTGGTGTTCAAGAT…	up
Tmpo	chr10	91147571	91149112	shorten	-	AGO2_bind	TAAAGACGATTTTAATTTTTACAAAGGAGGAAGCCGAATATGAATATTTAGACCAGCACACAGTTTTGACTTAACATTTACTGTATTTAGCTTTTAGATATTTCGTAGACATTTTAAGTACACTTCTGCCACTGAGACCAGAACATGTAGGTCTGGTCTTCCAGGGCATGTGGGGAGCTGACTTAGATCTCAAGTGCTTGC	non_up
Tmub2	chr11	102288475	102289236	nc	+	AGO2_bind	TGGCCTCCCTTCATGTCCAGAGGGTACAGATATCTCTGCAAGCACAACTCAGGTAGAAATGAGGATATCATCTTCCCTCTTTTGGAATCCCAAAGTTCACAGGC	non_up
Tnks	chr8	34826460	34827718	shorten	-	AGO2_bind	TATAGTAAATGTATTCACTACACAGAACACTGAGACTCGTCATGTGTGTGTAATGCCTGCTTCTGCTCCCTCCCAGTGTTTTAAACTCATCTTATCTTTGTGGTAGTAATATTTGTCCTTAATAACCTACAAAACTAAAAAGGTACTTTGATT	up
Tns1	chr1	73910236	73913912	nc	-	AGO2_bind	CCCTCCCTGAGAACCCACATTTGGCTCGTATGTATGTGAGCACGTTGGGGTGCGCATAAGCTATCACCATCTTCTTCTCTTCTATCATCCAAATCAAATGTAAGAAGTCCCTCACATCCGATTAGCCCAACTCTGTCTCCCAGGCCCCCTGCTGGGAAACCCATACCCAGCATCCCTCCCCTGCCCTGGCCCTCGGCTGTGTATTTATAGATGGAAATATACTTTATATTTTGTATCATTGTGCCTATAGCCTCTGCCACCTTGTATAAACCCTGATGTATGCTAAGTGTTCTGGATATGAATGTATGTACACTGATGCTGCCCCCCTCTGTACAGCGGCTTGGCCTCTCACGATCCATTGTATGGCTTTATAAATGATAAAGTTACACAAACCCAGCC…	up
Tomm70a	chr16	57153032	57154533	nc	+	AGO2_bind	CAAGTCGGAAATGGAGATGGCTCATCTGTATTCACTTTGTGATGCTGCCCATGCCCAGACAGAAGTAGCAAAGAAATACGGATTAAAACCGCCGACATTATAAACACAGGGGAAACAGACTGACTCTTTTCAAAGAAGTTTACCCCCTCTTCAACTCAACCCTGAAGACACTGTCATAAATTGTTGAACGGTGGAACTTAGTAGTCCCTTTGTGATGTTGTCATTCATTACATCTGTTTCATGTTTAGGTGTAGTGGGCGTGGCTGTTGAAGGAAGTTTGCAGTCTTGCAGCTTTTATTCCCTGTGCAACAAAAGCTTAGAACCTGTTAAAGGGATATTAAAACAAAGTTGTAGAATACAAACAGTAATTGGCCATGCAAATAAAAACTTTGATTTGTT…	up
Tpd52l1	chr10	31332378	31332702	nc	-	AGO2_bind	GAAGACCAAAATCCCACTGGGAACCCCAAGTTTTGACATTGATATTTAAATGGGGTCTCCAAAAAGCTTAATAAAATGATTTCTTTTTGCATTTGTGTTGATGACCACTACTCTGGAGTATTTACAAATGTCATCTTTAAAAATAGACAACCTGGAGCAGGGTCATAATTGTTCTGAATTCTTGTCTGCGGAACTCA	up
Tpp1	chr7	105745922	105746085	nc	-	AGO2_bind	AGGCTCAGTTTCTTGTTATTCCTCGATAGAAGCCCTGCTGAACTCCTGTTGCCTGCTGCAGATAGCTTCTCCCTAACCCTCAGATGCTGTGAACAGGACTCAACTCTCAATCCTACTGTGTGCCATCAAACTCAGGTCTCCAAACTTCTACTTCAAGATCCTCAACAAGATGCTATAACCAGCATATTTTGTCTCACCCCAACCCCATCTCTCCTTCCTCTTTCCAGCTTGAGATGTGAAAGCAGGGCAAGAAGGTTCAGTCTTCCATTACTGACACTAGCAGGTCCACCCAACGCTTACCACCTCTGCACTGACCGTACACTCTATTTCTCTTCGGGTTTGCTTTTCCGTTCACTGAAGTGAGACCTTTGACTAATCGTTTTGTCTTTCTTCTCTCGG…	up
Trabd	chr15	89086133	89087074	shorten	+	AGO2_bind	TCATGTGTACAGGCTGTGGCTCCTAGTATATGGCACAGCCTGGCAAGACCTAGACCACATTGATTGTCCTTGTGTTGGCTGCCAAATCAGGTGAGACACGGAGCTGGGTGGGGACACAGGGCTGGCTGGCTGTGTACTCTGTCTCACACTTGTGGACTCATTCCCTAGAAAGAAATAAATTTTAATTTTGGAAGCTCCCGCTTTG	non_up
Trak2	chr1	58900454	58902481	nc	-	AGO2_bind	GCTTTATCAATTGTAAATCAGATAATAAAATGTAAATCAGTTAATAAACATGAGGCTTCTTAAATTGTCCTGTGTCTCCTTGTGATTTTTGTTTCAACCCTACACAATCCAGCAGAGTCTTTTT	up
Trim23	chr13	104202850	104203021	shorten	+	AGO2_bind	TATTATGGGCAGTATGTAAATAAAAATATAATAATTTGCCATTTTTCAAGAAAGTAACCGGTCACGCTGTTACAAGTAGTTTGTATGCATATGTAATACTTTGTAATTAAATTATTTAATATTTGACTGATTTTAGTAACTGTGAAAAATAAAGATGTTGCATTTATTTGTGAGACTTTGAATTGTTTTCTGTAGTAGGTAACTGAAAATATGTTGACACTAAGATGTGAACTTGCTTTTCTTGTAAATTAAGAACTTTATTATTTCTCTAATTTTGTTAAACTTTGTAGTTCTTATTCTTAAAATATAACTAAACTAATTTTAAAATTGCTTAAATCTGACTGTGACGTATACATACTGTGGTGTTTGTGTTACTTTTTCTTGGGTGGGCTCCTAATA…	up
Trim37	chr11	87219483	87220683	lengthen	+	AGO2_bind	GAGCTACAAGCTACCTGGTCCCTGAAATTTGTTGGAAATTGGTGCTCAAAATTGTCAGCAGTCAGATAATCAGACTTATTTAGTCCCATTTCTTTTTGTCATCTCTACCTGAAATAGCAGTTCTGAAACTATTAGAAGGCACACAATTCCAGCAGGGTGCAGTAGTATATGTGGAAAAGATTAAGGCAAAAGAGTTCTTTCCAATATAATGAACTAACAGTGTAGTGCTCAATTAATTTAGCAAATTAGTACATTAACAAAGGCAGCTTGTCTACTGTAACAGAAAGCCAGCTAAGTGCCAGAAAGTACCTGGAGGCATTGCATGATCTGATCTGGCTCAGCATCGGTGCGCTTCTGTCTTTGACTGACACATGGTTTAGATGGCCATGGTTAGGTTTT…	non_up
Trim44	chr2	102300124	102303776	shorten	-	AGO2_bind	CAGTCACATTCCCTCCTTAGTCATCTTCCCCTTCCACTCTTTACACTAAACAAGGGAACACTCAATCTTTCAAGGGAATTACATATCTGAGTTAATGTTTCAGTATATCATTTTCATACTGTAAATTATTTTGTAAGAGAGATTTACTGCTATCCCAGGATGTTCGGACTTGGCGCCCCTGTGCATTTGGAAATCAATAAACTATTACTGGAAATACCATTTGTCTCTCAGAGTTGTTCACAAAGGACCCTGCTAAGTATAA	up
Trim56	chr5	137105644	137109785	nc	-	AGO2_bind	AGGAGAGATCCTGAGGGTCAGCCCTGCCCACTTCTCAGTTGTCATGGGACCAAGTGCCTATGCTGTGAAGCCTTATAGTTCTATACATTGTACCTCCTGTTTCTAATAAAGTTCTCTGGAACCATTTCTGAATCAATTACTCTTGTGTACCTAGCCTTGTTTGCTTTCATGGTGCCGAGAAAGAAGACCGAGAC	up
Trip4	chr9	65831759	65833152	lengthen	-	AGO2_bind	TCATTCCACATTGATGTTCACTCGACTGTGAACTGCCTGTTGCATAGCATTGGTTCTTCGGAGGCTGATCACTCTGGATTCCCAGGGAAACCCGAACAGATTCTTGTTCCAGTGATGTACACATGCAGTATTCTCTCTCGTGTTCTGTTGGACCTCTGTGTATAAAGTGGAAGAGGACAGTTAGTGGCATTTATTATTGTGAGAGATGTCTTTTTGACCTCTTGGAAACCTTACCATTGTTGAAAGCAAAACTGTGTTTACTATGTAGTTAATAGTTTACCAAGTAGTAGCACCTTGAATTCCATGCTGAAATTGTCTGGCTTTCTTAATATCACAATAAAATTGAAAGGTAGGATGGGAAGAGAAAAGAAGGGGTTGGAAGTTCTCTGTTCTTTT	up
Trmt10a	chr3	138157119	138158278	nc	+	AGO2_bind	AACCAGGCAGTGCGGTGCTTTACAGAATGCTCAGACTGCAAGAAAACTTTCTCTAGTCTATGTTGTGGAATTTTAAATCTGTTTTAAGAGTTAAATAATAATGAAAAAAACCCTTTAAACACTAAGAAAGGATCGTTTGGTTTTGTGTAAGAAGACTTAAAGATATGATTTCAAAATTGC	up
Trmt61a	chr12	111683139	111683903	nc	+	AGO2_bind	AGGGACCAGGCTGGCCCAGGAACAAAGGAGGTGATGATAATCAATAATCATGTGCTGCACAGGCCACGTGTGTGTCAGCACGACCGTGTGTGTGTGTGTGTGTGTGTGTGTGTGTGTGTGTGTGTGTGTGTGTGTGTGTGTGTGTGTGTGTGTGTGGAGTTCCTGGTGTGCTGGTGTGCTGTCATCTGGGGTTAGGCATCATCCTGAGGGATAGAACAC	non_up
Tsc1	chr2	28687492	28691169	nc	+	AGO2_bind	CTGTGAGAATACCAGCTGCTTTGACAGTGCAGTTGCCACTGTGGAGGCCACACTGCCTTAACTCTCTGGAAAGCTCTTACCCCTCTGCCCCACTACCTCTTATTTATTTGGTATTTGCTTGAATGCTGGCACCATGCTGCCTGTGGGTGGGTGTACAGGTGTTCGTTCTGCAATCTGCAGA	non_up
Tsc2	chr17	24596488	24596519	shorten	-	AGO2_bind	ACACGCACATCTGGCCCGTGGAGTTCAGAGAGCAGCACAGACAGCAGTCAGACAGCTTCTTTATTTGACTTTGTCTTGTCTGTTTGGGGTTGGGGCAGAA	non_up
Tspan9	chr6	127961399	127963864	nc	-	AGO2_bind	AATGGTCACTCTCACACATTCCTGCTGCTGCAAATTCCTCTGGTTCAGACCCCGCTCTCCTCACCCTGATCCGGAGAGTGGAAGCAGACATGTTCCTCTGCCCAGACTGAAACAGAGTCTCAGGACAACCCAGGAAGGGAGGCAGACCCCACCAGACTCACTCAGTTGCTTACTGCCCTGCTGAGGGGAAAGGAAAGGGCCATGTGGGTCTCAGGACCATTCCTCCTTAGGATCCATTGCTGTCCACACTGGGGGGCAGACACTGTAGCCCATGTAACCTCAAAGACAAGATACAGAAACTCTGAGAAGTCAGGCTTCCACTGCCCCCACAGCATTGGGGAGAAGACCCTTGTTAGATGCCCAGTGCTAGGCCAAGCAGTCTTGCCAACACTGATACCC…	up
Ttbk2	chr2	120732816	120738706	nc	-	AGO2_bind	TCCCTTTATGTGTTTTTGCTCAGGCAACCATGGGCATAGAGTATTGAAAAACATGCAGTGCTTTTGTATAGGCCATCTGTACATAAAAGTGTAATTATTTATTTAATTTTCTCATTTGTACCATATTAAAGCTTTGTACAGTGTTTTAAGTTCTGTTTTAAAATTATTTTGTATTTTATTTTTATAATCTAGTAATAAAACATTCAGTCCGCATGCAAACTTTAGTGC	up
Ttc1	chr11	43729508	43730007	nc	-	AGO2_bind	TCCTGATGTATGAGCCTCATTAATTTCCATTTTAAGGTGGTGTCTGTGCAGCCGTGTCCCTGGTTCTGGCTGTTTTCTGTCTGGTGGAGAAGCCTGCTTGTCAAAGCTGACCTCTTAGAGCCGCACAGATGTGCTAGCCACCAAAAACCTCCTGTAACCATGCAAGCCTGTAGTTGAGTGATGACCATACATATGGACAGGGTCCCCTCCTGCTGTCCCTCCCTGCTCACACTTGCTCAGATGCTGCAGTGCAGGGGCTTCAGCATTCTTGAGTTCCTCCGTGTTAATAAAAACATCCTGTGACAGTTGGGGACTA	non_up
Ttll4	chr1	74697973	74701828	nc	+	AGO2_bind	CTGAGAGCCATGTGTGATTTATTTGAGGCCCTGGTACAGGGCTGGATTGTAGTTTAAGAGGAGAAAACATGCTAAACATTGAAGTCTCTTGTTCTGTAAATGAGAGGAATTCTTTGAAGGTCCTGATTTCCTTAGGACCTCTGTCC	up
Uba5	chr9	104047145	104047515	nc	-	AGO2_bind	TGGAATTGAACAATCGGAACTAATAAAACTTAGCGCCGCCTTAGTTGGCATGTGTATCTTCACGGAGTTGTTATGCTGTGTGGAACTAGTGGTTTCCTCCTGCTTCCGTATACAACCTAATCAGTACCACAGCGACAGAAAGAGAAGGGGTGGACCATCCCATCCGTGTCTGTGGCCTACGGCTCTGGACGATAAATAGCACAAATGGAGGATGGACTGACTGTGTGGCCTGGTGGCTGTGGCTGACAGGTGTCTGAGTGAATGGCTTCCTACTGGACAGTTACTCACTACTACTCTGACCAGGAGTGACTTTAAACAGCCTATAGAATAAAAACATCAATGTAAATGAGCTAAATACCTAATAAAAAATGGAAAAAAAAAAAAGAAAAGAATAAAAAC…	up
Uba6	chr5	86109286	86111199	shorten	-	AGO2_bind	TTAAGGTAATTTCTTATCTAACCAATATTGAAATCAATAGAACATTGGTATCAGAAACCTTTTTAATCCCTTTCTAGTCACAAACACTTTAAATACCCTTGATAATTACTATTGTCTTCTTTTTTATTAATGGTTGCAGTTGCCTCGTTTTTCTGAAGTTACCTCTGCTATGTATGTGAATCTAAACAGAACAGTTTAGTTCTGCGGCTTCTGAACTGTATGTAAAGAATCGTCCTGCATTGTTTTGTGTCTGTCATTCATCATAATTCATCCATGTTTGTTGTAGCCATACTTTATTTACCATTGCTGTAATTACTGTTGTATTAATGTACCAGTTTATTGACTGTTGTATTGACTGTGAATAATGAGATGTATTTAGTTTCAGATAATTACAGTTCT…	up
Ubac2	chr14	122020237	122021036	nc	+	AGO2_bind	TTGCCCGCCTCATGGAGATGGGATTTTCCAGAGGGGACGCCTTGGAGGCCCTGAGGGCCTCAAACAATGACCTCAATGTGGCCACCAACTTCCTGCTGCAGCACTGACATCCAGCCACTGTATGACAGTGATGTGCCCGCCACCACATCAGCCTGAGGACCAAGCAGACCCCAGCACAGGTGTTCTCAAGAGGAGACGGTGGTTCCCACCATACACTGTCCTTAAATCCAAGATGGTTGCCGTGTAGTATCAAATAAGTTTGCCATTAAATTAGCATGTATTTTCTATCTTTATTTTTTTACTGGGCATTTCTCAGTGTGGAGAGCCGTCATTCTTACGTGTTCAAATGCATGACGGTTACAGGTTTCGGTGGCTGTTTTATAGC	up
Ubash3b	chr9	41011098	41013633	nc	-	AGO2_bind	GTGCATGTATGTCTTAGTCTTAGGTGTTCAGGTAAATGCATCACTTTGATTGGGCTGTATTCCATTGTCCTTAATCCAATATAGACAGCGTCCTGGGCAACTGTCTACA	up
Ube2g1	chr11	72684308	72684613	shorten	+	AGO2_bind	TGTTTTTCCTGCACTCTACCCACCTATTGCTGGACTTCTGTTGTAATAAGTTGGCAAGCTCTGGCTGGAACTGGGCTGCAATAAAACATGCCAGTCATTAATGCTGACAAGAGCCTAACAAGTGCCAACTAAAGATGATTACGCATTTTGAATTCTAATGAACTGTTTTAACTTTCAGGAAGAATTGTAAAGACATGTACATAGCACAACATGATCCGGATAATATATATACTGTTCATGTACATCCACAAACACACCTTGTACCAAATAATGCTTTCTTGTAGTAGAATAAGAATCGTGTAAATTCTAAAAGACTTTAGCGGGTTTTCTTTTCCCATTCATTGTTTTTTATCAGTTCAAAAAGATTCCTTAAAGCATGTCAGGTGAAAACCAATAAGG…	up
Ube2j1	chr4	33050029	33052364	shorten	+	AGO2_bind	TGGCGGCTCTTATATTCCGACGAATATATCTGGCCAATGAGTACATATTTGACTTTGAGTTATAATGCTGGTTTGTGACTTAAGAGCTGTGACTCAGTTGCTTCATTAAACATTCTGCATTGGGTATAACCTAAGGATTGTTTACAAAAAGATTATTTTGTATTTACCCTCCATTACTTTTTTATTGTTATAAATTCATTTGCTATAAGTAGACATTCAGGCTGTGGTCCAAAAGTTTGTCCTGCCTAGGTTATGGACTGGAAGCCATAGTTCCTTGTCTTACTGTTTAATCTACGTCACAAACAAGTAACTTATTGTGGTTGCTCACAGCCAAGCTGCTTTTCTATGTAGTCCTTTGCATTTTCAGATAAAAGAAGGTGTTTCCACATT	up
Ube2q2	chr9	55206401	55207530	nc	+	AGO2_bind	ATTAGCGTACAGCAAAACGAGGCAGCCACTTGTGAGCAGTAATTTCCACTGGAGCAGCAGGGTCCTAGTGGACCAAACCTGCTTCCTGTTGGTTCAGCATTTCTTGTGAGGAAGAGCCACAGTGCAGAGCCTGAAGTTCTAAAGTATGAGGTCATTTTACCTTTCCATTTATTAGCGGGGTGTTGCAATTGACGATAAACTAATAAACTTATGGAATGGTTGGCACAAAGACAGACTCTTTGAGCAAAATTATGAAAGATACCTAAATTGGAGATCCTTAAATTTTTGCTGTAGTCATGCAGTGGCTTTTACATCAGAAGACCAGTAGGAGTTCAGCCTGTGTTAATTCTTTTTTAAAATGTGACACAGATCAATGTACTTTGCATTTTTATTACCTTT…	up
Ube4b	chr4	149328419	149329076	nc	-	AGO2_bind	CGGTTACCCTCTGAGGATAAGTTCCTCAGCCCGGGGTTCTTTTATATGCTGTGTCCTTTTGGGGTTTGACCTTACCAAAGCAAAGAAACAAAAAACAAAAAAAACAAAAAAAAAAAAGGGTGCAAGAAATGTGGAAATCTGTCTGCTTGTTTACATGGCCCGACAACACCACCTAGGCGCACGCGAGCAGAAGCCCTCTCTGTATTACCGCTCCCTACGCAACATACTTGAATTCTTGAGTTCCCTTTGGGGTGAGAAAGGATTTGAAACCATAAAGTGTTTTAAAGAAATGAACTCTTCAGAAACAGACTTCCTCCTCTTTTCCTTTCTCCTCTGCTCCACAGCCTGTGCTCTGTTCAGTTCCCAACACAATCGACAATAAACGGTGATGCCCATTCG…	up
Ubr1	chr2	120860272	120862592	nc	-	AGO2_bind	TTTAGTGGTCATTTGTCATTTCATAACAACTATGCATTTTGGTTCACTGTGATGATGATCTATATTTAGTGACTGCAACATGTTTATACCACTGATTCAAATTCCATTCATGATGAAGTTATACAGATGATGCATATATTGATATCTTTTATTGCAAAAATGTAAATTAAAAACTTGTATAATGTTCTTGTGCTTTTTTGAAATAAAATATCTTATATGTGTATATTTAAAAAGAAAAAAGGGACTTCTCATGTTTGGGCATTTGGGTTTGAAGTATAAAAACCTTACCTAGAAAAG	up
Ubr3	chr2	70022166	70022546	shorten	+	AGO2_bind	ACACGTTTGACCACATCAATAAAAGATGGGGTCCGCACTACAATGGGCTGTGACACACACCTCAGCATTGCATATATTATCATTTTCACTGAGATTGATTTTCATCAACAATAAGCTTTAATTTAATTTGGGGGGATTGATGTCTTTGCTGAGGGATAAAAAGAAAACATACATTATGCAGCCTTCCCAAAATTAGGTGCTTGGTAACCACAGTAATGGTATAATATTTTTTCTCAAGTATCCGGACAACAAATAATTTAAATCATTCTTTAGTGGTCACTTTTTAAGTGCACAATAATAAAAGCACAACTGTCCACAGAAATCATTGAGAAATGATTGTCCCTATAACGCCCTGTTGGTTGTTCCCCGACAGAGAGGATGTGGTTTATTTGAGGTTTC…	up
Ubxn4	chr1	128277592	128279376	nc	+	AGO2_bind	ACGAGGCAATATATGAGTTTTAAGAAATACTTGTTAATGGTATGAATCCTGGAAAAACATTAATTACCTCAAGTCAATTTGTCTTGAAGAAAATCAAATACAAGTCTTAAA	up
Ugdh	chr5	65413221	65413247	nc	-	AGO2_bind	TACCTGGGATAACGTGGTACTTCAGGGTAGCCAGTGTCTGTCTGATACTAAATGGTAAATGAACTACATGTTTTTAAGGAAACAAAAATATTTTTGTAATCATCAAATTTATACTAGCTATATGGGTATTAGCATATCCAGTAATTATGAGTCTAGAGTAATTTTTACATATTTTTATATTATTGTCCTCTCAGTTACTGAATGAATGGAAAACAATCATGTTGTTTTAAATGTCAGTTTTTGTAAAATAAAAATGAAACCTAGACATTTTCAGCATTACAAATTGTCTACAGACTGCACTTTAATAATACAAGGGAAAGGCAGTCTCGTTCTCATATGTGTTGTCTGCTTATCATTCAATGGGACTTTGAAGCCATGAAATCACTGTGCTAGTATGGG…	up
Uhrf1bp1l	chr10	89819124	89819872	shorten	+	AGO2_bind	AGACAGTATATTTCTGATAGAATTAAAGTAAGTGGTGTCTATTTTAAACTTCACATTCCTCAATAGAACTATATCCAGATAGGCCATGAGACAGCTGGACTGTTCTTTCTTTAAGGTACTTGGGAACCCTGGCCCTTGCTATGACACTCATGGTGCTTTGCAT	up
Ulk2	chr11	61775649	61776573	shorten	-	AGO2_bind	ACTTTTTAAAAATATAATATGAACAAGTTTGGAGAGGGTAAGGTTGGTGTGAAGACAGGAAGTAGGCAAGTGTTGAAACTGCACTGTGACTCTCAAGCTCTTCTTGTATGACAAAGGTCTTGTAGGTGGTGTGTATAAAGCAGTGATGTCTCAGCAGTGGAGAACAGCTGTAAACTTAGTGAGTAACGGTTCTGATATACTACCATTATCAAGGCTAATTGTTTAAAGAAAAGTTTGCCTTGATTATAGCAATAATAAATAAATGCTTTATGTTTCTGTATTTTTATTTCATA	up
Umad1	chr6	8427391	8428768	nc	+	AGO2_bind	TTCTAGAGAACTGTCCTGTGGGTCCTTCCTGACCACGTGTGTTCCCAGCTCGTGGGTCTGCTTCTGCTTTCACCTCTTCTGCTTCCTAGATCACTGCTGA	up
Unc45b	chr11	82942893	82943143	nc	+	AGO2_bind	TTCATCAAGCCGGTGTCATAGAGAGTGGTGCACAGGGATGCTGGGGTTGGTCCTGAACTGTGAAGAGTCGTGAGCTGGGTCCTCCCAAAGTGTCAGTTCTGCTAAGGATCACAGCAGTGCCAATGATGTCTCATTACAAAGCAAAGACTTGGTTGTCTCCTGATTTGTGACTCTTCCTTTTGGTCCTAGGAAAGTTTGAGTGTTCCTGCCTCCCTCAATTTGTCACATCCCAGAAATGTGTAGGATAAGTTCTCTCTGTGATCAGAAAGCAGGTCAGACAATTCTGCAGGCCAGATAACGGGCTGTAGACTGATTTTTGTTTGTTTGTTTGTTTTGTATTAAAAAAAAACTGTGTAGTGGCAAGGAAGGAATTAACAGGTGTGTGACCATAAAGATCAA…	up
uprt	chrX	104506410	104507491	nc	+	AGO2_bind	GCTTTTGGTTTGGAACTTAGTTATTTTGCATGTCTTATGACTATACCTGTATTAAAGTAGAGAATACATAAAGTCTTTTAAAATATATAAGGTTTGTATGTGTTCATATTTAAGCTTCTGAAAGGAGAGGAAACAATTTTAGAATCAATCTTTGCACTT	non_up
Uqcc1	chr2	155846894	155847955	lengthen	-	AGO2_bind	TATGAAGAAACCCTATACTGTGAGGTATGCGCCACTTCTGTGAAAACATTACAAATCAAGCCGCCTTCTCAGTTTATTTAAGATGCTTTTGTTGCAAGCGGGGCTCTGGAGTGAGGCGTCCTCTGTGAGCATGAGATAATAGCACCTTGTAACTCATTACATCTGGGCACTATTTACATAAACCAGAGGCGAGCCAGGCAGGGATTTGCTGATTAATTTATTTTTAATGGACTGAAGTATGCCATGCACCAAAATAAACTTTACTGTGTGTACCTAACTGCTCCTGGAATGGATGGAAAAATTAATGGAACAGATTTTGGCTCCTAACTCTGCACATTAA	up
Urb2	chr8	124047919	124048506	nc	+	AGO2_bind	GAATTTAATGGAAAATTCCTGACCATTATGACTGTACCTAATGTGGTCCTTTCTTTCCTCTCTTCTGGCTGTGAACTGCGTAGAATTGGGTCTATAATTGAATCC	non_up
Usp1	chr4	98935128	98935544	nc	+	AGO2_bind	TATTCTCCATATTCTGGAGTAATTATCTACTTGATGTTTATAGGTCTGGCTTTTTCACCCAAGAAACAATCTCATTCAGTATATTTAGTTTTATAATAGTCATGAAGCCAAATCTCTGCGCTGTATCAGAGGCACAAAGTCTAGAATATGTATATTCACAATGGTGTATAT	up
Usp15	chr10	123113128	123113245	nc	-	AGO2_bind	AGCTGCCACAGGTATCCCCCTGGAAAGTGACGAAGACAGCAATGATAATGACAATGACCTAGAAAATGAAAACTGTATGCACACTAATTAACGAAAGTGCAAGAAGCCATAGGAGAGACTTTCCTGCTGGTGGTGTCTATGGAGATGAAGTTATCACCACATGAAACAGAAGTCTGAGATGAGGAGTTTCAGATACCCGAATGTAAATCCTTTATCAGATTTTAACTTGTGCAGTACTTGAAGTGAAACACAATGAAAACTTTAACAGAAATTGTCTCTTAATACATTTACAGTCTTGTATTTACAAGCTAAATATATATAGGAAATCACAAATAAATCCCTTTTAAGTTTGCTGCTGTTTTGATGAATTATGTTTTCTTTAATTTTTTGGATGTGACT…	up
Usp32	chr11	84984442	84984489	nc	-	AGO2_bind	GTATGAAGTCATCCAGCCCTGCCTGGACAAGTTCCATGAGAAAGTAGATTTTCAGTAATTTCCTTACAGATGTTTTAGTTGAACAGGTAGCACAATCTACTAATGTTGTTTGATCTGTGTTTGTTATATTGGTTGTAATTAATTTTTTAATTCAAGAACTAGCAGAAAATTTATTAAATTAACTATTAACGACATTCACCTTGTAAATTTCTGTATAAAACTTGTTGACAATGCACTGACTTTAGGAAGACATTAATGTACATAGAGTGTAAATAAGATAGTGTTGATGTACTGAAATATGAACTGTATAAAAGTATTGGTCATTGTATATGGCGTGTACCTGTTTATCTGTAACTATTACCCAAACAAATTAAATACTGCAGATGTCCAATGTGGTTT…	up
Usp37	chr1	74435510	74437731	nc	-	AGO2_bind	TGCTGGCAGCTTTGGCCACGTTATTTGTGAGGTGGCTTTTTTTCCTTTGTGTTCAGAGTGACTTGGGTTCTGATTATTGACGTTTGTGTGGAACGGCGCTTTATCTGTGTTTTAGCAGAACTGTTCCTCTTTTCCTTTAAGGGTTTTCCCTGGTTTTGTTTTCTTTTTAAATTA	up
Usp4	chr9	108392262	108392527	nc	+	AGO2_bind	CTGGTGCCCACACTGCTCACCCCAGTAGTCTGGCCACAGTAAACCAAGCCTCCAGCAAATTTGATGTTGTCCTCTAGTTCTTTGCTGTTCATTGAGATGGGCTTATAGTTTTCTAAACTGTCTCTGAAACCCGTTTCT	non_up
Usp47	chr7	112110484	112111385	nc	+	AGO2_bind	AGTGCCCAGTGGGCCACTGTCTTGACTTGGAATCATGTTGTGCACTATGGTCAGATGTACTGTAAAGCCAAGGATGTGCAAAGAGAAACAAGCAAAGCCTGCTACTATGAAGGGAGGGGGACAAGTAGATTCATTGATTGCGGACAAATGTGCACATAGCCGCTAGTAAAACTAGCCTCAAACAGGATGCTCATAGCTTAATAATAAAAGCTGTGCAAAGGCCATGAATGAATGAATCTTCTGTTTATTTCATTGATACACACATTACCTCATTGACAGTTCTGAAGCAAATGCAACTGTGTTGACTTTTGAAAAGCAGCAAAGAGGAGCTGAAGGAGTTCTTAGAGCCAGTGTAGCCCTCAGAGGAATTAGGAAGGTGTGTTATTTTATTTGACTTTT…	up
Usp48	chr4	137656343	137658532	nc	+	AGO2_bind	AGGAGTGACCAGAAAGGAAGACGAAATTGACATGTTTGGGCATTAAAGAAAACGTGGTTTTAAGAATGAAACTCTTACCTGGCTCTTCCAAAAGACAAAAATCCATTCAAAAGAGACTGTCCCACTTGCCTTATGTCAAATAAAGCAGATTGCACTGATGGGCATCAGACTTGAAGGACGTGTTTCAGATTTTCTATTTAAGGTGGGAGGGAGAGG	up
Usp6nl	chr2	6443495	6446391	nc	+	AGO2_bind	ATATGGACACACTATTTTCTTATGTCATCTATGGCATTTTTTTATCTGTATACTTTTTGATGTGGTTGATTGTTTTTAACATGCTAAAAGTAATCCGTGTATTTTGTTCTGTGTCTTCTGTGTGCAGCTTCCCCGTGGCAAGTGTGTCCTG	up
Utp15	chr13	98246816	98248228	nc	-	AGO2_bind	ATGCCTAATCATTTTTAGATTTGTGATTTTAAGTTGGGAAGTATTTTATACTTTACTATTGATGTAAAAATAATGAATTGTTGCTGGGAACTAGTCATTTTTGTTTAATTTATTATGTTAATTCAGATTTCTACATATGGAAAAGGATTGCTTG	up
Uvrag	chr7	98885021	98886748	nc	-	AGO2_bind	TTATGTACCCACAGACATTGCCTCAGGGTTGCAAGCTCTTAAAAGAAAAATTTATCCACATATCCATGTATTGTAAAGAAGAATAAAAGTTGAATTTACTTCACATGACCTGATTTCCCCCCCAGCTTTGTTTGGTGTTTTCCCTCTAACCCCTCATCTCTTCCGTTACATCAT	non_up
Uxs1	chr1	43749507	43749533	nc	-	AGO2_bind	CCCCAAACCCAAGCCCGCCAGAGTGAAGAAGGGCCGGACGCGCCACAGCTGAGTTAGTTAGCCTTAGGTTATGAGACTCTGTTTTACCCGTATGAGGTGGACTTTTGTGGGATTTTTTTTTTTATTTTTTAAAGACTTCAACAGGTGTCATGAAGAACAAACTGGAATTTTATTCTGAAGCTTGCTTTAAAGACACTGATGTGCCTAAACGCTCCCTTGAAAGCTGCAGACTTTGCCTTGCACTTTTAAATCTGTCTTTGTTATGTACAACAGCCTAGATGCATCTCTGCTATTTTCAGGTTTTTATCTTCTGTTAGAGTGTATGCTGTAACTGTCATTGACAGTTTTATTTACTGGTTTCTTTGTGAAGCTGAAAAGAAACATTAAATGGGGTGGAAA…	up
Vamp2	chr11	69090842	69092382	shorten	+	AGO2_bind	TGGAACAGGGCCAGGCCTGACACACTGCTTTCTTTCTCTTTCTCCCCCTCTCCTCGTCCTCCTTTCTCCCCCTCTCCCTCGTCCTCCTCTTGCCCTCTCTCCACAGTTTACTTCAGCACTTAAATCCCTGAGGAGTCTGCCCTGCCTAAGAAGGGCCTCTCCCCCACCCCCAGCCGTTCCTCCACCTCTCAGCCATATCTTTCAGCCCCCTCCCTTGGATCCGTGTGTGTGTGTGTGTCCGTGTGTGTGCCCCCTGTAAATAGCCAGCTGTTATTTATACATATATAATATTATATATATTTGGTCTGTTTGTAGTTTTATTACTAGAAGATTTTTTCCGGTTGTCCTTAACACCCCTTCCTGAGGTTCCCATCACCTCTCTCTCACCCTCTGTCCCTT…	up
Vapb	chr2	173778324	173779358	nc	+	AGO2_bind	AGCGGGTCCAACACAGGGAAATCCAAGTCTGTGCTCTGTTCTCTTGAAGGGACCAAGCTAAATTACCGCTGGTTCAAGTAGTGAACCGAGTTGTTCTCGGAGATGGCTGATGCACATGTAACCTATTTC	non_up
Vcan	chr13	89655315	89656226	shorten	-	AGO2_bind	TTAGCTTAGAGGGAATGACTGTGCTCACAAGCATACATAGTGTCTTAGACATGGTCCTGGGTCTCAGCAGTAAATGTAATTCATCCTAATGTGTACTAGAGCACAGAAAATCACTGTGTTGACTTACTAGGGCTTTTTTTCTTTTTCATTACAATGCACATAATACTTCCCTGTATTTATATTATAACATGTATAGTGTAAAATGTGAATGGCTTTTTTTGTGAATGAAAATCTAAAATCTTTGTAACTTTTTATATCTGCTTTTGTTTCACCAAAGAAACCTAAAAATTCTTCTTTTACTACATTGTGACTTGTCTGTTTATTTCCACCTTTAGGCCCTAATACCCACCAAAT	up
Vcpkmt	chr12	69576735	69577629	nc	-	AGO2_bind	ATAATCACCTGCTCACATAGTCTACTGTGTCAGTCTTGAGCACCACCACCAGATCCAAAAAGTAGTAACCAGATGTATTCTGGAGTTTACAGTCGGTGCTAGATGGCACGTTGTATGTGCTGAAATAAACACCGTTTTTGAAACCTTGTGACTCTGCTTCCAAGACGTCTCTGATGAGATGA	non_up
Vdac2	chr14	21845519	21845702	nc	+	AGO2_bind	GCTTTAATGCTGGAGGCCACAAACTTGGGCTTGCCTTGGAATTGGAGGCTTAATCCAGTTAAAAGAAACCTCTGGGAACGAATATCAGAAGATTTGGCCTTAATATATTTCCATGCGACCAGCAGGCTCCCCTTCCTTCCCCCAGAAGGTGATCACATCAAAGGATGATGAAGCAAGAGCTGTATTTTAAATATTTAGACAGTCACTGTTGGCTGGTTCCTAGTTGGATGGTTATCAGTGCTGCCGTGGTGCGGCCCCCTATACATTATTTAAATGTATTTAACTGTTAAATGTGCTACCCACCAATGATGAAATAGACGTTTATGAAAACCGTGCCATGGTGTGCATGTTTGTTTTATGTTCCTTTTAACATTGACTATTGTACTGAATGAGATGGAT…	up
Vezt	chr10	93969686	93970177	nc	-	AGO2_bind	CTATAAGGCTACGGCGTGAATTTACAGGGTGAATACTGATTTGAAAACCTGACCTGAAACTAGTAGATACCTGTCTAGTCAGATCCTTTAGGCATAGGAGAGAA	up
Vgll3	chr16	65861896	65866369	nc	+	AGO2_bind	CAAATGCTATTCCATTTAGGTATTTTTCAAGATGTACGATGTAGAGAAAACCCCATGTGCATTCTTTGTATCATTTTAAAGTGCATATATTTAAAGGAAAACACTGA	up
Vhl	chr6	113629761	113631634	nc	+	AGO2_bind	GGAGTGAAGTGGCCACAGACCAGTGTGGAGGCCTGTGTGTGGGAAGTCAGCAGGTGCCAAGCTATTGAAACATTGGTTTTATTTTTTTAAACCGATCTCTGTCTCTAAAAGATGTGATGTTTGTGTTATTCAGCTGGAAGTTTGAATACTGTTCTCTGTGCTGTCCAACAAGTGAAGAGTTATGAAATGAGCCACTTGTCCTGGGACATCCTGTAATGAGTTCCTCGGGCTTTTCTCCTGTGAGTTTTCTGAAAAAAGCTGACCTTTTTAGTACAATAAACGGTGCTAATTGAAGGAAGCTACTGTGTTGTGTTACCTTTTTTATTA	up
Vma21	chrX	71821038	71824702	shorten	+	AGO2_bind	AAATCTAAATTCCCTTTTTTACTGAAGGACTTCGCTGGAATTACCAGGCTCTTGGGTTTGAGATTCTACTTTCCTTAAAAGTTACTTACATTGTAGGCATTTTAGTTAATCTGACTTTTAAGTCAGTGAGGAAAGATTGCTCTCACATTCCATTATTTCACAGGGAAAGTCACTGAAACCACACTATTCATGCAAAAGGGTGTAGGGTTACTGAGGACAGCCAACTGGGCTGACTGCCAGCATTGTGAATATCACACTATCATTGTGCCCTCACTTTGCTTTGAAATTAGGTTTCAGTTGCAAAGTTTATCGAAATTCCACTTAATTTGTTGTTCTAGGTTAAAATAGTTTTAGAATACCAAAATGTTCAGCATTTACAAATTGAGAGTCTATACAGGC…	up
Vps37a	chr8	40546546	40550758	shorten	+	AGO2_bind	CTAAGCACATTGTTTTCTATTTATGACTTAGGGATGGGCACTTGAAACCATGGCTGAGGTCCAGATGCGATGTAGATTGTCTATCACCTGAGACTGATTCCGTACAGATTAGAATGACTGCTATATTTGACAAAACTTTCTGCACTATTTGCACTAAAGATGTTTATTGTTGACAAATCCTGTATTTAAGTTCCTCTATTTCTGATTAAACATCTATGCATGTAATTCTAGCTAATTTTTAATATTTTTAAAAACTACTGATTTACATTTTTAGTTTTAACTTGAAGCTGCCTCATTTATCAAGAGTGCTTATTACTTAGATTCTTCTTCCTGTCAGCCTTTTCTTTCAAAACCTATTTTCAGCTGTGAAAAGGTCATCTAGCCCACC	up
Vps39	chr2	120316461	120316600	nc	-	AGO2_bind	TCTTATGAACTGTGTTTGAAGCAGTAGAATAAAGCCTGTATTTTCTCCTGGGTGGTGTGCATACTTAATTCTGTTTCCCTAAACTCCATCCTTTCTTCCC	non_up
Vps4a	chr8	107045465	107045757	nc	+	AGO2_bind	CTGACTGGAGAAAATTCATGGGACTTCGTACACCAGTGGCCAGGCAGGGCCTGAAGTCGTGAAGTCAATAGTATTTCCTCTACTGCCTGGCTGTCAACCTAGTAGGATGAAGAAGGGGCCTCCCCAGCTGCAGAGATGCTTCACCATGTAGGACACTTGAGACTGGCTCTGCATACTTCACTACTGGATGCTCACACTCCTTGCCCTGATCTGTTTTTGTCTAACTTTTGTTCCCCTAAATTAATGCCGCTTTGATTTCTGTCTTGTTTATAAATAAAGAGAAAAGTCATCTGGAAATGTTAAGGAGTGGGAGCTGCCAGGCCCCTGCTTTCACTCCTTGCCTCTTAACTTTGGCTACTTGTGAGCTGAC	non_up
Vsir	chr10	60369845	60372686	shorten	+	AGO2_bind	GTCCATGCCAGCGCTGAACCTGCCATGGTGGGAGCTGAACTAAAAATTTCTCAGGGAACTAAAATAGGCAAAAGAGGAACTGGGGGAGGAGGGTGCCAGGCAGGATGGGGGGAAGGGAGGGCAGTGCAAAAGTCTCTTGA	non_up
Wdfy3	chr5	101832956	101833194	nc	-	AGO2_bind	AGCTGGTGCTGTGGGCAACTGTCTTCTTTCCATCAGGTTTTGGTTTTTGTTTTCTTTTCCCTTCTGCAGAAATCACAGAGACACTCGCACTGGGCACTGGGCTCACATCCCTTGGCTTCATTGCTCATCTGGCTGGCTGGCCCTCCGTGTTCGTGCCATTCTCCTTACCAATATACACTATGTATATACCTCCTGCGGCCTGCATTCTTTTTCTAAGTACCTCACAGGGCTCCAGCCTGACCCTCTGTTCACCCCTCGCCCCTCCACCCACTGCTCATCCACGTACTCGACACACTCGTGTGTAGCGTGCAAGTGTGATGTCACGCTTTTGAAGACGAGAAGTAGCTGCCCGTAGCAGCCAGCCCTCTGGAGAATAGCAAAACAAATCTAGATAAGTTA…	up
Wdr12	chr1	60077693	60078144	nc	-	AGO2_bind	CTTGCCTAAAATGTGCACAGCCCTGCATGCTATCTCCAGCACTGCCCAAAGAAAAATGGGCATGGTAGCACATTCCTGTAATCCCAGTCCTAGAGGTTGGAAGCAAGAGCATCAGAAATTCAAGGTCACCCTCTGCTGTATAGTGAGCTTAAAGGCAGCCAGCCATGGTTCCCTGA	non_up
Wdr48	chr9	119925671	119926587	nc	+	AGO2_bind	GCGTGAGCAGCACGACAACTGTCAGAACTTACGGCCATGCTGAAGTTGCAGTTTCATTCAGATGCTACCTAAAGTTTATGTTACTAGAGTAAAAAGATCTCACAGTGAGTTGGTTTGATATTTATATTGTGGTTCATGTTTGTTTTTCCAGTTTTATACACGGGCTTTTGTTACGCCTTCGTCCAGGTCTTTCTGCCGTCTTTCTAACAGTCAAAAGCTTTCATAGACTCACTTGGATCTTGTACAGAATATTAACTTATTGGGGATAAACACTTCAACTTTTGGCAAAAACTACTTTGGATTCTTCCCAAGGTCATTTACATTCAGACAAATGGTCCAGCCCG	up
Wdr5	chr2	27535311	27536536	shorten	+	AGO2_bind	TGTGATTTCCACGGCTTGTCACCCGACAGAGAACATCATTGCCTCAGCAGCGTTAGAGAACGACAAAACAATCAAACTGTGGAAGAGTGACTGCTAAGTCCTGGCTCCATGGGAGACTTAAGGAAGCCACCCGGATTGGCAAGAAACACATGTGGGGCAGAGGCATGGGGCCAGGCTGGGTTGACAGGCCTGGTGCACCTCCTATCTGAAGATGTCGGCTCAGGGGAGTGCACACTACCGAGTCTTGATAGCCACTGTGATATTTCTTGCCAATTCTGTCTCTGCCTGGGGAAGTTCCTGGTCTGTTCTGTGCTCAGAGGCAACAAATTTTTAATTTTTTTATTACAAGAGTGAGTTCAGCTCCTCATGGGTTGTTTTTCTCTGTGGTTGTTGTTTTGG…	non_up
Wipf1	chr2	73429612	73430734	nc	-	AGO2_bind	ATATATATGACTTTGTTTACAACATTTTACTGGGACTTTCAAACCTAGCTGTAGAGTTGGAAAAAGATTTCCATTTTGATGTTTTATATAATCATGTTTAATGTTACCATTGTCTATTAAAGCACATGGCCACATATGTGTACCTACCTGAACTTTGTATTTTGGGTCCAGCGTATTGCTCACATGTTGCTGTCACATGTTGCTGAAAGATGCTAATAAAAAAAAATCAATCCAAAGAAAAATGGAAAGACATTCCTATTTATAGAATGATTGTTTCGTTTATATAAAAGCATAACTTAGGAGTTCTAATAGATGAAAAGTCTAATAAATTATAAAGTGATTGATTTGAATATATTGTATTTTTATAACTTTCCTTGCCAAAGCCCAGACCTAG	non_up
Wipi1	chr11	109573331	109573541	nc	-	AGO2_bind	ACCATGCAGTCTAAAAGACCTTCAAACCACAGTGTAAATGCTAACTAACCATATTGGTATGTAACCAGAATTTTATATTAAAAAGGGCATCCTTGTCAAATGTATGCTGTGTAAAAAAACAAAAAAAAAAACAAAAACAAAAAAAATGTACTTAGTGGGAAATCTCTTAGAATTGTGTTTCGTGTATATTACAAATATAGAGAGAAACTATTTTAGCCAGGCAAAGTATTTTTGCAGTGATTGGAATAAATCATTTATTACCTTGAAGTCGCATTCAGGACACTAATTAAATAAAATCATGGCAATGCATTTGTGAGTTGTTTACATTTTTATTTTGTTTCTTAGAAGTTTTAGGG	up
Wwtr1	chr3	57455649	57458721	nc	-	AGO2_bind	TTTCGTGGAACAAAACAAGCCATTTGAAAAGGAAAACGGTTATTTTAAAATGGTGATTGACAGAGACCCCTTCCCCTGACCCTGTATTATACAGTGTGCTAATACTTTAACTTAATTTTTTTTTTACACTTCTACGTTTTACCAAATAAACGTTTACCTGTGTTGTTGATTATAATCCAGTATGTTGTACATACAGGAACTGTGCCGCCAAATCCATCAGATGAAACCATTTTATCTAGAGTCTGGTACAGGGTTTACTTCTCAATTCTATATATAAAAAAAATAATAAATACGATTGAGCTTCCACTTGGGCCTTTGTTTCTGTCGTCATTACTGAGGGC	up
Xkr8	chr4	132724901	132727301	shorten	-	AGO2_bind	AAACACTCGGTTGTTTGTTGTTCTCACCTCTCAGGTGATTGGTGGCGTCCTGGCTCCTGGTTCCCTAGCCCGCTCTAGATGACACAAGATTCTGGGAGAACTCTTCCCTACCCCATCCCATCCATTCACTTCAACCAACAAATGCTAAAGGCACTTTATGTTCTGGGAACACCATCCTGGCTTCTGAACTGCCTGCCACTCTAGCTTCTTTCCCTGCCCACCTGGACAGATCCTGGGTAGACTCCTAAACAGTGAGGCCAGGTATGTCCCTCCAGTGTCCTGATGCTCAGGCCACCTTTATACCAAGTGCCTTATGGACCTGTGGTCTAGGCCATGTGATGCCCAGTAAGTATTTTCATTCTCCTACCTCAGTCTATGTGGAAGAACATATATGCATGT…	up
Xpnpep3	chr15	81454101	81457473	nc	+	AGO2_bind	TTTGTATGACTTTTGTGCAATTATATAAGTTCTGTTTGGACAAAATGCTGTTACCTTCTATGGCCCCATTCAATGAAAATGGATCTCTCATTCCCAAGTAAGAGGAATACATTTGTTATTGTTGTTTTTAAAAT	up
Xpot	chr10	121587380	121589635	shorten	-	AGO2_bind	TTAGAAGTATTATGTGGTATTTTACTGTGTATCACTTCTGTGGTAAACATGTGAAGTCCTTTGGCTTAGTCATACTTCATAACTTTTGAACGTTGGGTTTTTTGTTGGAAGAAACTTGGATGAATCTGTCATGTCATTAACAGAACTGAAATATTCTATTGTAAGACGTGCATTTGCGGTTAGAATGGTCTTGTTGCCTAAACTGTCTAAAATTCTAATAAAATAACTTTCTAAGAAGTCATTGGAGT	up
Xrn1	chr9	96057541	96057801	nc	+	AGO2_bind	GATTTCATATATATCTATCTTCCTTGATTCTTTTGTCATGTAACTATTTTGTAACTAACTGGAATTTCTGATTAGATCTTAGACAGAGCAGTATTTTATTAAAAATTCCAAAGGGAAGACTTCTTTGTGCTCATTTTGTAATTTTTATTTTAAATATCTTTACATTGTATGTCTATTGCATTTAAAGCTTTTAAACTTACATGGAATGGACTCCAAGTGTATTTTTATGTTGTACATTTGTAAATTCATAGCACGAAATTAGCCTCAAAATGTTATGCAAAGGGATCTTGACATGCAAAAGTCACTGAAGGTCTGGAC	non_up
Xrn2	chr2	147077659	147078001	nc	+	AGO2_bind	GAGAAGGACGGAAATACCCTTTGCCACCACCCTCGGGAAGATACAGTTGGAATTAGGCTTTTGTAAAGCTTTCCACATTCCTTTTACCAGTCTACATTTTTATGCTATTTGTGGAAAGGTTTCTTTCTCAAGTAGTAGTTTTTAATAAAACTACAGTACTTTGTGTATTTCTTTTATCTGTGTGTATATTTTTACTGATCTGATCTCACTGTTTCATGCTGCTTTCCAGAGATGTGTATGGCATAATACAGTGGGTCTGAATTTATTATTGCTTGTAAACACATTTGACGAAATTAGGAGTCCTGGGTTTTCATTATGGTTAAAATTCAAAACAGCTCTATGCTGATTTTAATGCACATTAATAATTAGGTATGGACATTGAGCTGCACATTCTGCAGA…	up
Yipf3	chr17	46252017	46252549	nc	+	AGO2_bind	GGCACAAGACCAGGAACTCACAGCTAGGACTGCAAGTCTCTGCAGCCAAGTGCAGAATATGGGTCAGCTCTTCTGAGGCCCTCACCCCCTTTCTCTCTACTCCCCTTCTGTCCTAAATATAGACTTGGTAATTAAAATACTGATTGAAGTCTAGACCTGTAGCTC	non_up
Ykt6	chr11	5966294	5967781	nc	+	AGO2_bind	TAAGGGTGGGAACATTGATGTTCGTATGTGTGGTTGTGACTTTGGGAAGGAATTTGAGGACCTCCAAGATGTAATGTTGGGAAAATGAAACCATAAACTCTAAGTGGCTCTTATAGGTGCTGAAGGGCTTATTCTCAGCTAACCCTGGAAGGCTCTAGGGAGGGAGTCTTTTTCCTGATCCTTGGTATGACTTAGGATTCATTTGTGCATTCACGATATTAACTCTCCATGAATGGGGTGGGGGAGGGGCTGGGGTGATAG	up
Yrdc	chr4	124855069	124855241	nc	+	AGO2_bind	ACCAGCCAGAAGCACTAATGCAGTCTAGAATAGAAGTCTTAGGACCAACGCAGCAAAGTCTAGGAGCCGAGGGCAAAGCTGTCTGGGTACAGGGGAGTGGTTATTGGGGAAATTATTCTAGGGGTCCCAAGTGAAATATTGAAAAATAAAATCTTGACTTTTTTCAGCCGGTGACTTTCTAATTTATTGGTATAGTTTTATGTGTAATTTATTTAGCTTCTTTGTTTATGCAGAAGCCTTTTATCCTTGTTCATATGTCTACCAAGTATTTACATAATTATTTTGGGGTATTTGAACTGTATTTTCTTTTGTTGTTATTAAA	up
Ythdf1	chr2	180904377	180905415	nc	-	AGO2_bind	GAGAATCCTGATGCTGTCTTAAGTTTTTATACCAGTAACGCTAAGCTTTAATTGTAGGAATCTGATAGTACAGGCAGTGTGATGGATGCTGCTGCCGACTGTAAATTTCACTGTGTGTCTATTTTTTTTTTCTGTTGAATGGGTGAAAAAAGCAAAAAAACAAAAAATCCTTTAGAAAACAAATTTGCTATCATGTTTTGTGGAATGAGGAGCCTCGGAGGAGCTCACCGCCATCTGGAGTTGGAGT	up
Ywhae	chr11	75765578	75765842	nc	+	AGO2_bind	TTACAGGTGAAGAGCAGAATAAAGAAGCGCTGCAGGATGTGGAAGATGAGAATCAGTGAGACGAAATAAAAGCCAACAAGAGAAACCATCTCTGACTACCCCTTCCCCCCCTCCCCTTGGAAGTTCCCCATTGTCACTGAGAACCACCAAATTTGACTTTCACATTTGGTCTCAGAATTTAGGTTCCTGCCCTGTTGTTTTTCTTTCTTTTTCTTTTTTTTTTTTCTCCCCTCCCCTTTTTTAAAACAAACAAACAAACAAACAGTTTTCAGAAGTTCTTAAGGCAAGAGTGAATTTCTGTGGATTTTACTGGTCCCAGCTTTAGGTTCTTTACGACACTAACAGGACTGCATAGAGGCTTTTTCAGCATTACTGTATTGTCTCCGGCCACACTGGCAA…	up
Zbtb34	chr2	33406109	33410494	nc	-	AGO2_bind	CCACTTTAGCAGTAGGGCTAACTAGTCTTCTGTTACAAATGGCTGAGCAATTTGAATGACTTCACATGGTGTCATTATCTTGCAATATAAACTGGTAACCTCAACGCCACACTTCATCACCACGTGAAGTAAATGAAGCTAGCTAAGCGGATGCTGTGTCACTAGTAACTTGCCATTAAGGGTTATTTTATAGCATGAATTGAAGACTATTTATTCAAATGATATTTTACTCGTATTCATTTTGCTTTAGGTTTGTGACATGAATATTTCAGTGCTGCTTCATTTCGTTCTGAATTCTTGTTTCTTGCTTGTAAATGGCTTTTTTATGGTAATAAATTCGATGGAAATTGCTGTTTGTAAATAAAAATGCTGCTAGAGCAACCTTGCTGTGGTCTCTGT…	up
Zbtb41	chr1	139449337	139453006	shorten	+	AGO2_bind	TTTTGGGTTTATCAGAAAAGGCAAATGTTATATATGTGTTTATGTGCATGATGAATTGTATATTCTGACAGAAAAGGAGGATACAGCATTTTCACAGTGG	up
Zbtb44	chr9	31070218	31075883	lengthen	+	AGO2_bind	TTTGAATATACTATGAATGCACAAATGGTTAGTTGCCTACTACCCAAACATTTTTAATAAACTTACCTAACCAGTGTTTAATATAAAATGATACAAAGGCTTTTTTCTGTTCCAATGAGACT	up
Zbtb7a	chr10	81149591	81152223	nc	+	AGO2_bind	GGAATAGACAGTGTAAGTAGGGGGTGTGTAGGAGGGACACAGGCTGAAAGGAAAAATAGAAAAAAAACAAAAAAAAAAAACCAAAACCACAAAAACCAACAAAAAAAAAAAAAAGAAAAAGCAAAATCCTATTTTTTGAGAAAGAAAGATATTTATATTTGCAGTTTTATTTTAAAAAGTTATTTAAGCTGAGGAAACGGCCTTCCCGGAGTTCGGGGTGGCTGGCACCGGACGGGTCAGGGGTCTTGGGGGGCTCCTCACCCCAGGAATGATTATCTCAGTTCAGAACTAGCTCGCACTAAATATATATTGATTTACCTTTGTGGGGGGCAGGGGGGCCAAGAGACAGAGGGTCAGGGGAGCCCCGCCCCAGGCCCAGAATGAGGTGCCTTGGAATTT…	up
Zc2hc1a	chr3	7551756	7553764	lengthen	+	AGO2_bind	ACACTTACCAAAATTCTGCCATGAGTGTGGGACAAAGTACCCTGTTGAGTGGGCAAAGTTCTGCTGTGAATGTGGCATTCGAAGAATGATTCTGTGAACAGAATTGCAAACGCTAAGGGTCCAGGATCAGGATTTAATGAATATTACTTCTTTGACACCAACAGTACTTCTTATAGTTATGGTGTACTAAAGCTATTTACAGTACTCTTTCCCTTAGTGTTGAAACATAATCCTTTGGCTGTATAATGTGTTTATGTATATGTGTGTATATATATATTCTGTATATAATAAATCTCATTCCTTCAGCCTGTGTCATTCAAGGAACTACTTAAGTACATGTCAAAAAATAAGTTGATATGAGATCATTGTCTTAGGTATTGCTCTTTGGCTGTTTAAATA…	non_up
Zcchc14	chr8	121599766	121600390	nc	-	AGO2_bind	GGGATTGGTCGTATTGTGTTAATAAGGAAGACTTAGAGTGTTCACTGATGTTTACGATTTTAATATTTCTGAAGGCCATCACCGTGGCCTGGGTATGTGCTGAAAGCCAAACTTTTAAATTTTTTGGTTTTTTTAAACAAAGAAATATTTTAAATAAATCCTATTTCAACACAGAAGTTGTTGAAAACTGTCTCATAGCAAAAGAAAAAAAATCATATTTAAGTTTTCTGTTTTGTGGTCAGTATAGGGAATGGAAGTGTCTTACAGCTGTTGACCTGAAAGACAGCAGTCTTCTGTGGCAACACCCACGTTACCTTGTGGCGGTCAGTCGAGGGGAGCTCCAGCACCAT	non_up
Zcchc17	chr4	130316079	130316107	nc	-	AGO2_bind	CCTGTCTGTCACAGTGTGAGTGACTGGTTCCATTTCAAGCCTCTGCTTAAACTCCTGGCATAAATGGAAATGTGTTTGGTTTTAAACTTTCCAAAAAGGCTTTATTCCTATAATCCTTCCTGGGCGACTTACAGACTTAACACATTAGTTCACAGAAAACACTTACTATGTTATCCAAGACCCTGGAAAGAGGCCAA	non_up
Zdhhc20	chr14	57832775	57836111	nc	-	AGO2_bind	CTGAAGTTTGCAGATAACCTTGCTTTTTATTTACCCACCAAGTAGCTGTCAAGTCCTCTGAATATCAAATATTATACTAAAGATAGCGCTGTGATTTCCAAATCCTGCATAAATCAAGATCGCTGCTGTTCTAACTTTGCGATTTGGGAAGTTTACTGAATTCCCATTGACTGCACTAATTATGAATCTTAAGTAACTTTCCCTTTGGACCAAAGGAGTGAGTCAGCTTTGGCACCATGGTTTAAAGTTGTATGTAGTATGAATTCCTCTTCATTTCAGCTCTTTTGACTTTCATTCTATAAAAACAGTGACTTAAGAG	up
Zfand3	chr17	30208409	30210021	nc	+	AGO2_bind	CGACGCTGTTCTTAGTTCACTAATGTTAGCCTTATTTAGGACAAAGTCAGCCAGACACCTTGTACTGGGCACGCGTCAGACCACAGCCGGCCGTTTCCTTTCTTTAGCCAGCCGTCCTGGTACTGTAGCTTAGGGGTTGATGGTGGATGAAATTGATTTCTGGCTGGTTACTAAGGTGCCTGCTAGCCATTGTATAAAATTAAAACATGAAGAATATTTGTTTTGAGCATGGCTAGTGGATTTACAACAACACATGCCTGTCACTGCTGGAGTCAGACTTACAAAAGCCTTAAGCGGAAAGTGTCCAGACCAGGCTGAGTCAGTAAAGGAGGCGCGGGCCTCGACGCCCACGCTGGCAGCTTTGACAGAAACTCTTCCGTGGTCGGCCTTTCACCTCTT…	up
Zfand5	chr19	21282027	21286450	nc	+	AGO2_bind	ATGTATGAAACTTGTGTTTTTTATATATAAATGAGTATAGTTAGATTAGTGTTGTGGTAATGCCTGTTTTCATCTGTAAATAGTTAAGTATGTACACAACAAGGCACTACTTCTGATTTTTGCAGTGTTCAGTCCTAGTTTTTCTTTATTAAAACATTGAGTTTTGCTTCAATTTTATGTACCTTAGTTCTAAGTTAGATTTGCAGATGTGTACAGATAGTTCATATTTATGTATTGCACATAATCATGCTATTCAGCATTGATGCTATATTGTATTATGTAAATAATAAAAGCAGTGTACAGAGGGAGACTTC	non_up
Zfand6	chr7	84615100	84615500	nc	-	AGO2_bind	TTCTTTGAGATTACTGTTCATTGGTCTGTGTGTGCACAATATGAAGAATGAGCTGGTCATTGTGCGGTATTTATGTTTATTCACCAGTCTTTGATTAAATAAAAAGGAAAACTCGAAAAAAAAAGCTACGTTTCCCTCTTCTTTCTGGTAATTACTTTTGCCCTGTTA	up
Zfp110	chr7	12850325	12850581	nc	+	AGO2_bind	GTGCCTTTCAAAGCACTATTTTTTTTTCAGCCTTGAGATGTACTATGCAGACACTCAGTATGACAGATAGGCTTTGACTAAGGAGAGCCCCACACCTTAAGGACAGCTCAGGACACCACCTAGCAGGCAGTGAGTGAAACCATCAGGGAGTTCTTAATTGCTTCATTTATCCTCAAAAGGAAATAAAATATCTGAAAATGCATCTAAGTTTAAGAAGTCAAGTACCAAAAATTGCACTGATATTTCTATACAGGATAAAATGTGTAAGTGAAAAAAAACTAAAAGTATATAGCTAAATAAGCTATTATATTTGTGTGGAACTTTTTTTTCTGCTGTGATAGCTATTTTTTGTTATCAGTTTGACTACAACTGGAATTAAACTGATTTAAGCTGAATATA…	up
Zfp12	chr5	143246112	143247954	nc	+	AGO2_bind	TCTAAGGAAGGTCCTCATCCTGTCATTATGTTCATATGCACTGTCACTGAAGTTATGAACTATGCTTTTTCTCATATTCTTCCTTGGGTTTTCAAATGCATTGGGTCATTGTCACAGGATTCTATCCTCTGTAAAGAAGCCAGGTTATCCCCCGCAACTATAGCAAAGATGGAATGTATCTAGAAAATAGAAA	non_up
Zfp189	chr4	49531541	49533797	nc	+	AGO2_bind	TTGTAAAGGCATTTGTTAGTGTTAACAACTAATAAAGGTATTACCAAGGAATCTTTGGGAGTGCCTTCTCCTGAGCCACAAAATGGGCCCCAAAAGAAAATTACTGATTTATTTTGTGCTGCCTCATCTGTGAAATCTGTTTGTAATACTATATCAACATTACTTTATTATTCCCACATAATCAGGAACATGTAAAGAAAGATGTACGTATTTTGATTATCAAGAACTGGAAATAATAATAAAAAAAATGACCTAAAATGT	non_up
Zfp217	chr2	170108646	170110174	nc	-	AGO2_bind	CACTGCTCCTTTTTCTTGCCCCACCCCTCCTGATGGGACAAAAGGGTGAAGAGCTCAAAGAACCCCGACTCCCCCCTCCCCTCCCACCTCATTGTGTACCATGAGGGGTCCTTGGGAAATGTCTTACCTCTTGTGTTGAATGGAGACCTGGGTTGAGATGTGTCTGCTCTTGTAGGAAGATCTTTTGTATCAGGAACATGTACACTAGGCCCTGTTCCCGTCCACAAGCTGAGCCATATGTACATAAGCTAGACTGTTTTCTTAGGTGTGCACTTTTATAGTCTGTTTTTGAAGATTAACACATTTGCAAGGTGATTGACACCATCTTTGCCTAAATGCAGTGAGTGTACAGGAAGCTCGTTCTCGAGACAGTACATACAAATCCGGAGGGGGTCACAT…	up
Zfp24	chr18	24009717	24012269	nc	-	AGO2_bind	ACACTCAACAGTCCATCTAAGCAACCCCATAGTGATGGGTTAGTAGGTTCTTTATACATAATAGATATGGATGACATCTATAGACATACATTTACTACCTATGTAGTTGGGTCTGTAATACAAATGACTAGAAATGGATTTATTGGCTCACAAAATATATATTTG	up
Zfp248	chr6	118427328	118428154	nc	-	AGO2_bind	AGGAAATGAAACAGTATATTTCTGAGAGTTTTTCTTAGCTACCTCTATGTCAATCATATAGATGCTGTTAATAAAAGTGATATTTACATGACTTAACTCGAGTTGTCAATGGTAATGCTACACTCTACAAATT	up
Zfp266	chr9	20495068	20499677	nc	-	AGO2_bind	ATCTGAGGATAGAACTGGGGGCCTCGTGGATGCTAGGCAAGTACTCTGTCACTAAGCTACATTCCTAGCTGGCCTAGTCTCTTAGCACAGATTTCTCAGTTATTGTAGTGTGGATAGGCTGAGAGTTTTTTTAAAGGTACAGTTCTCTTTGTTTAACAATTTCTTCTTAGCTTCAGTGTTCTCCCCTTTTCATATTTTACTA	up
Zfp362	chr4	128773166	128774191	nc	-	AGO2_bind	CCAAGACATATCCCAATCCGAAAGCCATGCGTGTCCGTGTATATAGGAACTATGTACAGAACCCAGAGAAGCCCCCTTCCACATCACCCCCAGAGAAGAAAACTAGACAAAACTCATCTATATATTCTGTACCTGGAGTCCGTTTGAATATTAACTGTGTTATTTTTATACACTTTTTAAGCCTTAACTCGCCATTGATTTACCAGTTTAACGTTTCCTGGGGTTTCTTTTCCACTGGGAGGGGGGGTCTCAGCCCCCCACCCCCACCCCTTTGTTTGACTTGCGTCGTCTGATACTCCGTATTGTAGCTTTTGTCCGCATGTTACTACCCTGTAAATATGCTGTTCCAATACTGTTAACAGCCTTTGCTTTTTTTCTATGGGACCTCCAGGCCACCAT…	up
Zfp365	chr10	67886105	67887204	shorten	-	AGO2_bind	TGTTGTGTCAATGCCCCACCCTCTCCCCAAACTATAACAGATTCTTATGTGTAAGTGCGGCTTGCTTGGAAGCTGTATTCCAGTATGCTGCAGGGCCAGTCAAATGTATAGATGTTAGAGTATTTCTGTTCCCAGGATGGAAAAAAAGAGAAGTTTTTAGATTATGAAATACTATGATAATAAAGCTATATTTCTGACTAACACTTTGGTCTGTTCCTTCTAGGTCAAGTGTTTTGTTTTTTTTGTTTT	up
Zfp438	chr18	5210027	5210371	nc	-	AGO2_bind	TGTGCTGCTAGGATTTAGTTATAAGGATCCAGTACTCCAGGGCCAGGGCCAGTGTACAGAGGAAGTACACTGTGCGTAGTTATATTTTCTTAAGAAATAAAATATGTGCCCTGGATGCATTTTTCTAACATATGTAGTCTCACTTTAAAATTCCATGCATTCTCCAATATCGTAGACTTTATTTAATAATAAATAAAAAGATCAAAATTAGGAAACTGAAATGTAGAGAAAATTGTTATTCTCAATTGCAAGCCTTTGAGTATGAGTGTGTATG	up
Zfp507	chr7	35772346	35775765	nc	-	AGO2_bind	ATGTGAGCATCATGTTTACATCGCATCTCTGCAGCGTAGTTGGCTTGACAAAGATGAGCAGGTGTCTCTGGTCTCAGTTTCATAAGCACTTATTTAATCAGGTTTTCAATTGTGCAGCAAGGTGCTCAAAGTAATAGTCTATAAATATATTTAATAGAAACTTGAGTTTGACATTCATGGGCGTAAAGACATGTATTTTTTTTTTAAAGAAATAAGTATTGTGTAACACTATGGCTTTGCTTCTGTAGCCCAAGTAGAGAAACTTCTGGAACGCCATGTAAAAAAGCAATGATTGATTCTGACGCTGATTCATTAAAACTGGATGATTGGCGTTTGGTGACATTCTGTTGCCCG	up
Zfp516	chr18	83003477	83005272	shorten	+	AGO2_bind	AATTTTTTTTACTTACTTTTCCTGATACTCCTACAGCAGGTTTGTATGAGAGCGGCTTGCCGTGTCGGAGCGCTTGGGAATAGCCATCATTCTGAGGCGTTACTTGGAGCAGGAGCAGGTCGTAGAGATACATTCCTCTCTCCGCCTGAGGCAGCGTAGTACCTTTCTGTTGACGGCGTTTGTTCTTTTTGCTAGGTTCCCCATCATTTCTGCGCTCTCTGGCTTTTTGTTCCCTTGGCTGAGAGTGAAGGTGAGAGTTAGGAATGTCAGAGCCTGTGATTCGGCCCATCTATTTCTGTGTTTTAGTTATTAAACAGTTCTGTACACAAAGGGACACGAAGGTGTCGTCTGTGTTTTTCCTGTGTCTGAGGCTGCACT	up
Zfp592	chr7	81042719	81045165	nc	+	AGO2_bind	AAGCTAGCTTAGATCTGCTACCCTCTAGAAGCTACCCATCTGGATACCCTGAGGCTTGACAAATGACTAGTATTTACTCTCTAACTGCTTTGTCTCTGTAAAATGATATGCTGAATTTCCGTGGACTAATTGTTGTAAAGAATTTGCCTCTTATGTAAACAGTCTGGGTTTTAAAAA	up
Zfp597	chr16	3861547	3862390	nc	-	AGO2_bind	TGAAAAACTGTTATGTCAGTTACTGTGAAATATTTTTAGTTATTTCCTTATCGTGTGCTTGTTCCTAAAAACATTGGTTGTATGTTATTTTCAAGCTGTTCTGCCTCTAAGACGTTGAAGAAAAAGCTGTGGTGTTTGGGCTACCTTTATTGTGATGGCCTTCTTATCCTCCTAATAATATTGCCAAGTAGGGTAGATTCCACACGATTGCTCTTAACCCTTGGTATTAGCAAATCATATAGGTGCTAATAACGAATATTGGATACAGTCAATACAGGAATATAAAATGGAATGTAAAAGCCTGTTGCTATGAATGGTTAGCCATCTACATGTTGTACAAGGAATGTTGATGTTATGAAGTGTGGAAACTTGGTATTGAAGATGTGAACTCAAAGCTTT…	up
Zfp623	chr15	75949295	75949403	nc	+	AGO2_bind	TCTGAAAGGTTAGAGAAAGGGGCTTTTCTCATGCAAAACTGCAAGTCGGTTCCCTGTTGTCTGGGACTCATCTCTGGCCTTTGCTTCCTCAACTGTTTGATGCCTGGTAATGCAGTTGATGCGATTGCCACCGCATCCTCCAGGCTGCTCCCACTCCTGTCCCAGTGTCTCCCAGTCGCTCCTGGTCATTGTGTATCATTTCTCAGGCGTCATGGCCAAAAGTGCTTCCCTGGTACTGAGCTGGGTTTGTGTCTTGTGCTTCTGTCGCTCAGTGTTCACCACTGCTACTGTACTTGCTATTAAATACCACAATCATGAACCTTCTCTTTCCTGTTTTGCTGTTTCCCCGAGGACACTAAGGATGTATCATTGGCTCCTATGTCCCTAGTGTCTCGCACA…	up
Zfp644	chr5	106616741	106617073	nc	-	AGO2_bind	ATTATTTGTGGTAAGGAAATATTCTTTAATCCAGTTGCATTTCTCAGACAATGAAGTGGTGCGTCCATGCTACCTCCTGCTTTGTCAACAAAGATGCTATTTACCCTTTCCATTTGTATCATAATAGATTTTAAAAATCTAATGTTCTTTATTGCAAGACATACTTTTGTTAACAGATTTGTTTCTTTGTAACGTTTTCCATACGTTTGACATGCTTACAGGACAGGGTTGTCTTTATTTAACATTGTAGAAATGTAATTAATAAACAAGGCTCACTACACAATTTAGAATAGGCTTTCTCATTTATATTCCAAATTTGATCATTTAGCAAAACTATTGATACACAAAATATTTCTACATATGAGAATGTTTACAATTTGAATTTTAGAAGTTGTTTTT…	up
Zfp652	chr11	95764715	95772354	lengthen	+	AGO2_bind	GGCTGTGAGGTTAGTCCAGAGCATTAACTATATCACTGTGTACTGCAATGAATTCGGTTCAGCTTTTGGTGCTGGCTGCAGAGTCGAGCTGGCTGCGTTTCACACAATATCAAGCATTATAGAGAAGATGGGAATTTTCTTCTTTGTGTAGCTCTTTTAACACACTCTTTATTTTACTACAGAAATTATTTTAGAGTTTTTGTATAGACTTTAGTAGTCTGTTTCTAAAATGAGATGTATTTCAATAAGCTGTGTAATTTTTTCAGTGTAGCTAAACCCATGTTGTAAAATAGATAAATTTTTATAATCATCAAAATGTGATTCTCAAAGATGCATATAATAACTTCTATCTCAACTATTCTTACATCCATACAACTCAAAGGTGCTT	up
Zfp654	chr16	64780347	64782853	nc	-	AGO2_bind	AATGATGGTCACTAGTCCATTCCGATCAAATTGAAGTTTGTTTTAGTTTTATTATGTAGCCTACATTAGGCTGTGTAATTTACGTGAAGATAACAGATAAG	up
Zfp706	chr15	36999001	37000629	shorten	-	AGO2_bind	GACGGTGATGTAATGGGAAGAACATTCCGTACTGACAGCTGCTTAGAGCTATGGCCCTGACCTGTGGATAACAAACGGATCCCTCGTGATGTAGCCTGGGCAGTTAGTGGACAGCTTAGCATACTCTGACCACCTGGCTCGTGCAGCTGTGTTTGAAGGAAGGTGATTCAAGGGCCAGTCTAGTGCTTGTAGTCTGCACAACAGCCCTGTCCCCAACCTCCCTCGCAGAAGTACAGTCCCTCTATTTAATTCCCTGCCTCTCACACTTGGTATCCACTCTTGCTACAATGTTGCTGACTAGAGTTAGTTACAATGTTGCTGACTAGAGTTTTCTTGTGGATCTTACATTCTAGTTAAGTGGCAATTTTAGAGCTTCTGAAAGTGCTTTATGCAGATGTA…	up
Zfp839	chr12	110869614	110869989	nc	+	AGO2_bind	GCTACAGAGTGGTAGTGTGTCAGGGATGTCCCACCATGCTGGGCAGAACTTTGTATGGATTTTATCCACAGAAAGTCAATTTCAGGCAATATTTTTCTAATGTGAATACTGACACAAAGGAGCCATTTATTTATAAAGAATAATGTCTGTTCTACTATTGCTTTTTTCTAAGAACCTCTTCACAATAATGGTACATACATATTTTTGTCTGGTTTTAGAAGCAGGGTTTGGCACAGCCCAGACTGGTCTCCGAATTTGTGATGCATCTGCCTGAACCTGAGGCTAGAGTTACAGATGTGTTCTGTGGCAGATGAAGACCCTCTTATGTAGTGATA	non_up
Zfp84	chr7	29781219	29781420	nc	+	AGO2_bind	TAGGTAAAAAGTGTTATGACAGTTTAATTTGCATTTTTCCTGCTGTATGTAACTTGCATCTAATGCCATATTTTCCTATTTTCAAATATTACATTTTCTGTGGAGTGTCTCAGTACCATTTTCTGTTGAATGATTGCTTTCCTGATGGCTATGTA	up
Zfyve27	chr19	42191718	42194598	nc	+	AGO2_bind	TATCATCCTGTAGCCTTTAGAAAGAATGCACATCTGTCCTGTGTCCTTATAGCAAAAGCCACTGCTGCCTCCTCTTCCTCCTCTCCCTCCTCTTCTTCCACCAC	non_up
Zhx1	chr15	58047305	58048548	shorten	-	AGO2_bind	TGTCTAACTTAATGAATACTAAATACTAAGCTCTTGGTTAAATGTTTGTCAGCTAATGAGAAATGTTATGATAAAGCCTTGACTATGCATGCTGCTTTCATTTTGATAAACTTTTTATTTTTTAACTATAGCTTTATTAGCAATTCCCAAATGCTGCAATTTGCTGATTTCTTCACACAGACAGCTGGCTTTGTGGGTGGCTTTTTCATACTACTGTTAACTTTTTTTAAAAAAAGAAGTGATGTAAAGACTGTAACAATTGAATGCACTAAGCTGTTTTTCTTTTACACATTTAAAAACTTCTTAAAGTACTCTGTATTATAATGATTAAATTGCTCCCTTTTTAAAACCATTGCTAATGTGGTCTGAGTTTTATTTGACAGTAATTTTAATGCTCTC…	non_up
Zmat3	chr3	32334792	32340227	lengthen	-	AGO2_bind	TGAGTTGATCTGTGTCCTGCCGCTTGTAAATGCATGCCTATTGTCTTACGCCTGTCTGCTTGCCTCTTACCAACTGAATTCTGCATTTTCCACAGTTTTTCCACACTATTTGCCTTGATAAAAAGCTCCCCCTCATATTCCTTTTTAGTTTGCCA	up
Zmiz1	chr14	25666602	25666744	nc	+	AGO2_bind	GATCACCCTCATCTTCTTGGTTTGAAGCTTTATTCATGTCTCACGTATCCTGTAGCCATTTTATTTTTTAAAAGATTCCTAACACTTTCTCCCTAACGGAAGCCCTAAATCCCAGAGAGCTACAGGTCTGCTCCCCATGGGCCCTCGGGCCTGACCAATCCAGACGAGGCAGAGAGCAGCAGCGACTCAAGGGCCGTGTGTACATATGTAAATGAGAAATAGACATGTCAACAAGATACATTCATTTCTCCCGGAATGTGTATTGTTTTTATTTTACAAAACAGAGAAACAACAAAAGGCTTGGAACTCCTTCATTCTACGTGGAATACTAGATCCCGTTTGTTAGCCTTCGTGACTCCGTCCTTGTCTCCTGTAATATACTGACCCTGTGTGCAGAGG…	up
Znrf1	chr8	111623073	111623779	nc	+	AGO2_bind	GGTCCTCCCTGAGGACACCCAGTGGATGAGAGAAGAATGAATTGACCTCTATCCTTCCCCTCACCCTCGACCCAGGAGGGAAAGGGCATTTTCTTTTTCACCTTTGAAAGGCGTTGTGGGTCTGTCTTTAAAAAGTGTTTACAAACAACAAAAAATTCTATAAAAAAGTCTTGTGTCGACTGGTGTTTTCCCTTGTGATGTTTACAGCCTGCTGTTTGCTGCCCAGCTAAAAACCACT	non_up
Znrf3	chr11	5276329	5279326	nc	-	AGO2_bind	CACATTACCATTTTAAAAACTTTTAAAAGCTAGAAAACAACTTATGTATATTCTGTATATGTATAGCAGCACATTTCATTTATGGAAATATGTTCTCAGAATATTTATTTACTAATATATTTATCTTAAGCCATGTCTTATGTTGAGAGTGTGACATTGTTGAAATAATCATTGAAAATGACTAACAAGGCCCTGTAAATACATGATAATTGCACACAGATTTTACATATTTGCAGACCAAAAATGATTTAAAGCAAGTTGTAGTCGTCTATGATTTTGTAACAAATTGTACAAATGACTGTAAAAAAAAATACAATTTTATCAAGTATGTGTCACATGTGGTCATT	up
Zscan20	chr4	128578675	128583545	nc	-	AGO2_bind	ACCTCAGTTAGATCCCTCCCTTGCATCGGATGTCCCTTACACACTCCAGTTTGGAGCAAGCACCGTTCTTATTCCTCTCCCAGTCTGCTCCAAGGGGTCTGTGCAGCTGAGAAGGAGTGGTTATCCATCCTCATTACACACACCCTCACA	non_up
Zscan29	chr2	121158162	121158292	nc	-	AGO2_bind	ACAGGCATAAGGGTATTAGTAGACAGATGGTTCCAAATGTCTTGTATCTTAAACTGCTTCTGTTTCTCTTCCTATAAAGCAAAATAATGTTTATACCTAGTCTGCCTCTCAGGGATATCATGTTAATAAATGTTATGCCAATAAAGTGCTCTGTTTTTCTTCAGCTGTTTCAGTACAAATTTTATATATACAAACTATATAAAATTATTAGT	non_up
Zswim4	chr8	84210959	84211042	nc	-	AGO2_bind	AGATGCTCCAGAGCCGGAGCTGGCCGGAGCCTAGGCACTTCACATCAGGGTAGTTACTTCCCACTGTGTTTCTCCCCTCTCCACAGCTCAGGGCTCCTGTCCCACTGCCCTGCGCCCCCAGCCCCAGCTTTCCAGCACAAATGCCTCACCCCACTGAAGGATATTAAGAGGTCTTGGGCCTCTGCCACATACCTCACCCCCAAATACCCTTGTCAAGCCAGGGCCTGTCTTCTCTTGGGCACCAAGGTCACAGGGTAGGCTGGGGACAGCTCTCTGCTGGCCAGACCCCACCACTAGTAACTGGATACACAACTCAGGAGTCAGGCTGCCCTCCAGCCTGTTGTGGGAGGCACAGGCAGACAGCCAGGGACCCCGTTCTGTCTTCCTCTTGCTCTGCAC…	non_up
Zswim6	chr13	107724617	107726277	nc	-	AGO2_bind	GTGAGCTAATAAGCTAACATTTGTGCACAGATAACATTATATATATTATATATCTATTCTGCATAGGGATTTTGACTGTGCAGGACAGAAAGTTGTGTAGGTCTGACTGTTCTACTTTTCAGTTCTCTCTCTCTCTCTTTAATATATTTTATTTTCTCTAGAATTACTCAAACAGAAGCAGCCTTCTATCTTGCCTTTGTCTTAATGCTTTAAAATAACCAAACTGGAGATCTAACTACCAAACTGTTCATTATATTATTAAAATACCAACCTTGGTTACAGTGTAGTGTCTTTACTTTAGCTGATGGTTCTGTAACCTTGTGCTTTTTAAAGCAACCTTATGTTTTGGTGCAAAAGTCGTCCTGTGTCTCTTGTTCCCTTCATTAGAAAACATGCTAG…	up

## Sheet: myomiR target site
myomiR target sites
gene_symbol	chr	start	end	APA_change	strand	up_AGO2 binding peak_sequence	myomiR targeting seqence	myomiRNA target site
0610030E20Rik	chr6	72349688	72353149	nc	+	TGGAGCAAGAAGGGAAAAGATATATAAGTGTATATGATGAGAATAAAGTATATACTGGCTGCAGTCTAGCCAGCAGGGGTGGATCTAAAATAAATGTGAAAGAACATTCCATCTCTCTGATCATCT	ACATTCC	yes
1700017B05Rik	chr9	57253117	57253557	shorten	-	ATTTCCCAAGACTCTTGGGGTCTCCTCCCTGCAAGTGGGCTGTATTCAGCTGGTGGCTGATAAGTTCCTGTCTTATTTAAGGGTTTTGATGAGACTGCGCCCTGGGGGACAGCTATTAAAGCATTTGGGTTGTTTTTGGAGCTGGGATCTAGCTTTGTACTTGAGGGGTCATAGATGAGTGTTGCATATCACCCGTCACCA		no
2900026A02Rik	chr5	113086323	113089241	nc	-	AAACTCAGCTGGTCCTGGTGTGTGTGTGTGTGTGTGTGTGTGTGTGTGTGTGTGTGTGTGTGTGTGTGTGTGTAGGGCGGGAGTAGGGATAAGGGCTGCTCTGTCAATCCTGACTTTACAGC		no
Aamdc	chr7	97550340	97550567	nc	-	TTTGCTGACATTTAATATTGTGCTATGTGTTAGGTTCAAAGTTTGAGAAACTTGATACAAAAATAAAGGTTGAAACTTGAAGGCCAAAGAGAAAGTTGAGAGCATTAGCGATCTCACCACAGTTCATGCTTTGGGATCTTTATTCATTACTTCCACTCTTTTTTTGGTGACAGAAGATGGGGCA		no
Abca5	chr11	110269373	110272248	nc	-	GAGTTCTCATCTTTCCCCTTGAAATAGCATATTACATAAAGTGAGAGAATTTATTCTCAGGTGAATTATTTTTGTATCAGCTATTCTTATAAGGTAAAAATTTACTTGTTTTCTATTCATAATGTGTTATATGTACAATTCTCAATGCTGCCCTTTAAGAAAAATGAATGTGCTTATATTATTAATAATAAACTTTAAGAGCTAAAAATCTATGACAGACTTCAGTTTGTATACCAAAATTCATT		no
Abcb6	chr1	75171622	75171717	nc	-	CAGCAAGGACAAGAAACTGTCCCTGAAGAATCTAAACCTCAGGACACGGCATAGTAATAAAAGGGACCTCTTTCCTTCCAAAGGCGAACTCAGGAGAAAAAGATATGTCCCCTCTCTTGCCTTCATTTCATCCTGGTGTAGGAGTTTGGTGCTAGCTATTGTAAGGAAAAGGGACCTTCCAGAAAGCATCGTGAGGAAATAAATGGCCTGCGCAAGGACGGCTGTGGTTTGGTTGTGTGGGGTACTGCAAGGGGTCTCTCCCCTTGAGCTG		no
Abcc1	chr16	14474875	14481519	nc	+	ATGTCTTGCATTCAGATATCTGCCTTCTTCTGCCTCCTGAGTCTGGTCTTAAGGTATCAAACACAATGCTGCCGCCTCCTCCTCCTCCTCTTTTATTCTTTT		no
Abcd3	chr3	121758909	121759905	nc	-	ATAAATGCATCACATTCAGTTTTACCATGTCTCCTTAGCAAACTTGTGTACTTATTTTCTGTTCAGATTAAAAAAAAAAAATGATAACCTACAGAACATGTGCCTGACCTTTTTTATTCTTGGTTTTGAATGTTGACATT		no
Abhd17b	chr19	21685369	21685636	nc	+	ACAATACCTTGAGAGGTTAAAACAGTTCGTGTCACAGGAACTGGTAAATTTGTAAACTACTCTGTAAATTTGCAGACTGGGTTTTCTTTTCTTGCTGAACTGCACTCCTTGGTAAATAACATAAAACCTGAAGGTTTTGTTTACAAATCATGTAAGTTGCCTTCATAACTGTACAGGTAATGATTTGTTAACAGACTTAATGAAGGTTTTAATTACCATAACTTGAAACTGGAAATAGCAGTATCATGCAGTCAGGCTGTGTAATTTATATTTTTTCTGTGAATTTTTTTTAAACATCAAGATGAGTACTGTATGAAATTTTAATTCTATAAAATCAAATGCTGTAAAAGTATTGTCAAATGCTTTTGCATATCAAAAGCAAATTTATAAATATTTTTA…	AAAAGCT,GTACAGG,AGTCTTA	yes
Ablim3	chr18	61799392	61801242	nc	-	TTGGCCAACGCCTTTCAACTTTCCCAATCCATTAGAAATGTCCCCCCGGCCAGATGCGATCATTGAAACTGCCTCATTGTCACTGGTTAACAACTTGCGAGATTGAAGGGCTTTTGTTATTGTTGTTGGATATTTTTATTTCCCATAAAAGCACATCATTTCAACCCAAACCCTTGTCCTCCTCTTATTTCT		no
Acot11	chr4	106744555	106744581	lengthen	-	TTAGACCATTCATTTAACCTTTCAAAGATAGTTTCTATACTTACAAGATGAATATGACTAGTTGCTACCTCATTCTCTTAAGAGTTCAGCTGTATTCTGCAAATAAAATGCTTGAAACCGTGCCTGGGGTACACTAACCACTCAACAGCATGTTTCTGTCATTGTGAATTTTCACATGGGGAGAAAAAAAATATCCT		no
Acsl4	chrX	142317993	142320534	shorten	-	CTATATTTTCCTGGTAGCATATGACAAATGTTTCTACAGTGAGAAGCTGAGAACAGGTTAAAAGATTGTGTGGCGTTTGGGAACTGGAGAGATACATTTTAATTTTGAATGTAGTTATACATTTTATATTCATATTTGTATTTTCTGTTAAAATGCACGATTGTAGGATTGTTCCTTAGATTTTTGTGTTGACTCTTGAAAAGCTTTCTTTGTTCTTATTTTTAAGTTTGCACTTGAATCTTATAAAAATAAATCCACCCATGTTATCAAGCCAGTTTGTTTTTTCTTATATGTCAATATAAAAAAAAGTCTATAAATTTGAATGTTACCT	AAAAGCT	yes
Acsl6	chr11	54361535	54364757	nc	+	CTCAGTCCGATGAACTTTGCAGCAATATTATAGTTATTCGTGAGAGAAAGGAATCAGAATGCCACAGCTCAAAGTGAACAAGCACCTGATTTTTGCAACTGAGCCTTTCCTGACCCAAGAAGTCTCTAACAATATTTTCTCTACCATCACCAAGTACACTTTATTTTTATTAAATGATATTGTAGCAAGCTGCTAAAAAAAATTATCGCAAACGGTAATGTAAAAACAAATCAAGACACTTTCTGAAGAACTGTGTACCACTAAAAGTAATATATTCGCAATGTTCACAGAATTCCATTAAACATAAAGAAAAAACATAACTGATATATTGTACTTAATTATTTGTG		no
Actr2	chr11	20062304	20064671	nc	-	TGTCAAATTCTCCAGTCTCGGGAGTTCTGGGCCCATTACCTGCTGTGCATAGGACTGGTACCAAGGACTATTGAGTGTAGACAAACGATCAACTCTTGGCTTTGACCATGGCTTTAAACAAAGGGGTGAAAACAAGAAAGAATAGGATGGAATCTGGAATAAAACAGTGAAAGAGCATTGTTCTTTGTACCTTGAATGTAGAATTTGTTTTTATTTCATAATTCTGCTAGCAAACATGACTGTTAAAATGATGTATTTATATATGTAATAATTTAGAAATTCCATTTTATAGTTTCCTATCCTAAGGTGAAATAATGAATTTAGTAATTTGGGAGTTCGGACATACTGTATTCTATTGGAGGTGCCAGGTTTGAGTCCTTCAAAAATAAAAAAAATTTA…		no
Adam17	chr12	21323683	21323807	nc	-	ACCCACGTGACCTCTGGCTCTGGTGCTTCAAGATGTTCTGTACTTACTGTGTGAGGAATAAATGCCATTAGCCTGAATTCTGATTTCTATAAATTCTAGTTATAAATGCTCTTTTCTTCTAAGAATTGCAGTGTGCTCACAAGCCAACACATTTTAACCAAGATAATTTGTAAACTCTGAGGACAGTTAACCAAGCCTGTGCCTTGTCTCTCCTGAGGACGCCTGTTACACTAATACTTGAATATATACCTTGTGGTATTTGCTCTTTTTACTAGTCATGATAGTCTTGTATTTTAATTACACTTTGATGATTTGCTATAGGGAGAGTGGGGTGTGTGGGTATATGTATGAATGAAACAGTTGGCAGAATATAAGAAAACCATTTTTATAAAATTGTGA…		no
Adamts4	chr1	171259915	171259949	lengthen	+	GGCAGTGATGTCTTGGTGAATGGAAAGGGGCTAGGTGACAGTACCCTATCTACTAAACTGCCCCCTCTACCCTGCAGGTCACAGGAGGAATGGGGGGAAGACAGGGTGGGTCCTGGGCCCTAGTTGTATTTATTTGGTATTTATTCATTTTTATTTAGCACCAGGAAAGGGGACTAGGGTCTTGGGGAAACTCACCCATTATAGCCCTAACCTAGCTATGAAATCCAGGGTGTTGGTGACAAATATGAGTGGTGTGTGTGTGTGTGTGTGTGTGTGTGTGTGTGTTTATGTATGAGGTACAACCTGCCCTGCTTTCCTCTCCCTAATTTTTTTTTTTTTCTGGGAAAAGGAAAGTCAAAGGTAGGACTGCCTTCAGGGAGTAAGGGATGATTGTGTTTT…		no
Adar	chr3	89751411	89753447	lengthen	+	CTTGTGGGTATGTGGGAGCCTCTGTAGAATCTGGTTCTAGCATCAGATCAACCAGCCAGACCCTGCTCCATTCTGCCCCTCTAGGACCAAGCCCACCTCTTTCCTCTGAATGGTGTGGCTCCATCTGGAGACAGCTGGCCAGTGTGTTCAACAGTTTCCTGCACCCCCTTGCTTAACCCTCAGAGCTGCCTGGTTCCCCCACCCTCTGGCCCACTGCCAACAGCAAACATCACATTCGTACTTCAAGTCTAATGGCTACTGCCTCCTCAATCTATGAACAGATCTGGCCAACACAAGAACCTGTGTCTTCACAATACACTGGGGATGTCTTTGCACAGCCAAATCATCCTATGAAACTC	GGACCAA	yes
Adnp2	chr18	80127040	80127136	shorten	-	CCTCAAATGTTTTCCATTTATTAAACTATCCTGAATCTGAGATCTGGTGTGTAGTAATAATCAAGTGTTGCTTTGCAAATAAAGTCTCTGTAGGAACAGAAATGCTTTATGGTGCAAACTGTCTTTTGCTGTGATGACAAGTCATTTCTCTATTCAGAGGTAAGACAGACTTTTAGTGCCTTTAGAGTAAACGGAAACCACGCAGGTGCTTCCTTCCTCAGGGTCG		no
Ado	chr10	67544511	67547635	shorten	-	TAAAATGTGCAGAAAAATCCTTGCACGTCTATGCATAAACTATTAGCTATAACTTCTGCCGTTGTGTTTCCCTGTAGGTCTACAATATAGATTGTGGTCTAGAAATTAGGATAAAAGTTACCTTCTCCTTTTCTTAGAAAAGACCAATGAGCACAATGGTGTTAAGTCACTTAACTGTTCTGATGAATAATAAATGCAATAACTAGATCCTGAGTGAGACGCTGTCTGTCTGTCTGTCTAAATACACTGAACCTTTTCAACCTTGTAGTTCTATCAGTGACCAGTTATATCGATGTAAGATTTTCATACCTTCCTACTCCTTTGAGAATTGATGGGTTTACTACCACATGCTGCTGATTACATTAAAAAACAACAACAACAAAAAAAAAACCCTGCCTT…		no
Adora2b	chr11	62266113	62266448	nc	+	GGTCCTTGCCTTTGGCATTGGATTGACTCCGTTCCTGGGGTGGAACAGTAAAGACAGTGCCACCAGCAACTGCACAGAACTGGGGGATGGCATCGCGAATAAAAGCTGCTGTCCTGTGACATGTCTCTTTGAGAATGTGGTCCCCATGAGCTACATGGTGTATTTCAACTTCTTTGGGTGTGTCCTTCCTCCACTGCTCATAATGCTGGTGATCTACATCAAAATCTTCATGGTGGCCTGCAAGCAGCTTCAGCGCATGGAACTGATGGACCACTCCAGGACCACTCTCCAGCGGGAGATCCACGCAGCCAAGTCACTGGCTATGATCGTGGGCATTTTTGCTCTGTGTTGGCTCCCAGTGCATGCCATCAACTGTATCACCCTCTTCCATCCAGCCCT…	AAAAGCT	yes
Aes	chr10	81566164	81566363	nc	+	GAGGATGACGGAGAGAAGTCGGATTAGCTCTTGGGGAAGGGGGAGGGGGGAGACCAGGGGAGACAGGCACAGAGAGCGCAGTGTTCTAAGGGCCACACAGCACACAGCTCTGTCACTACCCAAGCTTACACCTCCAGTCCTGGTTCTGGCTGTGCACCCTGGGCCTAGGGGACGCCAGAGGGACACCCCAGGCTAAGGGTTCTTCCCCACCTTCAACATTTCCCTGGGCCACAGCCACCAATCTCGGCCCAGAATGTACACAACGCTAGCTGCCCCTTTCCACCCTGTGCACCCCGAATCTGCCCCTATCCCCTTCTCTGCTTCCTGCACTGCACACCTGCTAGTCCCAGACCCCTCCCCCCAGCTCCCCCAGCTCCGGTTCCCTCAACCACAAAAGAA…		no
Afap1l1	chr18	61730261	61731015	nc	-	GAACAAAAGCTATTGAGAATGTAAAAATCCCAGTTTTCTGTTTTAGAGCCAGGCAGCTGCTAGAACCTTCCATGTTTGAGCATCTTTAAATCAGATTGTCTGAGAATTCAGAGGGTAAAGAGGGCTGATCAGCTGGCACATTTTAAGCACAGTGGCTGGAAGTATGGAGTGCTAATGCTGACACTGTTGTATGCATTGGAAGGTGGAGTCCTTTGCTGTCAGTCAAGTGCTTACCTACTTAATGTGACACTGAAGCTCCTGGGACTGTGGTTGAAGCTCTCTGGCCTGAGGAAGTCTTCATCTTGTACTAGGAAGCACACAAGCCTGTTTCCTTATCCGCTACACAGTGAGACTATTAAGGAAAACTAACAGGATGGTGGCTCATGTCTACCACAAGGG…	AAAAGCT	yes
Aftph	chr11	20685084	20685721	shorten	-	TGTGATTTGGAGAAGGACCAAATTATATGAATGTCTTAAAATTGAGTTTGTAGAGATCTTCCTGTTCTGTCATACCACTATTTTTTGAGGATTTTGCACAGTGTAAAATGACATAATCATAGATTGCTATGGTTTAGGTTGTATATACAGTTGGAAAAAAAAAACTATGGATTTTAAATGTTTGGGGAAATTCCTATGGAAAAAAGAGAGAGATGTAGAAGAGCCTCTAACAAGGTTGATGTGCATGCCCAAGGGTTTTGAGATTTGAGTGTGTAAATTTCCTTTTAGCTTATACAAGAATAAAATAATTTAAAAGAAATTTAGCCTTTTGTCTTTGTATCTAGTATCTCAGGGAAAATATAATACATTTGAATG	GGACCAA	yes
Agl	chr3	116740398	116743051	shorten	-	ATGGGCAGTGCTCCTACTGAGGGCTATCAATGAAAGACCTGTGCTGTGCTGTGCTTTGCACTGTCTATTTGAAAGTCTCAGAAGGTATGGTTTACCTTATCCCAGCCACTGTAATTAAGTGAATGCTTTTAGACTGTGAAAGGATAGTTGCCATTTGGCCTAAGAGCACTTAGGCAGAGCGCTTCATTCCCGTGTGATGCTGCATACCGTTGTTTTTATTTACAATCCCAAATGCTCTGTGCCTTGGTTTTTCACTCGCCAAAACCAACCTTACTCTACTAAATGAAATGCAATCTTACCAGTTTAACCAGTATGCTGTGATATTGTAGTGAGTCTCAGAGATGACTGTGGAAACAGGAGGCCTGTCATTTCAATGAGCACCATCACCTAAGCGGTAAT…		no
Agpat5	chr8	18882052	18883422	shorten	+	CTTGGCTGCCTGTGGTTTGTTATTAAAGCATAAGCAAGTAGCAGGCTGCAGTCACAGTCTCTTATTGATGGCTACACGTTGTATCACATTGTTTCCTGAATTAAATAAGGAGTTTTCTTGTTGTTGTTTTTTTGTTTTGTTTTGTTCTGTTTTAAGCCTTGATGATTGAACACTGGATAAAGTAGAGTTTGTGACCACAGCCAACATGCATTTGATTTGGGGCAAACACATGTGGCTTTTCAGGTGCTGGGGTTGCTGGAGACATGGAAGCTAAGTGGAGTTTATGCTGTTTTTTTTTTTTTAATGTTTTCATGAATTAATCTCCACTTGTAAAGATTATTGGATACTTTCTGTAATTCAGAAGGTTGTATTTTAACACTAGTTTGCAGTATGTTTCGC…		no
Ahcyl1	chr3	107663124	107664476	shorten	-	GAAGAAAGAATGATAAATTGGACCAAGGTGAAACAAATATAACTATATAATCTGTTCAGAACTGTAGACCTTGTCTGGTGTTAGTTTTATAGAAATGGTGCCACTTTTGATTGACACTTGCCACAAAAATAGAAAATAAAAATTATAAACTGAGATCTTAAAGAGGACTTGGAGAAAGTACATCCTGATTCATGCTCTAAGAGAATTCCAAGAGGCCCTCTAAAAATCAGAGAGTTATTCCCAGGCCACGCACCTGCTTGCCAATATCTCTGCATGGTCAAATGAGCTTCATGCTCACAAGCTTTAAGTATATAACTATCCAGGATTTTAAGTCCTCAACGTGTTCTAGCTTGTGATCCTTCAAAGATGGGTTATGTGTTAATGATAGGTACTAGAAAT…	GGACCAA	yes
Ahcyl2	chr6	29909215	29912311	nc	+	GCCGTGAGAGCCACAGAGGACAGGCTGAGGAAGGAAAGAAATGGGCTAGCCATTCCTCGTGCATCACTCGCATTATTGCCCATTAATGGAATCCCCAGCGATGACCATGTTCTCTCCAGGCTCAGGAGTTAGTTCAGGGATGCCAGACTCCTTGTTACTTAGGGTTTTCTGAATACATTTCAGCAGCTGCCTTTCTCAAAGCTTTGGTCCTTTCCCAGGTGAGGCCTTTT		no
Aif1l	chr2	31971839	31973443	shorten	+	AGGGTGGATGCTGAGGGCACCAGGGTAGAAGTGGAGTCAAGTGTTGAACCTCAAACAGAGAACAGGCTGTCTGATTGCACAGTGCCCCAATCCGGCTATTTACTGTCCTGCCCTACTCTCCCCTCCCTTCACTCCCTCAGTTATTTATCGAGTGTGTATTACAAGCTTTAAGTTCTCTTGCTTTGTCTCCATGTGTGCTATGTCCAACTCCTAGCTCCCTTTTCAAATCCCTCAAGTCCTGGAGCTTGGGGATTAGATGGAGGTAACATGGCAGATTTTAGCTGGGCCAGTCCTTCCAT		no
Akap11	chr14	78492246	78494955	nc	-	GTACATTCCTTTCATAGAGTTAGAACTGCGGTTCTGCAGGCTCCTATTGCAGTCTGTTGTATGGTTTGGATACTATTTAATGCCAGGTTTATATGTTGCTGGATTTGCTGCCTTCAGTTACTTGTGCTGTGTTCCAAGCAATCTGCATTCTTGTTCACTTAATGAATATTAAGTAGAAGTAACTTTGAATAATTGTGGCCATTTATTTGAGTTTGCTCATTTAGTGCACTAAGGTCTTATACTATATAACAGTAACTCCTCTTTTTGCTCTTGAGTAATTTAATGTTCATTTACCAAACTTGGAATTTCAAGATGCACTAAAGTTTTATTTAGCGGTGGCTCAAAAAATGTTTCAGAACTTACTTTTGTAATAATTTGCAGTTAATTGTTCTTTTGTCT…	ACATTCC	yes
Akap13	chr7	75754411	75754610	nc	+	ACAGAAGGTGGGCAGGATACACCTATCTATACCTCTGTTCTTGTTAAGTCGTCTCCAAATGCTGTATGAACATTTCTGTACTAAGCCCTATTAAATAAAAAGTCGGGTTAAACCCAAGTGCTGTATAGTAATTTGTAATTATGTATAAAATTAAGCAGTTTTGAACTGTAAAGATTTTTCAGTGTGTTTTCTGGAAATTTGCCACAACATACTGGCTTTGTATTTTATTTATCATCCATTGTAGTTACTGGCTTCAAACTCTTGTAAAGTCCCCCTCAGACCTTTCAAAAATAATAAATGTCTTTGAGATCTTG		no
Akap6	chr12	53148759	53151016	nc	+	TCTTGGGTTCCATCCTGTTATCATCACTGCCTCCTGCCACGTTGACTTCCTGAAGACGAACCTTCCTTCTGAATGCGGTCTGTCCACGTGGGCCTCCCGATATGGATGTGTGCATTGCTCCTCTTAGGTGATCGTCTTAGTTCCTCAAAGCTGCTTGTTCTCCCGTGGATTCCTGTCCCAAGCTACCTCTGGCAACCCTCTCTCCAGCAAGACTTCTATTTTCCCTCTCTCCTCCCTCCTCCTTTTAAAGCTCTGCAGTTCACCAAATTGATGGTCCATTAAACCCACTGTCTGGAATGACACCCCTCCCATCGGTACTTGACCAATTTTATGTTTTGCTCTGAAATTTTTCATGATATTATGCCTATGTTTATTGAAAGAGATTTACCTAAAAAGCCA…	AAAAGCT	yes
Akirin1	chr4	123735195	123735353	nc	-	AAGTTGCTTATTGGCTGTTCTCTGCCTTGGTCCCAAGGCTGTGAGCAGAAAGCAGCCTCTGTTTTGAGGAGGTGGGATTTAAGTATACATTTATTTTTACTGTGACTTGTTCAGGACCACATTTTACAAAATGCCTTGTTTCCTTTACTGTTGTTTTGGAAAGGAAAGTTTTATGAAAACTGTTTTAGTTTGAATATAGAATAGTTATATTAATTACGGCTTTATTTTGGAAAAATCTTGAGTTTTAATTCAAATGTTTGCTAATACCTTCCAAAGTAAGGTGATATTCAGAGACAGTTGTTGTGATCAGCTGGCTTGCGGACATTTCTGGGGTATTCACATTTGAAGATTCCTTATTAATGAATGTCTTTGACTTAAATCTAACCAAAAACTGCAACA…		no
Aldh1l2	chr10	83487450	83487785	nc	-	CTTATGATTTTTGTCACAATTAGCCACAATCTTTAATATGTATGTAATTTACCCTCATATATGATTTGAGGCTAAATCTAACTTTTGTAGAAGTAGCCTGTCCTGACATCTTGACTCATTTTACACTGACTTGAGATATCAGCTTTATAGTACGTTTTCATTCTCCCAGACCCATGCACATGCAGCACTAACTGAACAGAACAGGTTACTTACATACACACATATATAAACACATACACAACATGTTTCAAGTTGGGTTGGATATAATCAAGATAAACTGTATAGGTATATGAAATTGTCAATGAATAAAAAATATTCTAAAAAGTTCTTTTCTCCTTTTTCTCCTCACTTCTCACAAGAATGTCCAAAGGACC		no
Alg5	chr3	54749437	54749795	nc	+	TGGGCAAAGACCTGCTTTTCATCCGACTTCGGTATCTGACGGGTGCCTGGAGGCTCAAGCAAACACGGAAAGCGAGTTAGTTGCTGGCAGGGCTGGACTGCATTTTTATCCCACATGCAATTTCACTTGAAATCAAGATTTTCAATAAAGCCTCGATGGGCCTGTTCTCAGTATCTGCCTTTGTATATTCTTGAGAATTAACTGCT		no
Alkbh5	chr11	60555908	60558513	nc	+	TTGTTTTTTACTGCTCTTTTCCAAAAAATGATTTGTAGTTGTGTGTGCAGCACTTTGCCCTAATATGTGTGTGCTCTACAATAAAAACCAAATCTAATATATTTTGAAACAGTTGTCTGATGCTGTGGTGAGAGAAAGCCTGACTTTGGTTTTTCCCTTAATTTATTTTCTTGACCTTCCAACTGGATTTGGAGAAAGCTAATTTATTGCCCACCAGTCCTCTGAAGATTGGTCACTGA		no
Amfr	chr8	93971588	93971803	shorten	-	TCAGGACCAATCTGAGCCCAGTCCCCAGCTGGCTTCACTTCCGTCACTCTGGTGCTCTCGCATCACAGAAGCTTGCCCCCATGGCTGCCGCCTCTTCCTTTCCTTTGGTTATGACTTTAATTCCTTGGTCAACCCAATTAGGCTATGCTAAACATATGGGTTTGATCCTTGGAAAAAGGCATGGGGCCTGCCCAGCAAGGGCAGGGGTGTTTGGAGGACACTGCTGAAGAAACACCTTTCGTATCTTTGTCCCTGGAGCCCTTGAGTTCCCTGCTTTTGTTCCTGTGGGTCTCATTAAACGGAAACAGAGGATGTTGAATAATCCACATGCCTCAAGCAGACTCGGTCCCAGATCGGCTCAAATTCTCCACGTATTTAAGGATTTGAAACATGCAATCA…	GGACCAA	yes
Ammecr1l	chr18	31781855	31783773	nc	+	TAAGTAGGGGAGTTCTTTATTCTGATTTGCCTGCAGAAGTAGGAAGACTTGCTATATCAGTCCTCAGTAGGACTAGAACAATGCTGTGTAATAAAACAAGGTGAACCTTTAACTTGCCTACCATACTGGGACTCCTCACTTCACCAGTGCAAATGTCCAAACTGTTCGTGTTGCTCATTTAAACTCTTGACATTCCCGCTCCCATCTTTACTCATTCCAAAATAGCTGATAGCAAATTCTTTTCATTCATTTGGTGGCAAAACGTGTAGTACTAGGAAACTAGGGAGGTGCTTTGACAGCTCTGT	ACATTCC	yes
Anapc11	chr11	120605676	120605774	nc	+	CTTCTTGCAGGTAAGGTGCCTGGTGATGACTGCCCCCTCGTGTGGGGACAGTGCTCCCACTGCTTCCACATGCACTGCATCCTCAAGTGGCTGAATGCGCAGCAGGTGCAGCAGCACTGCCCCATGTGTCGCCAGGAGTGGAAGTTCAAAGAGTGAAGCCCGTGCCGTGCCACTTCCCTCTCCTGTGCTGTGCCAGGCTCAGCCCCTTCCCTCCCTCCCCTCCCCCAGATACAGCACCCCAAGTCCCCTCCACACAGCACAGTGGTGCCCAGAGATCTCGGTCTGTGCCGGGGACAAGGATGCTTTCTGTTTGGCTGGGACAAGGTTGAAAGGAGCTTTGCTGACTGTTTTGTTTTCCCATCACATTGACACTTTATTCAATAAGTAAAACTCATTACA…		no
Ankib1	chr5	3690420	3690613	shorten	-	TTCAATAATAAAGTTTGGCAAAGCCTATTTTGTAAACAAGTTAATTTTATAATGTAAAAAAAAAGTTAATCTAACCTTGACTTGTTATTTGCACTTTCATAGTCTATACTTGATACATTCCCACTTTATATACAGTAGGATTCTACAGACCTGTAGATGTTTGGTCAAATGAATGCTGTTAATATGTAAAATTCTTTGATTAAACATTTATTACTTAAACTATTTCCATTTTTGTCTCATTAAATTATAAACTTCATTTAAAACTAATTAGAAAGCAAATCTTGCTTTATATTAAATACCCTCCAATATGACAGTATTAATTTGGTTCTATTATGTAATTGAATAG	ACATTCC	yes
Ankrd13c	chr3	158006166	158008028	shorten	+	GTGATGTGATGAAAAACTGACCTCTAATAAAACATCCACAGCTTCCTGATGTGCCATTCATTCATCTTTTTAAAGTCACTTCCTGTCTGTAATAGTTTGACACCCAGTGACCCTGAGACCTTCCTATGTAAAGCAGCTGTGAGTGCTGTGATTTGTTTTTAAAGATTTTTACACTTCTTGTTGAAATATATATCAAATAAATATATCTATAGCTATATCTAAAACACTCCTGGACCATTAACGTAAATTCTGTGTCTTAAGAGATATGAAACCCTTTGAAATGCGTCACCTCTATTCAGGGTGGCATGTATAAATGTTCCTTTAAGCTTTGTTTTCATCATTATGTATAGTTCTGTAATTTGAATGTTTAACCAACTAGAAGGAATGCAGTTTTCTGAG…	ACATTCC	yes
Ankrd50	chr3	38449652	38452078	shorten	-	CCGCTGTTTGGCTATGCAACTGTTCGTTTTGCTTACTCTGCCCTCCGTCAACCCTTTCCGCAAATGTAGTTGCAGACAAATGCTTTCTTTCTGTTGTTCGCTCTGTGTGGGGTGTGTAAATAACCTAAAATGTACATTGAATTTCACAGTGTAAAGTTTTATTTTATTCCTTGTATTATAGTATGCGAAAACATCCCGATGTACATGAAGTGCAGAATAAATCTATTTGCTTTACAGAAGATGCCTTGGTTTAATTTCGTCCTTTAAATAGTAGCATGTGCTTGATATACTTACAGTAAGATTTTTTTTAAGTTTATAATTTTA		no
Anp32e	chr3	95945566	95947388	nc	+	TTCCCATCCAAAAGAAAGCTGGCAAAAGCTGTAATGCCCCAGAGACTTCATCTGCACCTCAGCCATCTGTCTCGGTTTCAAACAAGTGGCATGGAAGAGATGGAGCATT	AAAAGCT	yes
Anxa3	chr5	96845858	96845969	nc	+	GATGATTGAAGAAGATGGCTCCCAATGGCTGCCTGCCCTGATGGTGGACCGCCTCAAAATCTCTGCACACTGCTTTCATGCAGCACTCTAAAGTGCAAGCAAATGCAAGACAGAACCTGTCTGCCTGATAGGCATTGGCATCGTTCAGTGCAATGGCAAAAATGAACTTGATTTTATTTCAGACCATCTCATTCATGATAAGGGAAATTCAATCTAGAATTAAAGACCTACTAATGATTTTCTGTTTGGCTTAGGAAGTTGGAATCTGTGTAGTTCAAAACCATTAAACATAAATCAGGATACTAAAGATGGCTGCCTTTCCTAATTGTAATTTGTGTATTTGTTTTCAGTATCTACTAATACTGTATGTTGCCTGGTGCCAACAAATATTTCAAAATA…		no
Anxa6	chr11	54978960	54979109	nc	-	AGAGGACTAAAGCTCCTGACCTCAGAGGGCCCCCTCTACCAAGCAGTGGCCAACTGCACCAGCTGCCGCCGTGACCTGACCAAGCCATTGCTCCAGCTTCAGGATCTAAGGAAGACGCAAGGGGTGGGGTTGGACTGTCCATCCAGCTGGGGCACTCTCTAGCCATTGAGGGTCCCAGGCGGTCCCTTCTGTTATCCCTCCCGCTCATGGCTAAGGGGCTGGTGAACCACGGCCATATACTGCATTCAACTCTGATCCCCTTCTACCTACTCCTCCGCCCGCCCTGGTTTCCATCCCTCCACATAACCCTGCCTGACTTGAGCTTTGTCACATCTCAAGACATACCAAACCTCTGTCTATGAAATGAGTGATGTGTGTGCTTTAAAGGGCGGGCTGTGG…		no
Anxa7	chr14	20455278	20456169	nc	-	GATGGCTGAAGTTTCCTGGTACAAGTGGAATAAAACTCTCAGCTAGTAGTGTAGGACTGACAGGCCATGTAGTGTTCACCTAAATAACGTAGTCTATGCAAGCAAGATTGAAACCCCTCTGCCTCCCAAGGCTAGCTGGTGGCAGCTGTTAGTAATGAATCCCACTGTGTGGTGGGAGTGCCTTGTGGAACACCACACAGCTCTGACAGTGACGT		no
Ap1b1	chr11	5042579	5042732	nc	+	CTAACTGAGGGTCTGGAGCAGGGCCATGTCTCCTCCCAGAGTGAAATCTCAGTGCATCTCCAGTGGCTGCTTTTTTCTATTGCTGTTGATGTGGGATCAAAGGAAATGGAGCCAGCACAGCATCAGAAGCTGGACAGAGGGCCACAGGGTGCTCTTCCTTCTCTTCTCCTGGGTGTGAACATGGACCCCACCCCCACCCCCAGGGTCCTAGCCCATAATCCCTGCCCAGTCTCCTCAGTGAGCCTGTCCTGGGTGGAGTCCTCTGGGTGCCAATATTACTGCTTGGGACTCCAAGGGCTGGAAGTGGTGATGGGCAGATGTGAGCCCAGAGGAGCAGCCTGGGCCAGCACCATCTGCCCCATGTAACCCCAGTCGGTGCTCTGTGGCCACCTGCAGGTC…	ACATTCC	yes
Ap1g1	chr8	109861358	109864211	shorten	+	AGTCCTGTAAGAGCAAGATTTACTGAAATTTACTTGACTGGGTAAATGGACATCTGAGTTACAAACAGGATATTTCTCCTGTGTTCAGCAAAACAGGTGTGGACAAGTGCAGACTTTAGACAGCCGCTCTGCCTGATCAGTGGGAGCCGTTAGGATTTCCTGCAGACGGATTTCATTGGATGCATAGTTAATGCTGTGAAACGTGATAGGATTAATGCTGTATTGGTGGATTTCTTGAATAGAATTTTGTCTTAACATTCCTTTTTTGTGTGGAGGCTTTATTTTCTCCATTTGTAGCTAACCAGCTCAGGTTTTTTGGTTGCTTTTTGTTGTTGTTGTTGTTGAACTGAGTTGAATCTGAAGAAATCTGCTCAAGACCAAGTGCTAGCCGATGGAGCTG	ACATTCC	yes
Ap2m1	chr16	20543920	20544049	nc	+	CCTCAAGGTGCGCTACTTGAAGGTATTCGAACCGAAGCTGAACTACAGCGACCATGATGTCATCAAATGGGTGCGATACATTGGCCGCAGTGGCATTTATGAAACCCGCTGCTAGCTGCCTAGTTGCAGCTGGCCCACCTCCCTACCCACCCTTCCCACAGGTCCAAGTACCCCTAGTGACCACTCACCAGTGTCGTTCCTCCGTCCTGCTCTGCTGCCTTTCCTTTCCAATAGCCCCTGAGTATAAGTCTGAACCAGCCACACCACAGTGGAACTGGTCAGGTAGTGCCTGGCTTCCTGGGAGGGTGGTTTTTGAGGCTTCTCTTCCGTCTGTCTGTCCTGGCTTAGCGCCAGGCCCTGAGTTTTGTGACCAAAGCCAGGTGCTCTCCTCTTCTCTCT…		no
Apc	chr18	34319399	34319575	lengthen	+	GCTACAGTGTAACGATTCACACTATTTTGTGCTCAAATCTGTGTAACTGTAAAGCATTGAATGAAACTATTTTAACTGAACTAGATTTTATCAAAAGTAGGTAGAATTTTTGCTATGCTGTAACTGTTGTATATTCTGGTATTTGAGGTGAGTTGGCTGCTCTTTTATTAATGAGACACGAATTGTGTCTCAAACTAAATGAACATTTCAGAATAAATTATTGCTGTATGTAAACTATTACTGAAATTGGTATTTGTTTGAGGGTCTTATTTCACATTTGTATTAATAACTGTCAAAAGGGCCTCTTTTAAAAGCTAAATGTAATTTTTTTTCTTCAGATTCTATGCATTAAGAGTAAAATTTCCTCTTGCTGTAATAAAGACAATTGAAGAAGATTGT…	AAAAGCT	yes
Appbp2	chr11	85187273	85189471	shorten	-	GTGATATATTCTGTACTTGTATTGCTAAATGAATTATTGACCTAATAAATAGTGTTCCTGCATTCGTAGTGTATGCTTCCGATTGAATTGTGATTGCTTTGGG		no
Arf6	chr12	69373783	69375981	shorten	+	AGCAACTTCGCTGTTTCCCTCTTCTTACCTTTAAAAATACTCTTTCCAGAAAATGGAGCAATAATGGTGTATGCCTCACACAGATGAAATATTTGTAGATATTTTAAAGTGACTTTTGGACAAAACTGGAATGTTACCTTGTTTCAAATGTCTTAAGACCAGTAGTTTTAAAATTACTAAACATTTGCTCACTAATAAAACATTTAAAAAGTCAAATTATATGCCCCTTTAACGTAGCTGGAAAGAAAATACACATTCCTGTTTTCACGTTACAGCAGCTGACTAGACCGAAGATAATGACATTTTTTAAATAGATGAGTGATCTACATCTCCATTAAGACACTGGAAAAGATGTTTTATTTTAAAAAGGTATTTAGTTTTGCTTGATTGTAGGGTTTA…	ACATTCC	yes
Arfgef2	chr2	166895178	166898053	shorten	+	AAGAGCTTGCAAGGTTTTAAGAAAATGTAGTGCCTCGTGGCTCCCTGGTTTAGTAACTTGGAGAGACAGTCTGTAGGAAAAAGATAATCTAAAAAAAGGTGTTAGCCTTCCTTGAAGTATTTGTGGGTGGATGTTCCGTTAAATTTTCCAGAATGCATTGCACATCTTTTTATGAAATCTAGACTATGAAAAGGTGATAAACATGAAGTAACTGACCCAGAGTTGGTTTATCTTTGAGTAAACCTTTTTAGTTTTTACCTCAGCAGAGTGTTAGTATGGCTGCTTTGCAGTCCCTGCTAAAGGGACCA		no
Arhgap5	chr12	52568835	52569655	nc	+	TTTTAAAAAAAAAAATATCCGGTAAATGTAGTATTCTTACTTGTTCTATATTACTTATACCTATTGTCTATATAGCTTTAATTTATAGCTGTCAGTTTAACATTGGCATGTCTGGCAAAGAAAATTAAACTTTAAGAGTTTTATAAACTGTTTCTAGGTTGCTAAAGAATTTATTTTTCTACGATAAATGGTATAGACAAAGCATCAACTATGTACAGGATAAAAGCCTGACTATTTCTATTGAAAGTAGGCTTACAAGAGAATTTTCAGAACTGTTCATATCTTTGGTTCATTCTGTCCTAACTTTACAATTGTAATATGTGAGTCCCAGTTTATTTAAGCTATTATCTTTTATAATGTGTTAATTTAACATTCATTTACATTTAAAACTATTTTTGT…	GTACAGG	yes
Arid1b	chr17	5343263	5344530	shorten	+	TCTCAATATCAGCTGTCCTGAACTCTCTGGTTGCATCTGTCATCTGTGATGTACTGTTTCAGATTGGGCAGTTATGACATCCGTGAAGGCACACATGTGTGAGTGAACATTAGAGGGTCACATATAACTGGCTGTTTTCTGTTCTCGTTTATCCAGTGTAAGAAGAAGGAAAAGAAAAATCTTTGCTCCTCTGCCCCGTTTACTATTTACCAATTGGGAATTAAATCATTAATTTGAACAGTTATAAAATTAATATTTGCTGTCTGTGTGTATAAGTACATCCTCTGGCGGTTTTCTGTTTCTTTTTTTTTTAACCAAAGTTGCCGTCTAGTGCATTCAAAGGTCACAATTTTTGTTTGTTTGTTTGTTTG		no
Arid2	chr15	96403601	96404817	nc	+	CCTGATGGAAACTGGTGTGATCAGAATTCTGTACCATCCACATTGGAATATACATGGAATAGTGTAAAACCTACGTGAGCAGATGAAATAGAAGCATTAAATATTTTTATCTATATCCAAAAAGGAGCACATTTTTATATTTACAGAACCATTTAAGCTGGTTTGAATAACGACAGAGTTTGAGCACACCTATCCCCCAGCTTCAGAGGGGCCACCAATATCTAGCTGTGGATTGTGTGTTTTGTTTAGAATCAGTAGCTTGGTTTTCTTACTTGAGCCAATATATTTTCACTTATTTATTATCATAAAAATTTACCAGTCTGAATAGATCTTGTAAATATTTGTGAATAGAATGAACACTGTTCATACCACTGCAGCCACTGGAGATACATCCTGTGG…	ACATTCC	yes
Arl1	chr10	88743375	88744095	nc	+	CTCCAGGTTAGTTGAAACCCTGAAAAGCAGACAGTGAGCCCATTCACGTCAGCGCCTGTGAGCCAACGCTACATCACATACTCATTGGAAGCAGTCAGGTGTGCTTCCTGTGACTGCTGGAGCTGTGCGATTCTGGCATAGACAGACCTGCCTGACTTCAATATTTGTAATAAATATAAAAACAAGTATTTGGTGAGAGGGTTAGCTTGATTGAATCACCCAAATGGTTTATGTAATGTAAAATATTTCTTCCTGGTTTTCATGTGTTAAGGTATATATTCTATTTGTATGGAATTCTTACTCAGATACAGTTCTATTAAAGAATGTATACTCTTAGGGGGAACCCTCCTATTTTTAAATTAGTGGTTGCATCTTGTTTGTATAAACACTAATATTTAG…	GTACAGG,AGTCTTA	yes
Arl4c	chr1	88698225	88700200	nc	-	TGGAACCCCTGGCTTCCGGTTTTGGTTTCCCTGTAATTCTGTCTTCTCTTCTCTGTTTCCATTCCCCCCTCCCCTTTTATAATGCATATATGATGCTGTGAACAGAAATAAACTATTTCTACAATCAAACAGTTGGAGGCGTTTTCTGTTGATTTGTTTTTTTCTTTCAGGTTTCTTGGTTCATTTTCCAAGCCTCTATGGA		no
Asah1	chr8	41340662	41341452	nc	-	CCCAGACCCTTGTATAGGCTGGTGAGCACACGTTGGCCAGCCTTGAGGACGTACTGAGACCCGAAGATGTGTTGTGCAGAGAGCGTGCCTGGTCTCCTTCCATAGGCTAAGGCTCAAGGCCTCTTGTCTTTAGTCAGGACTGTCCTCATCATGTTACATTGTTTACAGGCTGTTTTGTTGTTTGTTTGTTCTGATGATCATCATCACTTCGACTCACAGGTAAATTCTTTAAGGGACACCACATAGAAATTGCCAGTTCATTTCACTTTGCCACTGCGGAAAGGGTAACTGTGACCTCCATGGAACCCATCAAAGTTCTCTGATGGTGTTTGAGTCAGCGCCCTGTGTGATTAATGTAAAAGTTACATTTTCTTTTTTAATCTACATACTTATGTTTTT…		no
Asap2	chr12	21267809	21270172	nc	+	GCATCACTCCTAAACTTACACTATGTGGGGTGGGGGAGGGGAACTAGGTTGTATATGATAAAAATCAAAACTCATTAGTTTCATGAACTTGACTGTCATACCTCTACTTAATAACATTAAGCACAGGTAAGAGCCGTGGTT		no
Asxl1	chr2	153402093	153404006	nc	+	GCATTGGACCTTCAAAGCTCTGTGTATTGTGCCTTGTGGTGAGATAATAAATTATGGCCATTGGAAACATTGTACATTTAGTGTGTGTATTTTAATAATGGTTGATCTTAAATCTGTATACAAAATATCACTGATATAATGAACTCTCTCTCTCTAGACAAGATAAATTTTGCCTCCCCATGAGATTTATAGTGCTGAAGCC		no
Ate1	chr7	130391493	130394394	nc	-	ATAGAAACTATATTATCAGATGAATATAGTCACTCAATTAAAATTATTTAGATAAAATTATTGTTTATGTTTTCTTTCAAGCAATCTATCCTATTTTTATCCATTTGCAAATGCCAGTTTTGTGTGGTTTCTTAGCATATCAAAATTATTATGTAGAAGAATGTTTCTAGCTTTCTGAACAGCAAATAGTTTGGTGTGTAAATATTGTATTATTTCAGTGTGAATAAAGGTGAGAGAGAATATGAACATTTAACCAAAGTGATTCTACTGTGGCTGACTTAAAAGAACGGAAGGAAGTGAGTGGGGATTTGACACGTTTGAATTACGAGTTATTCAGTGTGCGTTCCTCTCCTACGGGAACCACTGGCCA		no
Atg12	chr18	46732426	46734257	nc	-	CCGTATTATTTATGAACAATGTCAGTGGGAAAGAAAAAAGATGTGTTCTAGCTTTGCCTGGTAATTGGTGACTGAAAGAACATAGTAGTAGATATTTACAGGAGAAGTATGTTGAATTTATTGTTGGCTGGTATTCATTCGAGATGACAGAATGCTTATTACTTCTATGAAATCAAAAATAAACTTGAATTTGAAACATTTTTACCAGAATAACTTATTGTCACATAAAATCAGAAGCTAACTAAGTATGTATACCACATTTGTTT		no
Atg4a	chrX	141164106	141164195	nc	+	CCATCCTTACTGATGCTTTCATTAGATGTCACCGTATCCTTCAATCCAACCATGATCACTTGAAGCAGAGATCAGCAAACTTTTTCTGTAAAGATAATATTTTAGTCTTTGTAGGCTGGGTGGCCTTTGTTGTAACTATTCTCCTCTGTAAAAGCAGTCCCAGACAATATGCATGTGACCGAGCATGGCTGTACTCTAATAAAATTTGATGTACAAAAGCAAGAGGAAGGCTGGACTGGCCTTACCAATCGC		no
Atl3	chr19	7534968	7539675	shorten	+	GAGACCTCTGATAAAGTCACCTTGAATTTGTGTCTTGGTTAGATTCACTGTACATTTATGTCACTGTACATTTATGCCACAAAAATAGTCATTTTCAACAGAGAAAAGGCATGACCAAATATTACTCCTTTTAATTAATGTTCACTT		no
Atp13a3	chr16	30312428	30312630	nc	-	AACCTATTTGTTTTTTTTCTTTTGGGACTTATATGATTTTAAATATTTCATATTCTCCCTCCCACTCCTACTCTCCCTCCTTCCCTCTCTCCATCCCTTCCTCCTACCTAAAGGAATGGAATGATGCTGTTTTTGTTTTGAGTTTGACCTTAACCTTGCTATGTCTCTCCTTTGAATAATGGGGCTTAAAAGAATAATGAACATGGAATTTGAATTACTTTTACAAAGCAATATGAACTTGTAGAGCTTGTCTTGTGCCATTAGGTGGCACCAGAGATCATCACATACCTATTTTGTAACAAGTGAGCTTGAGAAAATTAAGAAAATATATACATTTATTTAGCCAAAAGGAATGAAGAAAGCATTTACACATTTGTGTTTTATCTGATTCTGTTCAGT…		no
Atp1b1	chr1	164437112	164437817	shorten	-	TGTATGAAATAAAACCAAAGTCACTTGTTTGAAAATAAAAATCTTTATTTTGAACTTTATAAAAAGCAATGCAGTACCCCATAGACTGGTGTTAAGTGTTGTCTACAGTGCAAATCCATGTTCTAGCATAT		no
Atp2c1	chr9	105411362	105412624	shorten	-	GGTCCAGAAGAATGCTGGTTCAGCATCATCGTCTTTCCTTGAAGTATGATGCATATTGCATTTTTTTTTAATTTGCAAACTAGGAATTGCAGTCTGAGAATCATTTAGAAGGGCAAGTTCAAGAAGATAATGAAGACTTAAGGACTTTTTTAACTTTCCATTGACTAAAAATGACCATTAATGTTAAAGACTTGATTTGAACTTTGTTGGTAGTCCCAAATGAAATTATGCAACTTTGAATAACACATTCCTTGATTTGAATTGGCTTTTGCAATTGAGTGAACTTCAACATATGGGCAAGTACTGAATTAAAAAATACAAAAGGCAAAACCTGAACCACCTTCTGCACTTAAAGAATTCTAATGTACAAATACACTGTCTGTCTTAGATGGATATAAA…	ACATTCC	yes
Atp5a1	chr18	77782517	77782870	nc	+	AAATCTCAGAACAGTCAGACGCAAAGCTCAAAGAGATTGTAACAAACTTCTTGGCTGGGTTTGAACCATAAAGCCCTGTCACTGTCACCAGATACTGCTTTGGTTTTGTCATTTATTCTGGTAAAATCAGCACCATTTGTAAAGGGTTACTCTTGTATTCCTGATGTACAGAAATCACATGAATAAAAGTTCCATACTGTGTGCTAGTTTGTGTGGGGGTGGGCTCAGGTGTGTACCAGGATTTGTGTGGTGGTCAGAGGACAGCCAGCCTGTATGACAGTACCCTCCTTCCACCGGGAATTTAATGCAGGTTTTTATTTAAAGCACGACTTCATGTTGAGTTCCATAAGTTAGTTTTGTAAGACAGAGCTTACTGTGTGACCTCAGCAATGGCTAGCC…		no
Atp5f1	chr3	105942698	105942862	nc	-	GCTCAAGCTCAGCCAATTATGTGAATATGTCTTTCTCAGTTGTGATAGCCAGAGAGAGTTAAATGGGAACTAGTATATGTGAAGAACTCTTTCTGTATTGCTATCTATTGAAATAAAATGATCAAGGTCCACTTAGTGGCTTAACCCTATTGGCCAGTAAGGTATTTCTGATCCTTGCTCTGTATGCGGAGTTATCTGATCATAATTTGAATAAGCAACTTGCAGCAACTTGCTGCCCAACTGAAATTACCAAGTTATAATTTAAACTTGTAATTAACTAAAGCATCTTGCAATAAAATGTTTGAAACAGAATTTATAAGTTTCATACTCTGAAATAGCACTTCTTTATTATGTATAAGAATTACATGATTTAACAGCTGGAGATAACTTA		no
Atp6v1d	chr12	78842982	78843170	nc	-	GCTGCCCTCGTCTGCTCCCTTCAGACTGAGCATCAGCTCCATGTTAACTCAGTGTGTAGGTTCGGTATGTGTGGATATTTATTTTGGCATATGAATTTCTCTGGCTGTAAGATTTATCAGAATGCCTTGTAAGACTTTTTCCTGCATCATAATTCAGCAACCCGAGATTTGCAAAACCTGCCCAGCAACCTACAGAATTTCCTCTGTGAAAAGTGTCATATTATTCTATTTACAATTGTTTGACCGATCTGTTTAAAACTTTAGGAAATATGTACTATAAACATTCATGGTCGCAGGCAAAGGCTGTGAGCAACCTTCCTTCCTACCCACTTGGAAACCTTGCCGCTGTTGTCCGAGGCTGTACAGCCATTGTGTTCCTATGGCTCAATTCTTCACCTA…		no
Atp6v1g1	chr4	63550227	63550704	shorten	+	GAGAAGATGACCGTCCTCCAGAACTACTTCGAGCAGAACAGGGATGAAGTCCTGGATAACCTCTTGGCCTTTGTGTGTGACATCCGGCCGGAAATCCATGAAAACTACCGCATAAACGGATAGGAGGTGGAAGCGCCTGCTCTGTGGGTTGGCATGAGATCTGCCCCCATAGAATAGGAAAACCTCCACAGAGCTGGAGTTCTGTTCTGGAAGGCATTAAATTATTTCTCTATGCTGTTGTAGGACCCTTCACTTTTTGAGAGTATCAAATCTAGCTTTTTGTACAGACTTCTTATGTACCTGAAGTTTCATCTTCTTATCTTGTGTGTCTTTAAGGAGTGTATGTCGCCTGTTTTCCTGTGTCTTCATGCAAGTAATCGATATCAATGTTGACTTTTT…		no
Atxn1	chr13	45549755	45556446	lengthen	-	ATGCGTGCATACTCTCTGTAATTCCAGTGTAAAATGTTGTATTTGCACTAGCTTTTTTAAAACAAATATTAAAAAAATGGAAGAATTCATATTCTATTTTCTAATCGTGGTGTGTCTATTTGTAGGATACACTCGAGTCTGTTTATTGAATTTTATGGTCCCTTTCTTTGATGGTGCTTGCAGGTTTTCTAGGTAGAAATTATTTCATTATTATAATAAAACAATGTTTGATTCAAAATTTGAACAAAATTGTTTTAAATAAATTGTCTGTATACCAGTACAAGTTTATTGTATAATACTCGTACTACTAATAAAATAACAGTGCCAATTGCAAACCTGTGTCTTCGCCGTCTGTCAGATCCCTAAAGAAAGCGGTGGCTG		no
AU022252	chr4	119219842	119226010	lengthen	-	CATAACATGTCATATCTACCTCCATCCATGTGTTACCTCGGTCATACTACCTCGGTCAAGTCTTAGCAGATAGTTCTAGAGCTCTACAGAGTGGCATACAAAGTGAGTATGGCTAGTGTGGGGTGCCGGTCTCCAGTGCACACCTGTACT	AGTCTTA	yes
Axl	chr7	25757273	25757630	nc	-	ACCACTTCTAATGCTGGACACCTCTAGGTTCTATGCTGCTTTTTGCCTTTCTAGCACATAATTAAATGCCCAAGAATACATATGTCTAAAGATCTTAAATCTCTAAGCACTATGGAGCCAATGTTTTGAGTGTCTGAGATTCTAAAGGTCCACAGTCTAGAGTATTAGGTACGACTCCAAGGGTGGGCGCTTGTAGCCATCCTAAGTCCTTTCCCTCCTTAAGCACCTATGCTCCTCCTCTCCTTGTGTGGGGTACACCCCACCTTAAGCCTGTGCGATGCACTGGGAATGCCTGCTTTCCTCCAAGGGATGGGTCATCTCCCCTCATTTGGGGCCATGTTGCCCCTTGAGCCAGTCCCCTATGCCTGTTCTGAAGTGTGGACTCTGGTGCCTCCAGAG…		no
B3glct	chr5	149759883	149762600	nc	+	TTGTAACACGGCAATTATTGTGCCTATTTTAGCCCACCGTGGGCTGTAAATCAAGAGCTTTTTGACTGTCAGAGGAAATAAATGGTACCTAAAGTCCTTTTCTGTTTTCTCCATTGTAACAG		no
B4galt6	chr18	20684602	20687943	shorten	-	CAAGTCAACAGCCATATTGTTTATGCATACTGCATGAGTATTACCAAGAAAACCTTCCCAGTTGTAAAGTGACGTGCTGTACAGGACTTCTTCATGTTAAATGTCTCTATGTACCTCCGCGTGTCAGGGATCTTGTGCCTCAAAAAAACGTTCCCAAGGTTGTGTTTATACACGGTTGTGTTTATACACGGTATATATATTTTTTTCAATCTCATAATGAAAACAT	GTACAGG	yes
Bace1	chr9	45862001	45864405	nc	+	ATAAGAATCCTGCGTCACAGTTTCCAGCTGGGTCCTCTTCCTTGCCCTCGCACTGGTGCTGCTCTGGCTGAGTAGGAATACACCCACAGACTGCCAGGAAGATGGAGACTGTCCGCTTCCGGCTCAGAACTACAGTGTAATTAAGCTTCCAGGATCACTACCATGAAAACGCCGCATTCTGCTTTATCATTTCTACCCATGTTGGGAAAAACTGGCTTTTTCCCCATTTCTTTACAGGGCAAAAAAAAAAAAAAAAAAAGG		no
Bach1	chr16	87733187	87733347	nc	+	GAAAGAAGCAAATGGCGATGTTACAGTGAATTCTCAGGTGAACTTTCCAGTTATGAAAACATCTATTTTGCATTTGTAAATATTTTAACTGTTTTATTAAGGCATGGACTAAACTATTCTTTGACACCTGTTGGGTAGAGTGAAAATTTAAAGCCATAATGGTAAAAGATGGCATACTGATTGTAAAATAAACAAATGATAATAATAATAATGATTTTTTTGTATCTTTCATAATATAATTTTTCTAACTGCAATAAAACCACTGAACTTATATATTCCTGTCCTATTAAGCCCATGTTTCATTAGTAGTACACCTTATAATATTTAATTTACATTTTCTAATGTGCTTGTCTGGATGTGTCAGTATAAGTCCTAGATGGTGATTCTAGACTGACGGTT…		no
Bag5	chr12	111709488	111709859	nc	-	CTGATCTCGCTGGTTCGCACCTCATCTCCTTTAGAGAGCTCTCAGCTCATGGAGCCTAAATGTAATTTCTATGTGCATAGTCAATCTCAGTATTTATGATTTAATCAAATTATATTCAGTATTTCTGCTGCTTTTGATGTTGCAAACGAATATCATTATAGCACATTACCTTTTCCATCTGGCTCATTATCCTTACAATGTGTGGTTTGTGTTTATTTTGTGTGTTTTTAATGGGAACACGAAAAAGGCAGCATTCCTAAGTTTTAAATGGGTTGTGCAAGCATTAGATGCAGAATTTGAGAGTCTAGAAACAGATTAGACTTTTCTAACTCTAGCCTAATTTTTAACTCTAGCCTAATTAA		no
Bahcc1	chr11	120290802	120292284	nc	+	ACCAGGAAAGCCAGGCAGTCCTCACTTCTCCCATGATGGAAAGAGCAGGCTAGACCCATGGACCAAAAGCCTTTGTTCTCAGAAATGCCTTGTGGCACCC	GGACCAA	yes
Baz2a	chr10	128127433	128129309	shorten	+	GCAAAAGGGACTTTTTATATAACCAAATGTGGTGTCTTAGTGACTTTTTGATAATGTACAGTTTTTTGTGAATTTAAATTTATTTCTTTCTATATTTTTAGGACCAATCTCATTTTTAATAAGGTTTAAAAAAAGGAAAAAAAGTCTAGAGAAAAAAAAATACCTTGTTTTTGCCATGTGATGTTCCACAGGTGCGGCTGTAGAAAAGTGCTTGTCATTGAATAAAAACCACATTTGATAA	GGACCAA	yes
Baz2b	chr2	59899363	59899560	nc	-	TTGTATCCATGTGAAATAAAATCGTGACAATTTCCTACACACACAGTATTTTTTCATAGAGACACTTCCCTCCCATCTGCCTTGCCTCAGAAATAAATTTAAAAGACATTTGTAACCACTGTGTTTTATCTACTGTGTGTTGTGGCCTGTTGGAGGCACATAGATCAGAGTTCTTTTGTACCTATGTAAAAGTACTTGAAGTTTTATTTAAAATAAAATGTTGTGGAAAAGGTAACATTCTTTTTTTTTTAGGGG		no
Bcat1	chr6	144993838	144999154	nc	-	CACGCTAAGGTGACTGTCCCTTCTTCGTATCACGGTCTGCACTAATCTCACCCAAGGTGTCTGAGGCTGGTTGTCCGCACTGCCCTTTTTACGTAACTATAACTGGCTGCTCACTGCGCTGCTATGAGACTAGGGGTCCTGTGCCTTCTAGATCTTTGCATCCTCAAAGCCCAGCACATAGTAGGTATTTTCAGTACATGTTTACTCTAAGAATGAACATAGAAGTGTACTTTCTGTCTCTCCATGCTGAAACCCTTTCGGAAGCCAGGCCTGATTTGGGCAGCATGTAGCAGTATTTACCTCAGGCTGTCTTTCCTGTCCATGGACTCCTCCAGACAGCACAGTCAGTTGGAAGAATTGTCTTATGTTTTAAGATTATCTTGGAATTGAAGCGATTGC…		no
Bclaf1	chr10	20340264	20342502	nc	+	GAACTTGACACTTACATTTTTTTAAACCTGATTTTTGTTTTCAAATAAGAATGTAAGCATTTTACTTAAACTGTACTGTTTGCAAGTAGTTTATAGAAATTTTGTTTTAAGTCTTCAAATACCTTGAAAAAAAATAGACTGTATGTTGAAAATTGTATTGAAATAAAGTAGAAAATGTTCGGTATCATATTTGTAACTATCAACTTTTAAAAACATTTGACTGTTTTTGTTACATGCATTGTATTTCTGCTTTGTCTATAAGAAGTGGTCAAGTCCAACTCTGTGACAACTCTTAACTTGCCTCCCTGTTAATAAGTCTTTGATTCTGAAGTGAACGTTAGCTTTTCTCAAACCCACACAAATCCTTGAACAGGAATTGTTTATAGTGACCACACTAAT…		no
Birc6	chr17	74703073	74703351	nc	+	GAGCTACTGAAACTTCCCTGCCCTGAAGGCTTAGATCCGGACATTGAGGATGCCTCCCCGGTGTGCAGGGCCACAGCAGGTGCTGAAGACACTCTAACCCACGACCATGTCAATCCCAGCAGCAGCAAAGACCTCCCCAGTGACTTCCAATTATGAGCTGCATTGATGTGGATTTCGTAGACACAAAGGCTTCGAAGCACAAGCCAAATATGTCAATATTTGTATGTAAGAAACTAATTATGTAATAGGTAATGAAACTGAAACTATACTATGCCCTTAAGGAGATCCAGTTTAATTCAAGGTGATCTTTGATTTACCTGTACAAGAGTGTAAACTTTTTTGTGCTTTTATTTTTCAATTGTGAGAACCACTGATTGGTATGTTCAACAAATTTGTGTA…		no
Bloc1s4	chr5	36747377	36747640	nc	-	AGCGAGACTCTTGTCCCAAGTGTTAAGAAATCCTGTGAACTGGCGTATGTGATGCCGGGATGTGAAAGGTTAAAGTTTATTTTCTGCAAACGACTTGACATCGTCAGTATTCGATGCCAAGAGTGTAGGTCTCTATGTCTTCCAGTTCGGATTCGAAAGCTCTTTGGTGGGGACCTGGGGAAGCCAACTGAATTAATTTATCGGTGCAATACGGCAGAGCTGTTATTTTTATGGCCTTTATTACAGTGAACAGTGTTTCCTTGTTAAGATTTATATATTTATATGATCAAAAGTGCCCAAGAAATTAAAGCTGTATTATTAAATCCTAACAGTGGTTCAGTTTTCTGTAGCCTTCTGGGATAGATAGTAAATTGTTTTGTATTATATTCAATTTTCTAT…		no
Bmpr1a	chr14	34411066	34412829	nc	-	TTTCCCACTTAAAAACTAAAATGTAGCATATATTGTATAAAATGGAAATATTAATAGCTTAGGGAAACTGTACATAAGGCATTGACAGGTTTAAAAAAAGCATTTTTATTATGCAGTTGTAAAACACCAAAAATATAGATTCATCTTGATATGTAACACTAAGTGTATTTTGTACAGCATCTGATTTGAAAGGTGCCTTATGAAGTTTACCATTAATTGCTTTGTTCTATATACAGATTATGTCCAATGTATCATTTTTCAGTAAATAACCTTATTTTAGTATACTTCAGTGATGTGTTTTGTGATGCTGTTCTTGGATTTATTGTGTATCAGACGTCAACTGTTGAGA		no
Bnc2	chr4	84266804	84273210	nc	-	GCATGTCTTTGTACAGAGTCCTTCATTCTTCTCATTGCCTGTCTTGATCTCCTCTGCATCTCTCCTACCCTCACTCTTGCCCTTTGCCCTCCTGTTACCCACTCCCCTCCAAAAAAACAAATAAATCTTTCCTAGGGCAAGTGGGTAGAACACTCCCTCCCTTGGCCTGGTTTTGATCACTTTGGATATGT		no
Bnip3l	chr14	66985240	66987153	shorten	-	GTCCATCAGTGAGCTTGTACAGTGCTGATTTGCAGCTCCAACATGCGGGATGTTCATCCTCCTACACAGATTCTTGTTGGGTGAAACAGATTGTCCTATCACAAAGCAGAATTCAACAAAGTTAAAATTTAAGATAAGGTTTAAAAAGCTTTATTCCTGTTTACAATTTGGGATGAGAAGCAGGCTTCGTTTTAAGTTTATTGAAAA	AAAAGCT	yes
Bod1l	chr5	41787711	41788324	nc	-	ACCCTCTGAAAAAGGCAAAGCGGTAATGGTGGCTCTAGCTTTCTGACTAACAACCCAGTGGAAAGAAAATGGACAAGCCTTGCCCCATGGCCTTTTTCTTTTTTTAAAACAAGAGAAGGATCTGCATGTGCTGTAAGTTCCTAGGTGCAAGCTTGTTCATTTTATGTTTTAAACAGCTTTACAAACCATTGTTCATGGACGGTATTATGTACATTCACTTCAGATAAAGGAAGATAAGTTTACTTTGTATCAGAACTCAGCAAAGTAGTTGTATATTTTAACAGCAGAAATTGGGGTTTCCAATGTGACACATCAAGAATGGAATCCTTCCAGCCCATCAGACACCAGGCTGCCCATGGGGATCTGTGTATAGTATATAAACATGTAAAAACAGGCTGT…		no
Braf	chr6	39603237	39609041	shorten	-	TGGGCTGTGAGTTACATGAAGAAACTGCAAACTAGCATATGCAGACAAAGCTCACAGACTAGGCGTAAATGGAGGAAAATGGACCAAAATAAGGCAGGGT	GGACCAA	yes
Brix1	chr15	10476181	10476221	nc	-	AACGAGCTATGCCTAATTAGGGCACCATTTTAAAAAACTGAAATCTTTAAGTCGGTGTTGGTCTTTTTCTAATAAAGCATCTTAACTCACCAGCTACTTTATTCTTTTCAGAGCCTCACTTAGCACACTTACGAGTTGGCTTGCCCTGTTTGCTTAGAATTGCAGTGTGGTTAAGCTGATATT		no
Brwd3	chrX	108738087	108742188	nc	-	ACTGTGAAATACTAGTGAACAGCATTTTGCTGTGATGTTGATTTCAGTCATTAGAATTTAAAGAGTTAGTCACCAGGGTATGGTAGGTGAGCATAGTTATCATTTATTATAAATCAAACAGATACTTTTCTGTTTGCATGCAAACTATTTTCATAAGTGTGAAAAAGGTCTGGAAA		no
Btaf1	chr19	37012756	37014058	shorten	+	TAACTTTCCCACATAAATTAATACATGCCATGTATACACATATGTGGAATATATTTGTATATATTCATGTACAGGCAATAAGCATCCCTAAGGTTTGTGTCTGGTCCTACACCCAGACATCAACTTAAAACCATCAGACCTCAATTGTACAATAACAAGGGTTTTGTTTAAAATAATTAAAAACTCCACAGCACTTAGATACGACGTTTGTCACACTTGAGTAGCCTTGACAACCATCCTGTAATCCTGAACCTAGCATTCCACAAGAGAATAAACATCAAATTGTAAAGTCTGTGCAATTGTGTGTTGTTTACAG	GTACAGG	yes
Btbd1	chr7	81792074	81793516	nc	-	TGCCAGAGGTAAGTTAGTGCTTTCTGACCATTGGGGCATTCGCATGCCTTGTGCTTTACTGAACAACTGTAACTGAATGTAGTCATGGAAGGAACAAGATACGGAACCACTCACTGACATTGGGACATCACCTGGAATTTTTAAAATAAATTTATCCTTTTTGTTTACCTATTTGTCACCTCTCTTTTTCTCTAAA		no
Cab39	chr1	85849725	85851578	nc	+	TTGGTGTGCAAATAAATTGATACTGAAGCTTAGCAACTTGTCAAGTGTGGAGCTTCATAAGGTCATAAGAAAGTGTATATATGCTTTTTCACAGCTTTCTAGAACTTTGTGACATTTGATTTTCTTGAAACTTGTAAACCTGGATAGGTTGAAGGGTGTTTTAATTTTACTTTTGAAGGTGTTTTAAAACAGTAGAGCTAGCAGCAACACCTTATGTTTCATTTCAACACTGCTTACAGGTTTCTTTTGTATATAATTCTTAGAATGCTCATTTCTTTTAAATCGTTTAATTTGTACAGCAGAGGAATGTTATTGTAGTAGTATGTAACTATTACCTGAGTTTTGCAACAAACAAAAAACAAAAAAAAGAATGCTCATATGTAATTGAAATACTTGAGA…		no
Cacul1	chr19	60524723	60526891	nc	-	CCTTTACTACTTATTTGCTGAACGTGACTAAAGCGCTTCCTGAGCTGGGGTACAAAGCTGCTGGCCTGGGCTCTCTCCTTATAAACATATGGTAGATTTTGAATCGCTCCTCTGTATTAGTTGTATATTCTCACTCTAAAGTATTGTGGTTAATGAAAAATAAATCTTGTACAGATGTCATTAAACTTGCTTTTTAAGTTTTGTGCAGGTGTTCCTGGGTTTGATACCTGGTTTAACTGTTGT		no
Calm1	chr12	100207315	100209818	lengthen	+	AAGTTGTCCGGTAGAAGTCAGATTATTTGCCATCTATCCCTTTGAGTAAGAAATCAGGGATGTGTGCTCCTCCCCTATATCGACGATGTTCATTAAAACACCTATAGCAAGGATGGTGGTGGTCCTTCTGTTACCGAAGTCACCCTTCACTGTGGCTGTTTGACAAAGAGTTGTACTTGGACGTTGTGTAAATCTTGAGATAAACTGTTTTGGAGATTTAACCACCTCTCTGACGGGGGACCAACTCTATGGAAATTGTAAATAAGTTTTATTTATAAACCTGGCACTGTATTCAATAAACATTTCTGCAGCCTTTCATCTCT	GGACCAA	yes
Cand1	chr10	119202585	119202646	nc	-	TCTTATGAGTGAATTCCAGTCACAGATCAGCTCCAACCCGGAGCTGGCAGCCATCTTTGAAAGTATCCAGAAAGATTCTTCGTCCACCAACTTGGAATCAATGGACACGAGTTAGATGTGTGCGCCCCGTGAGGACCATTCCATGTGACCGCACAATGCACTGAACGACAGGTTGACCACAGCCACGGGAGAGAAGTGTCCAGAGCTTCACGATGTTCCACTTTACTTTCCTTCCCGGGAAGTTTGTTTGGCTTTCTTCCATTGTTGTTTTTGTAGCTTTTACTTCAGAAGTCTGTATTTCCATAAGCCAGAGGTTGTAAAGCCACTGATGTTTTTAGTGGTTAGGGCAACATTTGAAATGGGAACTTAAAGCTTGGATTTATGAAATGTGGAAATAGG…		no
Cast	chr13	74692366	74694663	shorten	-	AGTCAAACCATCACACTCCCTGAGTTTTGAATTCATTATTGTCTAATCCTTGTATCTTGGCAGTGTAGGTGTCTGTTTACTCTTTTCGTTTCTAAAAGCATGCTGAAACCTTTGGCATTGGCACATATGCTTCCAAGGCTATGGCTCTAATATACAAACTTCCATGTACACATAGGAATATACTTAAGTGATGTGACTAAATAAATTTAAGAGTGGCTATAAAATCACACATATACTTAAGGTATCAAAAATATTTTTTTAATTAGGAATATTCTCAAGACTTCAGTGTTTGCTGGTAACTCACAGTGACTTGCATATGCCATAGGATCTAAAGGAATCCTTTTTATTCTTTTCTATTGTTTACTTTTAAAATCCTAGTCAGGTGAAAACAATTGCAGA…		no
Cbfb	chr8	105217404	105217990	shorten	+	TAGGTGGCGGTGATGATCTCAAACTTCGTTAAGTGGAGCACAGCTTATGTGCCCCATCTCTACACACACTGCTTCTAGTTGGTATAAATAACTCATTGGGCGACCAGAAACTGTGACAACTGGAGGGACTGCAGTTGGTTTCATGGCCTGAGGCAGTGAAGACGTCACCCACTGCCATGGTTTTGCACTATAATGCCTGCATTTCTAATTTTTAAAATATGTAGCCAGTAATAATTTGAAATTTTTTTCTATGCAAGCTTATCTTGTTGGCATTATTTTAGTTGTATCGAAAGTATATACTTTCTTCATTTTAACTTAAAAGCTCATGTCATTTAGAAACAAGATAAGAAATTAAAATTTGTATCAGGGTTGCTTAACATTCTTTTATACTTTCAGACG…	AAAAGCT,AGTCTTA	yes
[truncated: 665 more rows]
