# Supplementary material for: 3′UTR shortening alleviates miRNA repression of mRNAs critical for muscle stem cell differentiation
Source: EMBO J. 2025 Dec 22;45(3):722–48. doi: 10.1038/s44318-025-00663-2 (PMC12864877; doi:10.1038/s44318-025-00663-2)
Supplement: Supplementary file 6 — Dataset EV4 [file 44318_2025_663_MOESM6_ESM.xlsx]

## Sheet: Legend
Dataset EV4: differentiation-induced mRNA 3'UTR-shortend genes occur 3'UTR lengthening in muscle/neuromuscular diseases (genes identified in >2 disease datasets are shown)

## Sheet: Sheet1
gene_symbol	DM-1#	DM-2#	DMD	SMA
ARID1B	yes	no	yes	no
ARID4B	yes	no	no	yes
ATL2	yes	no	yes	no
AVEN	no	yes	no	yes
BICD2	yes	no	yes	no
BRAF	yes	no	yes	no
COA5	yes	no	yes	no
CRK	no	no	yes	yes
EXTL2	yes	no	no	yes
FCHO2	yes	no	yes	yes
HOMER1	no	no	yes	yes
MDM4	no	no	yes	yes
MEF2C	no	no	yes	yes
RMND5A	no	no	yes	yes
THOC2	yes	no	yes	yes
TRAF3	yes	yes	no	no
WDR5	yes	yes	yes	no
ZC3H14	no	yes	yes	no
