# Supplementary material for: 3′UTR shortening alleviates miRNA repression of mRNAs critical for muscle stem cell differentiation
Source: EMBO J. 2025 Dec 22;45(3):722–48. doi: 10.1038/s44318-025-00663-2 (PMC12864877; doi:10.1038/s44318-025-00663-2)
Supplement: Supplementary file 7 — Source data Fig. 2 [file 44318_2025_663_MOESM7_ESM.zip]

Archive with 50 entries (28 files):
- EMBOJ-2025-121889_SourceDataForFigure2/
- EMBOJ-2025-121889_SourceDataForFigure2/2B/
- EMBOJ-2025-121889_SourceDataForFigure2/2B/Northern blot for 2B.pdf
- EMBOJ-2025-121889_SourceDataForFigure2/2D/
- EMBOJ-2025-121889_SourceDataForFigure2/2D/Matr3 Short vs Long expression ratio.pzfx
- EMBOJ-2025-121889_SourceDataForFigure2/2E/
- EMBOJ-2025-121889_SourceDataForFigure2/2E/Cntl AMO/
- EMBOJ-2025-121889_SourceDataForFigure2/2E/Cntl AMO/DAPI.tif
- EMBOJ-2025-121889_SourceDataForFigure2/2E/Cntl AMO/MyHC.tif
- EMBOJ-2025-121889_SourceDataForFigure2/2E/Matr3-pAMO/
- EMBOJ-2025-121889_SourceDataForFigure2/2E/Matr3-pAMO/DAPI.tif
- EMBOJ-2025-121889_SourceDataForFigure2/2E/Matr3-pAMO/MyHC.tif
- EMBOJ-2025-121889_SourceDataForFigure2/2F/
- EMBOJ-2025-121889_SourceDataForFigure2/2F/Quantification for 2E.pzfx
- EMBOJ-2025-121889_SourceDataForFigure2/2G/
- EMBOJ-2025-121889_SourceDataForFigure2/2G/Myh1 Myh3 levels.pzfx
- EMBOJ-2025-121889_SourceDataForFigure2/2H/
- EMBOJ-2025-121889_SourceDataForFigure2/2H/Cntl ASO/
- EMBOJ-2025-121889_SourceDataForFigure2/2H/Cntl ASO/DAPI.tif
- EMBOJ-2025-121889_SourceDataForFigure2/2H/Cntl ASO/MyHC.tif
- EMBOJ-2025-121889_SourceDataForFigure2/2H/Foxp1-pASO/
- EMBOJ-2025-121889_SourceDataForFigure2/2H/Foxp1-pASO/DAPI.tif
- EMBOJ-2025-121889_SourceDataForFigure2/2H/Foxp1-pASO/MyHC.tif
- EMBOJ-2025-121889_SourceDataForFigure2/2H/Neo1-pASO/
- EMBOJ-2025-121889_SourceDataForFigure2/2H/Neo1-pASO/DAPI.tif
- EMBOJ-2025-121889_SourceDataForFigure2/2H/Neo1-pASO/MyHC.tif
- EMBOJ-2025-121889_SourceDataForFigure2/2H/RalA-pASO/
- EMBOJ-2025-121889_SourceDataForFigure2/2H/RalA-pASO/DAPI.tif
- EMBOJ-2025-121889_SourceDataForFigure2/2H/RalA-pASO/MyHC.tif
- EMBOJ-2025-121889_SourceDataForFigure2/2H/Sec63-pASO/
- EMBOJ-2025-121889_SourceDataForFigure2/2H/Sec63-pASO/DAPI.tif
- EMBOJ-2025-121889_SourceDataForFigure2/2H/Sec63-pASO/MyHC.tif
- EMBOJ-2025-121889_SourceDataForFigure2/2I/
- EMBOJ-2025-121889_SourceDataForFigure2/2I/Cntl ASO/
- EMBOJ-2025-121889_SourceDataForFigure2/2I/Cntl ASO/DAPI.tif
- EMBOJ-2025-121889_SourceDataForFigure2/2I/Cntl ASO/MyHC.tif
- EMBOJ-2025-121889_SourceDataForFigure2/2I/Cpd-pASO/
- EMBOJ-2025-121889_SourceDataForFigure2/2I/Cpd-pASO/DAPI.tif
- EMBOJ-2025-121889_SourceDataForFigure2/2I/Cpd-pASO/MyHC.tif
- EMBOJ-2025-121889_SourceDataForFigure2/2J/
- EMBOJ-2025-121889_SourceDataForFigure2/2J/Cntl ASO/
- EMBOJ-2025-121889_SourceDataForFigure2/2J/Cntl ASO/DAPI.tif
- EMBOJ-2025-121889_SourceDataForFigure2/2J/Cntl ASO/MyHC.tif
- EMBOJ-2025-121889_SourceDataForFigure2/2J/Il6st-pASO/
- EMBOJ-2025-121889_SourceDataForFigure2/2J/Il6st-pASO/DAPI.tif
- EMBOJ-2025-121889_SourceDataForFigure2/2J/Il6st-pASO/MyHC.tif
- EMBOJ-2025-121889_SourceDataForFigure2/2K/
- EMBOJ-2025-121889_SourceDataForFigure2/2K/Quantification for 2H-J-myotube length.pzfx
- EMBOJ-2025-121889_SourceDataForFigure2/2L/
- EMBOJ-2025-121889_SourceDataForFigure2/2L/Myh1 Myh3 levels.pzfx
