# Supplementary material for: 3′UTR shortening alleviates miRNA repression of mRNAs critical for muscle stem cell differentiation
Source: EMBO J. 2025 Dec 22;45(3):722–48. doi: 10.1038/s44318-025-00663-2 (PMC12864877; doi:10.1038/s44318-025-00663-2)
Supplement: Supplementary file 8 — Source data Fig. 3 [file 44318_2025_663_MOESM8_ESM.zip]

Archive with 14 entries (8 files):
- EMBOJ-2025-121889_SourceDataForFigure3/
- EMBOJ-2025-121889_SourceDataForFigure3/3E/
- EMBOJ-2025-121889_SourceDataForFigure3/3E/CFI-25 CFI-68 mRNA levels.pzf
- EMBOJ-2025-121889_SourceDataForFigure3/3F/
- EMBOJ-2025-121889_SourceDataForFigure3/3F/Quantification CFI-25 level.xlsx
- EMBOJ-2025-121889_SourceDataForFigure3/3F/Quantification CFI-68 level.xlsx
- EMBOJ-2025-121889_SourceDataForFigure3/3F/Western blot for 3F-CFI-25.pdf
- EMBOJ-2025-121889_SourceDataForFigure3/3F/Western blot for 3F-CFI-68.pdf
- EMBOJ-2025-121889_SourceDataForFigure3/3G/
- EMBOJ-2025-121889_SourceDataForFigure3/3G/KD efficiency.pzf
- EMBOJ-2025-121889_SourceDataForFigure3/3H/
- EMBOJ-2025-121889_SourceDataForFigure3/3H/Matr3 Short vs Long expression ratio.pzf
- EMBOJ-2025-121889_SourceDataForFigure3/3J/
- EMBOJ-2025-121889_SourceDataForFigure3/3J/Reporter Short vs Long expression ratio.pzf
