# Supplementary material for: 3′UTR shortening alleviates miRNA repression of mRNAs critical for muscle stem cell differentiation
Source: EMBO J. 2025 Dec 22;45(3):722–48. doi: 10.1038/s44318-025-00663-2 (PMC12864877; doi:10.1038/s44318-025-00663-2)
Supplement: Supplementary file 8 — Source data Fig. 3 [file 44318_2025_663_MOESM8_ESM.zip › EMBOJ-2025-121889_SourceDataForFigure3/3F/Quantification CFI-25 level.xlsx]

## Sheet: Quantification CFI-25 level
RawIntDen			MB-CPSF/GAPDH	MT-CPSF/GAPDH
52193368	CPSF5	MB	0.565051	0.343621
31143690		MT
92369261	GAPDH	MB	1	0.608124
90633771		MT
