# Supplementary material for: 3′UTR shortening alleviates miRNA repression of mRNAs critical for muscle stem cell differentiation
Source: EMBO J. 2025 Dec 22;45(3):722–48. doi: 10.1038/s44318-025-00663-2 (PMC12864877; doi:10.1038/s44318-025-00663-2)
Supplement: Supplementary file 9 — Source data Fig. 5 [file 44318_2025_663_MOESM9_ESM.zip]

Archive with 47 entries (26 files):
- EMBOJ-2025-121889_SourceDataForFigure5/
- EMBOJ-2025-121889_SourceDataForFigure5/5A/
- EMBOJ-2025-121889_SourceDataForFigure5/5A/Quantification for 5A.pzfx
- EMBOJ-2025-121889_SourceDataForFigure5/5A/Western blot for 5A.pdf
- EMBOJ-2025-121889_SourceDataForFigure5/5B/
- EMBOJ-2025-121889_SourceDataForFigure5/5B/Cntl KD/
- EMBOJ-2025-121889_SourceDataForFigure5/5B/Cntl KD/DAPI.tif
- EMBOJ-2025-121889_SourceDataForFigure5/5B/Cntl KD/MyHC.tif
- EMBOJ-2025-121889_SourceDataForFigure5/5B/Matr3 KD #1/
- EMBOJ-2025-121889_SourceDataForFigure5/5B/Matr3 KD #1/DAPI.tif
- EMBOJ-2025-121889_SourceDataForFigure5/5B/Matr3 KD #1/MyHC.tif
- EMBOJ-2025-121889_SourceDataForFigure5/5B/Matr3 KD #2/
- EMBOJ-2025-121889_SourceDataForFigure5/5B/Matr3 KD #2/DAPI.tif
- EMBOJ-2025-121889_SourceDataForFigure5/5B/Matr3 KD #2/MyHC.tif
- EMBOJ-2025-121889_SourceDataForFigure5/5C/
- EMBOJ-2025-121889_SourceDataForFigure5/5C/Quantification for 5B-myotube length.pzf
- EMBOJ-2025-121889_SourceDataForFigure5/5D/
- EMBOJ-2025-121889_SourceDataForFigure5/5D/Myh3 level.pzf
- EMBOJ-2025-121889_SourceDataForFigure5/5F/
- EMBOJ-2025-121889_SourceDataForFigure5/5F/Luciferase activity in 293FT cells.pzf
- EMBOJ-2025-121889_SourceDataForFigure5/5G/
- EMBOJ-2025-121889_SourceDataForFigure5/5G/Luciferase activity in C2C12 MB MT.pzf
- EMBOJ-2025-121889_SourceDataForFigure5/5H/
- EMBOJ-2025-121889_SourceDataForFigure5/5H/Quantification for 5H.pzfx
- EMBOJ-2025-121889_SourceDataForFigure5/5H/Western blot for 5H.pdf
- EMBOJ-2025-121889_SourceDataForFigure5/5I/
- EMBOJ-2025-121889_SourceDataForFigure5/5I/Cntl AMO/
- EMBOJ-2025-121889_SourceDataForFigure5/5I/Cntl AMO/DAPI.tif
- EMBOJ-2025-121889_SourceDataForFigure5/5I/Cntl AMO/MyHC.tif
- EMBOJ-2025-121889_SourceDataForFigure5/5I/Matr3-tss AMO/
- EMBOJ-2025-121889_SourceDataForFigure5/5I/Matr3-tss AMO/DAPI.tif
- EMBOJ-2025-121889_SourceDataForFigure5/5I/Matr3-tss AMO/MyHC.tif
- EMBOJ-2025-121889_SourceDataForFigure5/5J/
- EMBOJ-2025-121889_SourceDataForFigure5/5J/Quantification for 5I.pzfx
- EMBOJ-2025-121889_SourceDataForFigure5/5K/
- EMBOJ-2025-121889_SourceDataForFigure5/5K/Myh3 MCK levels.pzfx
- EMBOJ-2025-121889_SourceDataForFigure5/5L/
- EMBOJ-2025-121889_SourceDataForFigure5/5L/Cntl OE/
- EMBOJ-2025-121889_SourceDataForFigure5/5L/Cntl OE/DAPI.tif
- EMBOJ-2025-121889_SourceDataForFigure5/5L/Cntl OE/MyHC.tif
- EMBOJ-2025-121889_SourceDataForFigure5/5L/Matr3 OE/
- EMBOJ-2025-121889_SourceDataForFigure5/5L/Matr3 OE/DAPI.tif
- EMBOJ-2025-121889_SourceDataForFigure5/5L/Matr3 OE/MyHC.tif
- EMBOJ-2025-121889_SourceDataForFigure5/5M/
- EMBOJ-2025-121889_SourceDataForFigure5/5M/Quantification for 5L-myotube length.pzfx
- EMBOJ-2025-121889_SourceDataForFigure5/5N/
- EMBOJ-2025-121889_SourceDataForFigure5/5N/Myh3 level.pzfx
