# Supplementary material for: 3′UTR shortening alleviates miRNA repression of mRNAs critical for muscle stem cell differentiation
Source: EMBO J. 2025 Dec 22;45(3):722–48. doi: 10.1038/s44318-025-00663-2 (PMC12864877; doi:10.1038/s44318-025-00663-2)
Supplement: Supplementary file 10 — Source data Fig. 6 [file 44318_2025_663_MOESM10_ESM.zip]

Archive with 37 entries (21 files):
- EMBOJ-2025-121889_SourceDataForFigure6/
- EMBOJ-2025-121889_SourceDataForFigure6/6B/
- EMBOJ-2025-121889_SourceDataForFigure6/6B/Northern blot for 6B.pdf
- EMBOJ-2025-121889_SourceDataForFigure6/6C/
- EMBOJ-2025-121889_SourceDataForFigure6/6C/Quantification MATR3-Lung.xlsx
- EMBOJ-2025-121889_SourceDataForFigure6/6C/Quantification MATR3-Muscle.xlsx
- EMBOJ-2025-121889_SourceDataForFigure6/6C/Western blot for 6C-Lung.pdf
- EMBOJ-2025-121889_SourceDataForFigure6/6C/Western blot for 6C-Muscle.pdf
- EMBOJ-2025-121889_SourceDataForFigure6/6D/
- EMBOJ-2025-121889_SourceDataForFigure6/6D/Matr3 mutant mice (mpA)/
- EMBOJ-2025-121889_SourceDataForFigure6/6D/Matr3 mutant mice (mpA)/DAPI.tif
- EMBOJ-2025-121889_SourceDataForFigure6/6D/Matr3 mutant mice (mpA)/Laminin.tif
- EMBOJ-2025-121889_SourceDataForFigure6/6D/WT mice (+)/
- EMBOJ-2025-121889_SourceDataForFigure6/6D/WT mice (+)/DAPI.tif
- EMBOJ-2025-121889_SourceDataForFigure6/6D/WT mice (+)/Laminin.tif
- EMBOJ-2025-121889_SourceDataForFigure6/6E/
- EMBOJ-2025-121889_SourceDataForFigure6/6E/Quantification for 6D-myofiber area.pzfx
- EMBOJ-2025-121889_SourceDataForFigure6/6F/
- EMBOJ-2025-121889_SourceDataForFigure6/6F/Matr3 mutant mice (mpA)/
- EMBOJ-2025-121889_SourceDataForFigure6/6F/Matr3 mutant mice (mpA)/DAPI.tif
- EMBOJ-2025-121889_SourceDataForFigure6/6F/Matr3 mutant mice (mpA)/Laminin.tif
- EMBOJ-2025-121889_SourceDataForFigure6/6F/WT mice (+)/
- EMBOJ-2025-121889_SourceDataForFigure6/6F/WT mice (+)/DAPI.tif
- EMBOJ-2025-121889_SourceDataForFigure6/6F/WT mice (+)/MyHC.tif
- EMBOJ-2025-121889_SourceDataForFigure6/6G/
- EMBOJ-2025-121889_SourceDataForFigure6/6G/Quantification for 6F-myofiber area.pzfx
- EMBOJ-2025-121889_SourceDataForFigure6/6H/
- EMBOJ-2025-121889_SourceDataForFigure6/6H/Matr3 mutant mice (mpA)/
- EMBOJ-2025-121889_SourceDataForFigure6/6H/Matr3 mutant mice (mpA)/DAPI.tif
- EMBOJ-2025-121889_SourceDataForFigure6/6H/Matr3 mutant mice (mpA)/MyHC.tif
- EMBOJ-2025-121889_SourceDataForFigure6/6H/WT mice (+)/
- EMBOJ-2025-121889_SourceDataForFigure6/6H/WT mice (+)/DAPI.tif
- EMBOJ-2025-121889_SourceDataForFigure6/6H/WT mice (+)/MyHC.tif
- EMBOJ-2025-121889_SourceDataForFigure6/6I/
- EMBOJ-2025-121889_SourceDataForFigure6/6I/Quantification for 6H.pzfx
- EMBOJ-2025-121889_SourceDataForFigure6/6J/
- EMBOJ-2025-121889_SourceDataForFigure6/6J/Myh1 Myh3 levels.pzfx
