# Supplementary material for: 3′UTR shortening alleviates miRNA repression of mRNAs critical for muscle stem cell differentiation
Source: EMBO J. 2025 Dec 22;45(3):722–48. doi: 10.1038/s44318-025-00663-2 (PMC12864877; doi:10.1038/s44318-025-00663-2)
Supplement: Supplementary file 10 — Source data Fig. 6 [file 44318_2025_663_MOESM10_ESM.zip › EMBOJ-2025-121889_SourceDataForFigure6/6C/Quantification MATR3-Muscle.xlsx]

## Sheet: Quantification MATR3-Muscle
RawIntDen			Matr3+/+: MATR3/Tubulin	Matr3mpA/mpA: MATR3/Tubulin
321062	MATR3	Matr3+/+	0.645068	0.441405
216896		Matr3mpA/mpA
497718	Tubulin	Matr3+/+	1	0.684277
491376		Matr3mpA/mpA
