# Supplementary material for: 3′UTR shortening alleviates miRNA repression of mRNAs critical for muscle stem cell differentiation
Source: EMBO J. 2025 Dec 22;45(3):722–48. doi: 10.1038/s44318-025-00663-2 (PMC12864877; doi:10.1038/s44318-025-00663-2)
Supplement: Supplementary file 11 — Source data for Expanded View Figures and Appendix Figures [file 44318_2025_663_MOESM11_ESM.zip]

Archive with 45 entries (22 files):
- Fig EV3/
- Fig EV3/EV3 A/
- Fig EV3/EV3 A/Mendelian ratio.pzfx
- Fig EV3/EV3 C/
- Fig EV3/EV3 C/body weight.pzf
- Fig EV3/EV3 E/
- Fig EV3/EV3 E/Relative TA weight.pzf
- Fig EV3/EV3 F/
- Fig EV3/EV3 F/Matr3 mutant mice (mpA)/
- Fig EV3/EV3 F/Matr3 mutant mice (mpA)/DAPI.tif
- Fig EV3/EV3 F/Matr3 mutant mice (mpA)/Laminin.tif
- Fig EV3/EV3 F/WT mice (+)/
- Fig EV3/EV3 F/WT mice (+)/DAPI.tif
- Fig EV3/EV3 F/WT mice (+)/Laminin.tif
- Fig EV3/EV3 G/
- Fig EV3/EV3 G/average myofiber area.pzfx
- Fig EV3/EV3 H/
- Fig EV3/EV3 H/Grip strength.pzf
- Fig EV3/EV3 I/
- Fig EV3/EV3 I/Rotarod test.pzfx
- Fig EV3/EV3 J/
- Fig EV3/EV3 J/Treadmill test.pzfx
- Fig EV3/EV3 K/
- Fig EV3/EV3 K/Matr3 mutant mice (mpA)/
- Fig EV3/EV3 K/Matr3 mutant mice (mpA)/DAPI.tif
- Fig EV3/EV3 K/Matr3 mutant mice (mpA)/EdU.tif
- Fig EV3/EV3 K/WT mice (+)/
- Fig EV3/EV3 K/WT mice (+)/DAPI.tif
- Fig EV3/EV3 K/WT mice (+)/EdU.tif
- Fig EV3/EV3 L/
- Fig EV3/EV3 L/proliferation capacity.pzfx
- Appendix Fig S2/
- Appendix Fig S2/S2A/
- Appendix Fig S2/S2A/Matr3 KD efficiency.pzf
- Appendix Fig S2/S2C/
- Appendix Fig S2/S2C/Western blot for S2C.pdf
- Fig EV2/
- Fig EV2/EV2A/
- Fig EV2/EV2A/SC diff. and C2C12 diff.pzf
- Fig EV2/EV2C/
- Fig EV2/EV2C/Matr3 short long isoform levels.pzfx
- Fig EV2/EV2D/
- Fig EV2/EV2D/Cpd Foxp1 Il6st Neo1 RalA Sec63-3'UTR change.pzfx
- Fig EV2/EV2F/
- Fig EV2/EV2F/short_vs_long short long isoform levels.pzfx
